# Supplementary material for: Back-Splicing Transcript Isoforms (Circular RNAs) Affect Biologically Relevant Pathways and Offer an Additional Layer of Information to Stratify NMIBC Patients
Source: Front Oncol. 2020 May 22;10:812. doi: 10.3389/fonc.2020.00812 (PMC7326039; doi:10.3389/fonc.2020.00812)
Supplement: Supplementary file 1 [file Table_1.XLSX]

## Sheet: mRNA_diff.-exp.
Gene ID	Gene start (bp)	Gene end (bp)	Strand	Chromosome	Gene name	Gene description	ANOVA_pVal_adjusted
ENSG00000171793	41445007	41478235	1	1	CTPS1	CTP synthase 1 [Source:HGNC Symbol;Acc:2519]	0.000318556
ENSG00000065328	13203554	13253104	1	10	MCM10	minichromosome maintenance complex component 10 [Source:HGNC Symbol;Acc:18043]	0.000815615
ENSG00000071539	892758	919472	1	5	TRIP13	thyroid hormone receptor interactor 13 [Source:HGNC Symbol;Acc:12307]	0.000815615
ENSG00000080839	35624752	35724398	-1	20	RBL1	retinoblastoma-like 1 (p107) [Source:HGNC Symbol;Acc:9893]	0.000815615
ENSG00000090889	69509879	69640682	1	X	KIF4A	kinesin family member 4A [Source:HGNC Symbol;Acc:13339]	0.000815615
ENSG00000094804	38443885	38459171	1	17	CDC6	cell division cycle 6 [Source:HGNC Symbol;Acc:1744]	0.000815615
ENSG00000101057	42295754	42345136	1	20	MYBL2	v-myb avian myeloblastosis viral oncogene homolog-like 2 [Source:HGNC Symbol;Acc:7548]	0.000815615
ENSG00000101412	32263489	32274210	-1	20	E2F1	E2F transcription factor 1 [Source:HGNC Symbol;Acc:3113]	0.000815615
ENSG00000102384	100353178	100418670	1	X	CENPI	centromere protein I [Source:HGNC Symbol;Acc:3968]	0.000815615
ENSG00000110011	63997750	64001758	1	11	DNAJC4	DnaJ (Hsp40) homolog, subfamily C, member 4 [Source:HGNC Symbol;Acc:5271]	0.000815615
ENSG00000111247	4647950	4669214	1	12	RAD51AP1	RAD51 associated protein 1 [Source:HGNC Symbol;Acc:16956]	0.000815615
ENSG00000125885	5931298	5975852	1	20	MCM8	minichromosome maintenance complex component 8 [Source:HGNC Symbol;Acc:16147]	0.000815615
ENSG00000127423	26158414	26185903	-1	1	AUNIP	aurora kinase A and ninein interacting protein [Source:HGNC Symbol;Acc:28363]	0.000815615
ENSG00000129810	20202085	20227784	-1	3	SGOL1	shugoshin-like 1 (S. pombe) [Source:HGNC Symbol;Acc:25088]	0.000815615
ENSG00000134690	38158090	38175391	1	1	CDCA8	cell division cycle associated 8 [Source:HGNC Symbol;Acc:14629]	0.000815615
ENSG00000146918	158424003	158497520	-1	7	NCAPG2	non-SMC condensin II complex, subunit G2 [Source:HGNC Symbol;Acc:21904]	0.000815615
ENSG00000151725	185615772	185655287	-1	4	CENPU	centromere protein U [Source:HGNC Symbol;Acc:21348]	0.000815615
ENSG00000163918	186507669	186524847	-1	3	RFC4	replication factor C (activator 1) 4, 37kDa [Source:HGNC Symbol;Acc:9972]	0.000815615
ENSG00000170681	103340361	103350188	1	9	MURC	muscle-related coiled-coil protein [Source:HGNC Symbol;Acc:33742]	0.000815615
ENSG00000170959	30851916	31391357	-1	11	DCDC1	doublecortin domain containing 1 [Source:HGNC Symbol;Acc:20625]	0.000815615
ENSG00000174371	242011269	242058450	1	1	EXO1	exonuclease 1 [Source:HGNC Symbol;Acc:3511]	0.000815615
ENSG00000178053	158288952	158325041	1	3	MLF1	myeloid leukemia factor 1 [Source:HGNC Symbol;Acc:7125]	0.000815615
ENSG00000185480	102513956	102591298	1	12	PARPBP	PARP1 binding protein [Source:HGNC Symbol;Acc:26074]	0.000815615
ENSG00000197299	91260558	91358859	1	15	BLM	Bloom syndrome, RecQ helicase-like [Source:HGNC Symbol;Acc:1058]	0.000815615
ENSG00000224271	48027423	48251349	1	22	RP11-191L9.4		0.000815615
ENSG00000112742	80713604	80752244	1	6	TTK	TTK protein kinase [Source:HGNC Symbol;Acc:12401]	0.000930518
ENSG00000124575	26234440	26235216	-1	6	HIST1H1D	histone cluster 1, H1d [Source:HGNC Symbol;Acc:4717]	0.000930518
ENSG00000154920	48450581	48458844	1	17	EME1	essential meiotic structure-specific endonuclease 1 [Source:HGNC Symbol;Acc:24965]	0.000930518
ENSG00000155093	157331750	158380480	-1	7	PTPRN2	protein tyrosine phosphatase, receptor type, N polypeptide 2 [Source:HGNC Symbol;Acc:9677]	0.000930518
ENSG00000156876	100549119	100598511	-1	1	SASS6	spindle assembly 6 homolog (C. elegans) [Source:HGNC Symbol;Acc:25403]	0.000930518
ENSG00000006282	48620419	48633213	1	17	SPATA20	spermatogenesis associated 20 [Source:HGNC Symbol;Acc:26125]	0.00099035
ENSG00000011426	36429415	36493400	1	7	ANLN	anillin, actin binding protein [Source:HGNC Symbol;Acc:14082]	0.00099035
ENSG00000068489	57232860	57282066	1	17	PRR11	proline rich 11 [Source:HGNC Symbol;Acc:25619]	0.00099035
ENSG00000085840	52838501	52870131	-1	1	ORC1	origin recognition complex, subunit 1 [Source:HGNC Symbol;Acc:8487]	0.00099035
ENSG00000101003	25388363	25433264	1	20	GINS1	GINS complex subunit 1 (Psf1 homolog) [Source:HGNC Symbol;Acc:28980]	0.00099035
ENSG00000111665	6953957	6961230	-1	12	CDCA3	cell division cycle associated 3 [Source:HGNC Symbol;Acc:14624]	0.00099035
ENSG00000121152	97001525	97039583	1	2	NCAPH	non-SMC condensin I complex, subunit H [Source:HGNC Symbol;Acc:1112]	0.00099035
ENSG00000136982	120846216	120868250	-1	8	DSCC1	DNA replication and sister chromatid cohesion 1 [Source:HGNC Symbol;Acc:24453]	0.00099035
ENSG00000146670	64833772	64851636	-1	11	CDCA5	cell division cycle associated 5 [Source:HGNC Symbol;Acc:14626]	0.00099035
ENSG00000161714	43186335	43210721	-1	17	PLCD3	phospholipase C, delta 3 [Source:HGNC Symbol;Acc:9061]	0.00099035
ENSG00000165480	21727734	21750741	-1	13	SKA3	spindle and kinetochore associated complex subunit 3 [Source:HGNC Symbol;Acc:20262]	0.00099035
ENSG00000183763	49866034	49894007	-1	3	TRAIP	TRAF interacting protein [Source:HGNC Symbol;Acc:30764]	0.00099035
ENSG00000131470	40724333	40729849	-1	17	PSMC3IP	PSMC3 interacting protein [Source:HGNC Symbol;Acc:17928]	0.00104055
ENSG00000111602	56810903	56843187	-1	12	TIMELESS	timeless circadian clock [Source:HGNC Symbol;Acc:11813]	0.00105577
ENSG00000130816	10244021	10341962	-1	19	DNMT1	DNA (cytosine-5-)-methyltransferase 1 [Source:HGNC Symbol;Acc:2976]	0.00105577
ENSG00000149503	61891445	61920635	1	11	INCENP	inner centromere protein antigens 135/155kDa [Source:HGNC Symbol;Acc:6058]	0.00105577
ENSG00000067715	79257773	79845788	1	12	SYT1	synaptotagmin I [Source:HGNC Symbol;Acc:11509]	0.00111465
ENSG00000125319	42219274	42239844	1	17	C17orf53	chromosome 17 open reading frame 53 [Source:HGNC Symbol;Acc:28460]	0.00111465
ENSG00000107960	105642300	105677963	-1	10	OBFC1	oligonucleotide/oligosaccharide-binding fold containing 1 [Source:HGNC Symbol;Acc:26200]	0.00113224
ENSG00000139734	60239717	60738121	-1	13	DIAPH3	diaphanous-related formin 3 [Source:HGNC Symbol;Acc:15480]	0.00113224
ENSG00000140534	90118713	90174287	1	15	TICRR	TOPBP1-interacting checkpoint and replication regulator [Source:HGNC Symbol;Acc:28704]	0.00113224
ENSG00000146410	136552162	136571473	-1	6	MTFR2	mitochondrial fission regulator 2 [Source:HGNC Symbol;Acc:21115]	0.00113224
ENSG00000164045	48198636	48229892	-1	3	CDC25A	cell division cycle 25A [Source:HGNC Symbol;Acc:1725]	0.00113224
ENSG00000182481	66031635	66042958	1	17	KPNA2	karyopherin alpha 2 (RAG cohort 1, importin alpha 1) [Source:HGNC Symbol;Acc:6395]	0.00113224
ENSG00000203760	126661320	126670021	1	6	CENPW	centromere protein W [Source:HGNC Symbol;Acc:21488]	0.00113224
ENSG00000229404	86039736	86054415	1	10	LINC00858	long intergenic non-protein coding RNA 858 [Source:HGNC Symbol;Acc:27276]	0.00113224
ENSG00000188610	120837756	120855681	1	1	FAM72B	family with sequence similarity 72, member B [Source:HGNC Symbol;Acc:24805]	0.00113506
ENSG00000177602	3627211	3630067	1	17	GSG2	germ cell associated 2 (haspin) [Source:HGNC Symbol;Acc:19682]	0.00115937
ENSG00000007968	23832922	23857712	-1	1	E2F2	E2F transcription factor 2 [Source:HGNC Symbol;Acc:3114]	0.00117491
ENSG00000051180	40986972	41024354	1	15	RAD51	RAD51 recombinase [Source:HGNC Symbol;Acc:9817]	0.00117491
ENSG00000075131	66628544	66679084	-1	15	TIPIN	TIMELESS interacting protein [Source:HGNC Symbol;Acc:30750]	0.00117491
ENSG00000101945	48553945	48567403	1	X	SUV39H1	suppressor of variegation 3-9 homolog 1 (Drosophila) [Source:HGNC Symbol;Acc:11479]	0.00117491
ENSG00000116133	55315306	55352891	-1	1	DHCR24	24-dehydrocholesterol reductase [Source:HGNC Symbol;Acc:2859]	0.00117491
ENSG00000123473	47715811	47779819	-1	1	STIL	SCL/TAL1 interrupting locus [Source:HGNC Symbol;Acc:10879]	0.00117491
ENSG00000135476	53662083	53687427	1	12	ESPL1	extra spindle pole bodies homolog 1 (S. cerevisiae) [Source:HGNC Symbol;Acc:16856]	0.00117491
ENSG00000142945	45205490	45233439	1	1	KIF2C	kinesin family member 2C [Source:HGNC Symbol;Acc:6393]	0.00117491
ENSG00000143228	163236366	163325554	1	1	NUF2	NUF2, NDC80 kinetochore complex component [Source:HGNC Symbol;Acc:14621]	0.00117491
ENSG00000152270	14665269	14892350	1	11	PDE3B	phosphodiesterase 3B, cGMP-inhibited [Source:HGNC Symbol;Acc:8779]	0.00117491
ENSG00000163486	206516200	206637783	1	1	SRGAP2	SLIT-ROBO Rho GTPase activating protein 2 [Source:HGNC Symbol;Acc:19751]	0.00117491
ENSG00000163808	44803209	44914868	1	3	KIF15	kinesin family member 15 [Source:HGNC Symbol;Acc:17273]	0.00117491
ENSG00000166851	23688977	23701688	1	16	PLK1	polo-like kinase 1 [Source:HGNC Symbol;Acc:9077]	0.00117491
ENSG00000171241	46614466	46655538	-1	16	SHCBP1	SHC SH2-domain binding protein 1 [Source:HGNC Symbol;Acc:29547]	0.00117491
ENSG00000187741	89803957	89883065	-1	16	FANCA	Fanconi anemia, complementation group A [Source:HGNC Symbol;Acc:3582]	0.00117491
ENSG00000198056	57125380	57146157	-1	12	PRIM1	primase, DNA, polypeptide 1 (49kDa) [Source:HGNC Symbol;Acc:9369]	0.00117491
ENSG00000088325	30327074	30389608	1	20	TPX2	TPX2, microtubule-associated [Source:HGNC Symbol;Acc:1249]	0.0011804
ENSG00000012048	41196312	41277500	-1	17	BRCA1	breast cancer 1, early onset [Source:HGNC Symbol;Acc:1100]	0.0011946
ENSG00000097046	91966408	91991321	1	1	CDC7	cell division cycle 7 [Source:HGNC Symbol;Acc:1745]	0.00122834
ENSG00000111206	2966847	2986206	-1	12	FOXM1	forkhead box M1 [Source:HGNC Symbol;Acc:3818]	0.00122834
ENSG00000181544	14861529	14891191	-1	X	FANCB	Fanconi anemia, complementation group B [Source:HGNC Symbol;Acc:3583]	0.00122834
ENSG00000163507	108268716	108308491	-1	3	KIAA1524	KIAA1524 [Source:HGNC Symbol;Acc:29302]	0.00127491
ENSG00000065911	74425689	74444692	1	2	MTHFD2	methylenetetrahydrofolate dehydrogenase (NADP+ dependent) 2, methenyltetrahydrofolate cyclohydrolase [Source:HGNC Symbol;Acc:7434]	0.00128419
ENSG00000130164	11200038	11244492	1	19	LDLR	low density lipoprotein receptor [Source:HGNC Symbol;Acc:6547]	0.00130215
ENSG00000135451	49717019	49725514	1	12	TROAP	trophinin associated protein [Source:HGNC Symbol;Acc:12327]	0.00130215
ENSG00000109685	1873151	1983934	1	4	WHSC1	Wolf-Hirschhorn syndrome candidate 1 [Source:HGNC Symbol;Acc:12766]	0.00130416
ENSG00000237649	33359313	33377701	1	6	KIFC1	kinesin family member C1 [Source:HGNC Symbol;Acc:6389]	0.00133401
ENSG00000144395	197504278	197628214	1	2	CCDC150	coiled-coil domain containing 150 [Source:HGNC Symbol;Acc:26834]	0.00136143
ENSG00000092470	44119161	44160617	1	15	WDR76	WD repeat domain 76 [Source:HGNC Symbol;Acc:25773]	0.00137207
ENSG00000266972	34239639	34245014	-1	17	LRRC37A9P	leucine rich repeat containing 37, member A9, pseudogene [Source:HGNC Symbol;Acc:43813]	0.00137207
ENSG00000159259	37757676	37791313	1	21	CHAF1B	chromatin assembly factor 1, subunit B (p60) [Source:HGNC Symbol;Acc:1911]	0.00138028
ENSG00000100167	42372276	42394225	1	22	SEPT3	septin 3 [Source:HGNC Symbol;Acc:10750]	0.00139263
ENSG00000122952	58116989	58121036	-1	10	ZWINT	ZW10 interacting kinetochore protein [Source:HGNC Symbol;Acc:13195]	0.00139263
ENSG00000092853	36185819	36235568	-1	1	CLSPN	claspin [Source:HGNC Symbol;Acc:19715]	0.00143376
ENSG00000006634	87505531	87538856	1	7	DBF4	DBF4 homolog (S. cerevisiae) [Source:HGNC Symbol;Acc:17364]	0.00144131
ENSG00000117650	211836114	211848960	-1	1	NEK2	NIMA-related kinase 2 [Source:HGNC Symbol;Acc:7745]	0.00144131
ENSG00000196550	206136916	206155151	1	1	FAM72A	family with sequence similarity 72, member A [Source:HGNC Symbol;Acc:24044]	0.00144131
ENSG00000089685	76210267	76221717	1	17	BIRC5	baculoviral IAP repeat containing 5 [Source:HGNC Symbol;Acc:593]	0.00147078
ENSG00000175063	44441215	44445596	1	20	UBE2C	ubiquitin-conjugating enzyme E2C [Source:HGNC Symbol;Acc:15937]	0.00154464
ENSG00000085999	46713360	46744145	1	1	RAD54L	RAD54-like (S. cerevisiae) [Source:HGNC Symbol;Acc:9826]	0.00159409
ENSG00000091651	46723555	46732306	1	16	ORC6	origin recognition complex, subunit 6 [Source:HGNC Symbol;Acc:17151]	0.00159409
ENSG00000154429	229456758	229479041	-1	1	CCSAP	centriole, cilia and spindle-associated protein [Source:HGNC Symbol;Acc:29578]	0.00159409
ENSG00000176208	29158988	29222887	1	17	ATAD5	ATPase family, AAA domain containing 5 [Source:HGNC Symbol;Acc:25752]	0.00159409
ENSG00000198901	91509270	91538859	-1	15	PRC1	protein regulator of cytokinesis 1 [Source:HGNC Symbol;Acc:9341]	0.00159409
ENSG00000117724	214776538	214837931	1	1	CENPF	centromere protein F, 350/400kDa [Source:HGNC Symbol;Acc:1857]	0.0016104
ENSG00000162009	1122756	1131454	1	16	SSTR5	somatostatin receptor 5 [Source:HGNC Symbol;Acc:11334]	0.0016104
ENSG00000164087	52109269	52188706	-1	3	POC1A	POC1 centriolar protein A [Source:HGNC Symbol;Acc:24488]	0.0016104
ENSG00000186871	71424510	71458897	-1	X	ERCC6L	excision repair cross-complementing rodent repair deficiency, complementation group 6-like [Source:HGNC Symbol;Acc:20794]	0.0016104
ENSG00000196584	152341864	152373250	-1	7	XRCC2	X-ray repair complementing defective repair in Chinese hamster cells 2 [Source:HGNC Symbol;Acc:12829]	0.0016104
ENSG00000088305	31350191	31397162	1	20	DNMT3B	DNA (cytosine-5-)-methyltransferase 3 beta [Source:HGNC Symbol;Acc:2979]	0.00163175
ENSG00000137563	63927638	63951730	-1	8	GGH	gamma-glutamyl hydrolase (conjugase, folylpolygammaglutamyl hydrolase) [Source:HGNC Symbol;Acc:4248]	0.00163175
ENSG00000146263	97590037	97731093	-1	6	MMS22L	MMS22-like, DNA repair protein [Source:HGNC Symbol;Acc:21475]	0.00163679
ENSG00000122966	120123595	120315095	-1	12	CIT	citron (rho-interacting, serine/threonine kinase 21) [Source:HGNC Symbol;Acc:1985]	0.00171492
ENSG00000178999	8108056	8113918	-1	17	AURKB	aurora kinase B [Source:HGNC Symbol;Acc:11390]	0.00173913
ENSG00000187535	1560428	1662111	-1	16	IFT140	intraflagellar transport 140 homolog (Chlamydomonas) [Source:HGNC Symbol;Acc:29077]	0.00173913
ENSG00000166508	99690351	99699563	-1	7	MCM7	minichromosome maintenance complex component 7 [Source:HGNC Symbol;Acc:6950]	0.0017519
ENSG00000000460	169631245	169823221	1	1	C1orf112	chromosome 1 open reading frame 112 [Source:HGNC Symbol;Acc:25565]	0.00181405
ENSG00000051341	121150278	121264853	-1	3	POLQ	polymerase (DNA directed), theta [Source:HGNC Symbol;Acc:9186]	0.00181405
ENSG00000080986	2571510	2616634	1	18	NDC80	NDC80 kinetochore complex component [Source:HGNC Symbol;Acc:16909]	0.00181405
ENSG00000100162	42334725	42343168	-1	22	CENPM	centromere protein M [Source:HGNC Symbol;Acc:18352]	0.00181405
ENSG00000104889	12917394	12924452	1	19	RNASEH2A	ribonuclease H2, subunit A [Source:HGNC Symbol;Acc:18518]	0.00181405
ENSG00000105219	40728115	40732597	-1	19	CNTD2	cyclin N-terminal domain containing 2 [Source:HGNC Symbol;Acc:25805]	0.00181405
ENSG00000136492	59758627	59940882	-1	17	BRIP1	BRCA1 interacting protein C-terminal helicase 1 [Source:HGNC Symbol;Acc:20473]	0.00181405
ENSG00000137807	69706585	69740764	1	15	KIF23	kinesin family member 23 [Source:HGNC Symbol;Acc:6392]	0.00181405
ENSG00000246022	125898908	125929012	1	3	ALDH1L1-AS2	ALDH1L1 antisense RNA 2 [Source:HGNC Symbol;Acc:42446]	0.00181405
ENSG00000076003	136597196	136633996	-1	2	MCM6	minichromosome maintenance complex component 6 [Source:HGNC Symbol;Acc:6949]	0.00203646
ENSG00000081791	141303373	141321612	1	5	KIAA0141	KIAA0141 [Source:HGNC Symbol;Acc:28969]	0.00203646
ENSG00000087586	54944445	54967393	-1	20	AURKA	aurora kinase A [Source:HGNC Symbol;Acc:11393]	0.00203646
ENSG00000118849	158414681	158450485	-1	3	RARRES1	retinoic acid receptor responder (tazarotene induced) 1 [Source:HGNC Symbol;Acc:9867]	0.00203646
ENSG00000252835	7809440	7809578	1	17	SCARNA21	small Cajal body-specific RNA 21 [Source:HGNC Symbol;Acc:32579]	0.00203646
ENSG00000125124	56500748	56554195	-1	16	BBS2	Bardet-Biedl syndrome 2 [Source:HGNC Symbol;Acc:967]	0.00205357
ENSG00000075702	36545783	36596008	1	19	WDR62	WD repeat domain 62 [Source:HGNC Symbol;Acc:24502]	0.0020711
ENSG00000093009	19466982	19508135	1	22	CDC45	cell division cycle 45 [Source:HGNC Symbol;Acc:1739]	0.0020711
ENSG00000109805	17812525	17846485	1	4	NCAPG	non-SMC condensin I complex, subunit G [Source:HGNC Symbol;Acc:24304]	0.0020711
ENSG00000114346	172468472	172539264	1	3	ECT2	epithelial cell transforming sequence 2 oncogene [Source:HGNC Symbol;Acc:3155]	0.0020711
ENSG00000120334	173768688	173793858	-1	1	CENPL	centromere protein L [Source:HGNC Symbol;Acc:17879]	0.0020711
ENSG00000121621	28042167	28129855	-1	11	KIF18A	kinesin family member 18A [Source:HGNC Symbol;Acc:29441]	0.0020711
ENSG00000131351	17160539	17186435	-1	19	HAUS8	HAUS augmin-like complex, subunit 8 [Source:HGNC Symbol;Acc:30532]	0.0020711
ENSG00000137812	40886218	40956540	1	15	CASC5	cancer susceptibility candidate 5 [Source:HGNC Symbol;Acc:24054]	0.0020711
ENSG00000147155	48379546	48387104	1	X	EBP	emopamil binding protein (sterol isomerase) [Source:HGNC Symbol;Acc:3133]	0.0020711
ENSG00000161800	50370706	50426919	-1	12	RACGAP1	Rac GTPase activating protein 1 [Source:HGNC Symbol;Acc:9804]	0.0020711
ENSG00000162772	212738676	212794119	1	1	ATF3	activating transcription factor 3 [Source:HGNC Symbol;Acc:785]	0.0020711
ENSG00000166268	70219084	70352877	1	12	MYRFL	myelin regulatory factor-like [Source:HGNC Symbol;Acc:26316]	0.0020711
ENSG00000169679	111395275	111435691	-1	2	BUB1	BUB1 mitotic checkpoint serine/threonine kinase [Source:HGNC Symbol;Acc:1148]	0.0020711
ENSG00000171365	49687225	49863892	1	X	CLCN5	chloride channel, voltage-sensitive 5 [Source:HGNC Symbol;Acc:2023]	0.0020711
ENSG00000177084	133200348	133263951	-1	12	POLE	polymerase (DNA directed), epsilon, catalytic subunit [Source:HGNC Symbol;Acc:9177]	0.0020711
ENSG00000184445	123011793	123110943	1	12	KNTC1	kinetochore associated 1 [Source:HGNC Symbol;Acc:17255]	0.0020711
ENSG00000213024	50410082	50433020	-1	19	NUP62	nucleoporin 62kDa [Source:HGNC Symbol;Acc:8066]	0.0020711
ENSG00000215784	143896452	143913143	-1	1	FAM72D	family with sequence similarity 72, member D [Source:HGNC Symbol;Acc:33593]	0.0020711
ENSG00000227939	31248094	31249296	1	6	RPL3P2	ribosomal protein L3 pseudogene 2 [Source:HGNC Symbol;Acc:17834]	0.0020711
ENSG00000228566	65424424	65750328	1	10	RP11-170M17.1		0.0020711
ENSG00000138346	70173821	70231879	-1	10	DNA2	DNA replication helicase/nuclease 2 [Source:HGNC Symbol;Acc:2939]	0.00207918
ENSG00000167900	76170160	76183314	-1	17	TK1	thymidine kinase 1, soluble [Source:HGNC Symbol;Acc:11830]	0.00207918
ENSG00000186185	43002077	43025082	-1	17	KIF18B	kinesin family member 18B [Source:HGNC Symbol;Acc:27102]	0.00208153
ENSG00000166796	18433854	18473605	1	11	LDHC	lactate dehydrogenase C [Source:HGNC Symbol;Acc:6544]	0.00213129
ENSG00000065485	122785909	122944074	1	3	PDIA5	protein disulfide isomerase family A, member 5 [Source:HGNC Symbol;Acc:24811]	0.00215293
ENSG00000117399	43824626	43828874	1	1	CDC20	cell division cycle 20 [Source:HGNC Symbol;Acc:1723]	0.00215293
ENSG00000140382	77712754	77777949	1	15	HMG20A	high mobility group 20A [Source:HGNC Symbol;Acc:5001]	0.00215293
ENSG00000253696	1919563	1924644	1	8	KBTBD11-OT1	KBTBD11 overlapping transcript 1 (non-protein coding) [Source:HGNC Symbol;Acc:49147]	0.00215293
ENSG00000140525	89787180	89860492	1	15	FANCI	Fanconi anemia, complementation group I [Source:HGNC Symbol;Acc:25568]	0.00217589
ENSG00000166845	51884287	51911588	1	18	C18orf54	chromosome 18 open reading frame 54 [Source:HGNC Symbol;Acc:13796]	0.00217589
ENSG00000106462	148504475	148581413	-1	7	EZH2	enhancer of zeste homolog 2 (Drosophila) [Source:HGNC Symbol;Acc:3527]	0.00219205
ENSG00000107731	72972327	73062621	1	10	UNC5B	unc-5 homolog B (C. elegans) [Source:HGNC Symbol;Acc:12568]	0.00223465
ENSG00000013810	1723227	1746898	1	4	TACC3	transforming, acidic coiled-coil containing protein 3 [Source:HGNC Symbol;Acc:11524]	0.00224682
ENSG00000105255	4304597	4323840	1	19	FSD1	fibronectin type III and SPRY domain containing 1 [Source:HGNC Symbol;Acc:13745]	0.00224682
ENSG00000138180	95256389	95288849	1	10	CEP55	centrosomal protein 55kDa [Source:HGNC Symbol;Acc:1161]	0.00224682
ENSG00000138792	111286889	111486441	1	4	ENPEP	glutamyl aminopeptidase (aminopeptidase A) [Source:HGNC Symbol;Acc:3355]	0.00224682
ENSG00000072571	162887209	162918947	1	5	HMMR	hyaluronan-mediated motility receptor (RHAMM) [Source:HGNC Symbol;Acc:5012]	0.00225219
ENSG00000131153	85709804	85723679	-1	16	GINS2	GINS complex subunit 2 (Psf2 homolog) [Source:HGNC Symbol;Acc:24575]	0.00225219
ENSG00000171848	10262455	10271545	1	2	RRM2	ribonucleotide reductase M2 [Source:HGNC Symbol;Acc:10452]	0.00225219
ENSG00000157456	59397277	59417244	1	15	CCNB2	cyclin B2 [Source:HGNC Symbol;Acc:1580]	0.00225408
ENSG00000121454	180199421	180249380	1	1	LHX4	LIM homeobox 4 [Source:HGNC Symbol;Acc:21734]	0.0022555
ENSG00000128652	177001340	177037830	1	2	HOXD3	homeobox D3 [Source:HGNC Symbol;Acc:5137]	0.0022555
ENSG00000165304	36572859	36677678	1	9	MELK	maternal embryonic leucine zipper kinase [Source:HGNC Symbol;Acc:16870]	0.0022555
ENSG00000166451	81040103	81066719	1	16	CENPN	centromere protein N [Source:HGNC Symbol;Acc:30873]	0.00226492
ENSG00000168496	61560109	61564716	1	11	FEN1	flap structure-specific endonuclease 1 [Source:HGNC Symbol;Acc:3650]	0.00226492
ENSG00000260461	105637132	105639519	-1	10	RP11-541N10.3		0.00232759
ENSG00000073111	127317066	127341276	1	3	MCM2	minichromosome maintenance complex component 2 [Source:HGNC Symbol;Acc:6944]	0.00234905
ENSG00000143476	212208919	212280742	1	1	DTL	denticleless E3 ubiquitin protein ligase homolog (Drosophila) [Source:HGNC Symbol;Acc:30288]	0.00234905
ENSG00000142731	128802016	128820350	1	4	PLK4	polo-like kinase 4 [Source:HGNC Symbol;Acc:11397]	0.00244634
ENSG00000101447	37554955	37581703	1	20	FAM83D	family with sequence similarity 83, member D [Source:HGNC Symbol;Acc:16122]	0.0024789
ENSG00000128578	129074274	129128240	1	7	STRIP2	striatin interacting protein 2 [Source:HGNC Symbol;Acc:22209]	0.0024789
ENSG00000131747	38544768	38574202	-1	17	TOP2A	topoisomerase (DNA) II alpha 170kDa [Source:HGNC Symbol;Acc:11989]	0.0024789
ENSG00000156970	40453224	40513337	1	15	BUB1B	BUB1 mitotic checkpoint serine/threonine kinase B [Source:HGNC Symbol;Acc:1149]	0.0024789
ENSG00000161888	11242196	11266484	-1	19	SPC24	SPC24, NDC80 kinetochore complex component [Source:HGNC Symbol;Acc:26913]	0.0024789
ENSG00000251468	12815896	12819709	1	8	RP11-369K16.1		0.00252925
ENSG00000100490	50796310	50883179	-1	14	CDKL1	cyclin-dependent kinase-like 1 (CDC2-related kinase) [Source:HGNC Symbol;Acc:1781]	0.00265676
ENSG00000138778	104026963	104119566	-1	4	CENPE	centromere protein E, 312kDa [Source:HGNC Symbol;Acc:1856]	0.00265676
ENSG00000272533	103804186	103804311	1	14	SNORA28	small nucleolar RNA, H/ACA box 28 [Source:HGNC Symbol;Acc:32618]	0.00265676
ENSG00000105011	14230321	14247768	-1	19	ASF1B	anti-silencing function 1B histone chaperone [Source:HGNC Symbol;Acc:20996]	0.00268659
ENSG00000145386	122737599	122745087	-1	4	CCNA2	cyclin A2 [Source:HGNC Symbol;Acc:1578]	0.00269523
ENSG00000225140	674578	677195	1	10	RP11-809C18.3		0.00269523
ENSG00000196814	129089128	129269320	1	9	MVB12B	multivesicular body subunit 12B [Source:HGNC Symbol;Acc:23368]	0.00273376
ENSG00000100479	50110273	50155140	-1	14	POLE2	polymerase (DNA directed), epsilon 2, accessory subunit [Source:HGNC Symbol;Acc:9178]	0.00284653
ENSG00000196369	143913615	144094424	1	1	SRGAP2B	SLIT-ROBO Rho GTPase activating protein 2B [Source:HGNC Symbol;Acc:35237]	0.00284653
ENSG00000049541	73645829	73668774	-1	7	RFC2	replication factor C (activator 1) 2, 40kDa [Source:HGNC Symbol;Acc:9970]	0.00287056
ENSG00000156802	124332090	124428590	-1	8	ATAD2	ATPase family, AAA domain containing 2 [Source:HGNC Symbol;Acc:30123]	0.00287056
ENSG00000006607	242295658	242434256	1	2	FARP2	FERM, RhoGEF and pleckstrin domain protein 2 [Source:HGNC Symbol;Acc:16460]	0.00287245
ENSG00000101144	55743804	55841685	-1	20	BMP7	bone morphogenetic protein 7 [Source:HGNC Symbol;Acc:1074]	0.00287245
ENSG00000154839	47901365	47920543	1	18	SKA1	spindle and kinetochore associated complex subunit 1 [Source:HGNC Symbol;Acc:28109]	0.00287245
ENSG00000163009	10281509	10351851	1	2	C2orf48	chromosome 2 open reading frame 48 [Source:HGNC Symbol;Acc:26322]	0.00287245
ENSG00000175305	95891998	95908906	-1	8	CCNE2	cyclin E2 [Source:HGNC Symbol;Acc:1590]	0.00287245
ENSG00000024526	68939835	68962904	-1	1	DEPDC1	DEP domain containing 1 [Source:HGNC Symbol;Acc:22949]	0.00294152
ENSG00000143401	150190717	150208504	-1	1	ANP32E	acidic (leucine-rich) nuclear phosphoprotein 32 family, member E [Source:HGNC Symbol;Acc:16673]	0.00294152
ENSG00000250305	12803151	12889012	1	8	KIAA1456	KIAA1456 [Source:HGNC Symbol;Acc:26725]	0.00294152
ENSG00000122085	242011584	242041747	-1	2	MTERFD2	MTERF domain containing 2 [Source:HGNC Symbol;Acc:28785]	0.00311498
ENSG00000197472	247108849	247171395	-1	1	ZNF695	zinc finger protein 695 [Source:HGNC Symbol;Acc:30954]	0.00318523
ENSG00000115163	26987157	27023935	1	2	CENPA	centromere protein A [Source:HGNC Symbol;Acc:1851]	0.00319039
ENSG00000138092	25016005	25045245	1	2	CENPO	centromere protein O [Source:HGNC Symbol;Acc:28152]	0.00322723
ENSG00000086548	42254885	42276113	1	19	CEACAM6	carcinoembryonic antigen-related cell adhesion molecule 6 (non-specific cross reacting antigen) [Source:HGNC Symbol;Acc:1818]	0.00324086
ENSG00000198554	55405668	55493823	-1	14	WDHD1	WD repeat and HMG-box DNA binding protein 1 [Source:HGNC Symbol;Acc:23170]	0.00328778
ENSG00000182836	41307056	41510730	-1	5	PLCXD3	phosphatidylinositol-specific phospholipase C, X domain containing 3 [Source:HGNC Symbol;Acc:31822]	0.00330157
ENSG00000231789	9732484	9747613	-1	1	RP11-558F24.4		0.00330157
ENSG00000066279	197053258	197115824	-1	1	ASPM	asp (abnormal spindle) homolog, microcephaly associated (Drosophila) [Source:HGNC Symbol;Acc:19048]	0.00332806
ENSG00000188372	76026835	76071388	1	7	ZP3	zona pellucida glycoprotein 3 (sperm receptor) [Source:HGNC Symbol;Acc:13189]	0.00335039
ENSG00000188013	20492371	20494013	1	17	MEIS3P2	Meis homeobox 3 pseudogene 2 [Source:HGNC Symbol;Acc:17638]	0.0033505
ENSG00000182173	73512141	73520820	1	17	TSEN54	TSEN54 tRNA splicing endonuclease subunit [Source:HGNC Symbol;Acc:27561]	0.0035618
ENSG00000224763	211833531	211834619	-1	1	FDPSP8	farnesyl diphosphate synthase pseudogene 8 [Source:HGNC Symbol;Acc:39085]	0.0035618
ENSG00000152253	169690642	169769881	-1	2	SPC25	SPC25, NDC80 kinetochore complex component [Source:HGNC Symbol;Acc:24031]	0.00359726
ENSG00000231066	14852598	14853441	-1	X	NPM1P9	nucleophosmin 1 (nucleolar phosphoprotein B23, numatrin) pseudogene 9 [Source:HGNC Symbol;Acc:7929]	0.00359726
ENSG00000085982	234384166	234475428	-1	2	USP40	ubiquitin specific peptidase 40 [Source:HGNC Symbol;Acc:20069]	0.00365095
ENSG00000100629	80943330	81425861	-1	14	CEP128	centrosomal protein 128kDa [Source:HGNC Symbol;Acc:20359]	0.0036628
ENSG00000118193	200520628	200589862	-1	1	KIF14	kinesin family member 14 [Source:HGNC Symbol;Acc:19181]	0.0036628
ENSG00000155621	74526426	74600970	1	9	C9orf85	chromosome 9 open reading frame 85 [Source:HGNC Symbol;Acc:28784]	0.0036628
ENSG00000129195	6347735	6354789	1	17	FAM64A	family with sequence similarity 64, member A [Source:HGNC Symbol;Acc:25483]	0.00378785
ENSG00000204572	71276609	71279980	1	11	KRTAP5-10	keratin associated protein 5-10 [Source:HGNC Symbol;Acc:23605]	0.0038054
ENSG00000229109	85834246	85849157	1	9	RP11-439K3.1		0.00386045
ENSG00000257191	79354038	79439424	-1	12	RP11-390N6.1		0.00386655
ENSG00000176595	1922044	1955102	1	8	KBTBD11	kelch repeat and BTB (POZ) domain containing 11 [Source:HGNC Symbol;Acc:29104]	0.0039737
ENSG00000014138	65029233	65073060	1	11	POLA2	polymerase (DNA directed), alpha 2, accessory subunit [Source:HGNC Symbol;Acc:30073]	0.00397372
ENSG00000189057	58874658	58894883	1	11	FAM111B	family with sequence similarity 111, member B [Source:HGNC Symbol;Acc:24200]	0.00397818
ENSG00000170312	62538089	62554610	1	10	CDK1	cyclin-dependent kinase 1 [Source:HGNC Symbol;Acc:1722]	0.00399612
ENSG00000135119	117176096	117291436	1	12	RNFT2	ring finger protein, transmembrane 2 [Source:HGNC Symbol;Acc:25905]	0.00404967
ENSG00000139618	32889611	32973805	1	13	BRCA2	breast cancer 2, early onset [Source:HGNC Symbol;Acc:1101]	0.00404967
ENSG00000172167	121457640	121554373	1	8	MTBP	Mdm2, transformed 3T3 cell double minute 2, p53 binding protein (mouse) binding protein, 104kDa [Source:HGNC Symbol;Acc:7417]	0.00404967
ENSG00000143549	154127784	154167124	-1	1	TPM3	tropomyosin 3 [Source:HGNC Symbol;Acc:12012]	0.00405446
ENSG00000165490	82611017	82669319	1	11	C11orf82	chromosome 11 open reading frame 82 [Source:HGNC Symbol;Acc:26351]	0.00405446
ENSG00000075218	46692638	46726707	1	22	GTSE1	G-2 and S-phase expressed 1 [Source:HGNC Symbol;Acc:13698]	0.00409174
ENSG00000105894	136912088	137028611	-1	7	PTN	pleiotrophin [Source:HGNC Symbol;Acc:9630]	0.00409174
ENSG00000106733	77675489	77703133	-1	9	NMRK1	nicotinamide riboside kinase 1 [Source:HGNC Symbol;Acc:26057]	0.00409174
ENSG00000221955	124801480	124998021	-1	3	SLC12A8	solute carrier family 12, member 8 [Source:HGNC Symbol;Acc:15595]	0.00409174
ENSG00000226650	154393260	154397685	1	5	KIF4B	kinesin family member 4B [Source:HGNC Symbol;Acc:6322]	0.00409174
ENSG00000153029	181003067	181031074	1	1	MR1	major histocompatibility complex, class I-related [Source:HGNC Symbol;Acc:4975]	0.00410102
ENSG00000034063	4903092	4962165	1	19	UHRF1	ubiquitin-like with PHD and ring finger domains 1 [Source:HGNC Symbol;Acc:12556]	0.00413688
ENSG00000204406	148778580	149275805	1	2	MBD5	methyl-CpG binding domain protein 5 [Source:HGNC Symbol;Acc:20444]	0.00417954
ENSG00000162607	62901968	62917475	1	1	USP1	ubiquitin specific peptidase 1 [Source:HGNC Symbol;Acc:12607]	0.00418639
ENSG00000258884	91288709	91294472	-1	14	CTD-3035D6.2		0.00418639
ENSG00000112972	43289497	43313614	-1	5	HMGCS1	3-hydroxy-3-methylglutaryl-CoA synthase 1 (soluble) [Source:HGNC Symbol;Acc:5007]	0.00430131
ENSG00000263975	36871581	36876525	-1	17	CTB-58E17.9		0.00432359
ENSG00000254671	125440180	125462473	-1	11	STT3A-AS1	STT3A antisense RNA 1 [Source:HGNC Symbol;Acc:44585]	0.00437127
ENSG00000163535	201374731	201448505	1	2	SGOL2	shugoshin-like 2 (S. pombe) [Source:HGNC Symbol;Acc:30812]	0.00438568
ENSG00000127564	3018025	3030540	-1	16	PKMYT1	protein kinase, membrane associated tyrosine/threonine 1 [Source:HGNC Symbol;Acc:29650]	0.00439434
ENSG00000166949	67356101	67487533	1	15	SMAD3	SMAD family member 3 [Source:HGNC Symbol;Acc:6769]	0.00455002
ENSG00000196876	51984050	52206648	1	12	SCN8A	sodium channel, voltage gated, type VIII, alpha subunit [Source:HGNC Symbol;Acc:10596]	0.00455002
ENSG00000071909	171034655	171511681	1	2	MYO3B	myosin IIIB [Source:HGNC Symbol;Acc:15576]	0.0046588
ENSG00000035499	59892739	59996017	-1	5	DEPDC1B	DEP domain containing 1B [Source:HGNC Symbol;Acc:24902]	0.00476813
ENSG00000138160	94353043	94415150	1	10	KIF11	kinesin family member 11 [Source:HGNC Symbol;Acc:6388]	0.00476813
ENSG00000169607	113493930	113522254	-1	2	CKAP2L	cytoskeleton associated protein 2-like [Source:HGNC Symbol;Acc:26877]	0.00476813
ENSG00000231007	89626567	89628066	1	9	CDC20P1	cell division cycle 20 pseudogene 1 [Source:HGNC Symbol;Acc:29487]	0.00476813
ENSG00000116183	176432307	176814735	1	1	PAPPA2	pappalysin 2 [Source:HGNC Symbol;Acc:14615]	0.00478092
ENSG00000147536	41386725	41402565	1	8	GINS4	GINS complex subunit 4 (Sld5 homolog) [Source:HGNC Symbol;Acc:28226]	0.00478758
ENSG00000100297	35796056	35821423	1	22	MCM5	minichromosome maintenance complex component 5 [Source:HGNC Symbol;Acc:6948]	0.00482197
ENSG00000123219	64813593	64858998	-1	5	CENPK	centromere protein K [Source:HGNC Symbol;Acc:29479]	0.00482197
ENSG00000187456	34245070	34257777	-1	17	RDM1	RAD52 motif 1 [Source:HGNC Symbol;Acc:19950]	0.00482658
ENSG00000105486	48618702	48673860	-1	19	LIG1	ligase I, DNA, ATP-dependent [Source:HGNC Symbol;Acc:6598]	0.00491747
ENSG00000164104	174252846	174256276	-1	4	HMGB2	high mobility group box 2 [Source:HGNC Symbol;Acc:5000]	0.00491747
ENSG00000203817	149438750	149459549	-1	1	FAM72C	family with sequence similarity 72, member C [Source:HGNC Symbol;Acc:30602]	0.00491747
ENSG00000100526	54863567	54886936	1	14	CDKN3	cyclin-dependent kinase inhibitor 3 [Source:HGNC Symbol;Acc:1791]	0.00494325
ENSG00000134222	109822178	109825808	-1	1	PSRC1	proline/serine-rich coiled-coil 1 [Source:HGNC Symbol;Acc:24472]	0.00495282
ENSG00000101224	3767578	3786762	1	20	CDC25B	cell division cycle 25B [Source:HGNC Symbol;Acc:1726]	0.00495412
ENSG00000149636	35380194	35402221	-1	20	DSN1	DSN1, MIS12 kinetochore complex component [Source:HGNC Symbol;Acc:16165]	0.00508875
ENSG00000183856	156495197	156542396	-1	1	IQGAP3	IQ motif containing GTPase activating protein 3 [Source:HGNC Symbol;Acc:20669]	0.00516506
ENSG00000137310	31126319	31134936	1	6	TCF19	transcription factor 19 [Source:HGNC Symbol;Acc:11629]	0.00523248
ENSG00000145451	175558065	175750465	-1	4	GLRA3	glycine receptor, alpha 3 [Source:HGNC Symbol;Acc:4328]	0.00526647
ENSG00000159147	34931848	34961014	-1	21	DONSON	downstream neighbor of SON [Source:HGNC Symbol;Acc:2993]	0.00529443
ENSG00000151287	103418340	103426161	-1	13	TEX30	testis expressed 30 [Source:HGNC Symbol;Acc:25188]	0.00536811
ENSG00000104147	41601466	41624819	-1	15	OIP5	Opa interacting protein 5 [Source:HGNC Symbol;Acc:20300]	0.00539777
ENSG00000126787	55614830	55658396	-1	14	DLGAP5	discs, large (Drosophila) homolog-associated protein 5 [Source:HGNC Symbol;Acc:16864]	0.00539777
ENSG00000067064	1085848	1095110	-1	10	IDI1	isopentenyl-diphosphate delta isomerase 1 [Source:HGNC Symbol;Acc:5387]	0.00557551
ENSG00000167513	88869621	88875666	1	16	CDT1	chromatin licensing and DNA replication factor 1 [Source:HGNC Symbol;Acc:24576]	0.00558427
ENSG00000231621	198062715	198063997	1	2	AC013264.2		0.00558461
ENSG00000144354	174219548	174233725	1	2	CDCA7	cell division cycle associated 7 [Source:HGNC Symbol;Acc:14628]	0.00560486
ENSG00000102763	42140973	42535256	-1	13	VWA8	von Willebrand factor A domain containing 8 [Source:HGNC Symbol;Acc:29071]	0.00560911
ENSG00000138182	91461367	91534700	1	10	KIF20B	kinesin family member 20B [Source:HGNC Symbol;Acc:7212]	0.00562011
ENSG00000144908	125822412	125916837	-1	3	ALDH1L1	aldehyde dehydrogenase 1 family, member L1 [Source:HGNC Symbol;Acc:3978]	0.00572171
ENSG00000128595	128379346	128411861	1	7	CALU	calumenin [Source:HGNC Symbol;Acc:1458]	0.005781
ENSG00000134057	68462837	68474072	1	5	CCNB1	cyclin B1 [Source:HGNC Symbol;Acc:1579]	0.00584632
ENSG00000167617	54976210	54984411	-1	19	CDC42EP5	CDC42 effector protein (Rho GTPase binding) 5 [Source:HGNC Symbol;Acc:17408]	0.00590357
ENSG00000169689	79976578	79981983	-1	17	STRA13	stimulated by retinoic acid 13 [Source:HGNC Symbol;Acc:11422]	0.00590601
ENSG00000153132	141309609	141349122	-1	4	CLGN	calmegin [Source:HGNC Symbol;Acc:2060]	0.00601879
ENSG00000160957	145736667	145743229	-1	8	RECQL4	RecQ protein-like 4 [Source:HGNC Symbol;Acc:9949]	0.00606593
ENSG00000156076	65444406	65515346	-1	12	WIF1	WNT inhibitory factor 1 [Source:HGNC Symbol;Acc:18081]	0.00609133
ENSG00000120068	46688739	46692478	-1	17	HOXB8	homeobox B8 [Source:HGNC Symbol;Acc:5119]	0.00612633
ENSG00000164611	159848829	159855748	1	5	PTTG1	pituitary tumor-transforming 1 [Source:HGNC Symbol;Acc:9690]	0.00612633
ENSG00000132182	13357737	13461809	-1	3	NUP210	nucleoporin 210kDa [Source:HGNC Symbol;Acc:30052]	0.0063024
ENSG00000079616	29802040	29816706	1	16	KIF22	kinesin family member 22 [Source:HGNC Symbol;Acc:6391]	0.00640647
ENSG00000270145	38459457	38460909	1	17	CTD-2267D19.6		0.00641334
ENSG00000149554	125495036	125546150	1	11	CHEK1	checkpoint kinase 1 [Source:HGNC Symbol;Acc:1925]	0.00641496
ENSG00000183150	12813825	12849141	-1	12	GPR19	G protein-coupled receptor 19 [Source:HGNC Symbol;Acc:4473]	0.00641496
ENSG00000120802	98909290	98944157	1	12	TMPO	thymopoietin [Source:HGNC Symbol;Acc:11875]	0.00642456
ENSG00000170166	177015950	177017954	1	2	HOXD4	homeobox D4 [Source:HGNC Symbol;Acc:5138]	0.00661103
ENSG00000184378	169484709	169487683	-1	3	ACTRT3	actin-related protein T3 [Source:HGNC Symbol;Acc:24022]	0.0067534
ENSG00000198826	32907345	32932150	1	15	ARHGAP11A	Rho GTPase activating protein 11A [Source:HGNC Symbol;Acc:15783]	0.00676902
ENSG00000123485	234742062	234763212	-1	2	HJURP	Holliday junction recognition protein [Source:HGNC Symbol;Acc:25444]	0.00679773
ENSG00000198718	45431411	45543634	1	14	FAM179B	family with sequence similarity 179, member B [Source:HGNC Symbol;Acc:19959]	0.00679773
ENSG00000271936	25048479	25049586	1	2	RP11-443B20.1		0.00679773
ENSG00000070950	8817088	9005457	-1	3	RAD18	RAD18 homolog (S. cerevisiae) [Source:HGNC Symbol;Acc:18278]	0.00679798
ENSG00000123136	14519631	14530192	-1	19	DDX39A	DEAD (Asp-Glu-Ala-Asp) box polypeptide 39A [Source:HGNC Symbol;Acc:17821]	0.00679798
ENSG00000259071	50793244	50794627	-1	14	RP11-247L20.4		0.00679798
ENSG00000118513	135502453	135540311	1	6	MYB	v-myb avian myeloblastosis viral oncogene homolog [Source:HGNC Symbol;Acc:7545]	0.00682526
ENSG00000019186	52769988	52790512	-1	20	CYP24A1	cytochrome P450, family 24, subfamily A, polypeptide 1 [Source:HGNC Symbol;Acc:2602]	0.00694257
ENSG00000064692	121647049	121799914	1	5	SNCAIP	synuclein, alpha interacting protein [Source:HGNC Symbol;Acc:11139]	0.00695409
ENSG00000130695	26560691	26605299	1	1	CEP85	centrosomal protein 85kDa [Source:HGNC Symbol;Acc:25309]	0.00695409
ENSG00000184055	71304500	71305428	1	11	OR7E87P	olfactory receptor, family 7, subfamily E, member 87 pseudogene [Source:HGNC Symbol;Acc:14709]	0.00695409
ENSG00000267500	11759179	11763692	1	19	CTD-2006C1.6		0.00695409
ENSG00000100316	39708887	39716394	-1	22	RPL3	ribosomal protein L3 [Source:HGNC Symbol;Acc:10332]	0.00696951
ENSG00000105173	30302805	30315215	1	19	CCNE1	cyclin E1 [Source:HGNC Symbol;Acc:1589]	0.00696951
ENSG00000163029	17845079	17981509	-1	2	SMC6	structural maintenance of chromosomes 6 [Source:HGNC Symbol;Acc:20466]	0.0071478
ENSG00000116062	47922669	48037240	1	2	MSH6	mutS homolog 6 [Source:HGNC Symbol;Acc:7329]	0.00719317
ENSG00000265398	99635569	99635654	-1	10	AL139239.1		0.0075043
ENSG00000108671	30771279	30810336	1	17	PSMD11	proteasome (prosome, macropain) 26S subunit, non-ATPase, 11 [Source:HGNC Symbol;Acc:9556]	0.00761904
ENSG00000122877	64571756	64679660	-1	10	EGR2	early growth response 2 [Source:HGNC Symbol;Acc:3239]	0.00761904
ENSG00000188672	25688740	25756683	-1	1	RHCE	Rh blood group, CcEe antigens [Source:HGNC Symbol;Acc:10008]	0.00761904
ENSG00000105464	48898132	48948188	1	19	GRIN2D	glutamate receptor, ionotropic, N-methyl D-aspartate 2D [Source:HGNC Symbol;Acc:4588]	0.0076575
ENSG00000095713	99624757	99790585	-1	10	CRTAC1	cartilage acidic protein 1 [Source:HGNC Symbol;Acc:14882]	0.00770208
ENSG00000141140	34851477	34899284	-1	17	MYO19	myosin XIX [Source:HGNC Symbol;Acc:26234]	0.00770208
ENSG00000235489	65928715	65930611	-1	10	DBF4P1	DBF4 homolog pseudogene 1 [Source:HGNC Symbol;Acc:45059]	0.00770208
ENSG00000164362	1253262	1295184	-1	5	TERT	telomerase reverse transcriptase [Source:HGNC Symbol;Acc:11730]	0.00781421
ENSG00000203814	149754245	149783928	-1	1	HIST2H2BF	histone cluster 2, H2bf [Source:HGNC Symbol;Acc:24700]	0.00781421
ENSG00000102893	47495034	47735434	1	16	PHKB	phosphorylase kinase, beta [Source:HGNC Symbol;Acc:8927]	0.00783532
ENSG00000151014	139936943	139966906	1	4	CCRN4L	CCR4 carbon catabolite repression 4-like (S. cerevisiae) [Source:HGNC Symbol;Acc:14254]	0.00783532
ENSG00000167645	38795753	38807913	-1	19	YIF1B	Yip1 interacting factor homolog B (S. cerevisiae) [Source:HGNC Symbol;Acc:30511]	0.00783532
ENSG00000170779	105475910	105487485	-1	14	CDCA4	cell division cycle associated 4 [Source:HGNC Symbol;Acc:14625]	0.00783532
ENSG00000196914	120207787	120360645	1	11	ARHGEF12	Rho guanine nucleotide exchange factor (GEF) 12 [Source:HGNC Symbol;Acc:14193]	0.00783532
ENSG00000226308	55841853	55858054	1	20	RP4-813D12.3		0.00784181
ENSG00000128944	40674922	40686447	1	15	KNSTRN	kinetochore-localized astrin/SPAG5 binding protein [Source:HGNC Symbol;Acc:30767]	0.00790967
ENSG00000186638	34252379	34329198	-1	9	KIF24	kinesin family member 24 [Source:HGNC Symbol;Acc:19916]	0.00792607
ENSG00000261061	81064375	81065090	1	16	RP11-303E16.2		0.00796136
ENSG00000021826	211342406	211543831	1	2	CPS1	carbamoyl-phosphate synthase 1, mitochondrial [Source:HGNC Symbol;Acc:2323]	0.00804089
ENSG00000227268	89618918	89623194	-1	10	KLLN	killin, p53-regulated DNA replication inhibitor [Source:HGNC Symbol;Acc:37212]	0.00815342
ENSG00000164039	104000592	104021040	-1	4	BDH2	3-hydroxybutyrate dehydrogenase, type 2 [Source:HGNC Symbol;Acc:32389]	0.00825245
ENSG00000170004	7788124	7816078	1	17	CHD3	chromodomain helicase DNA binding protein 3 [Source:HGNC Symbol;Acc:1918]	0.00826684
ENSG00000248903	71279726	71279980	1	11	AP000867.14		0.00835333
ENSG00000113441	96271098	96373219	1	5	LNPEP	leucyl/cystinyl aminopeptidase [Source:HGNC Symbol;Acc:6656]	0.00844464
ENSG00000148773	129894923	129924649	-1	10	MKI67	marker of proliferation Ki-67 [Source:HGNC Symbol;Acc:7107]	0.00850712
ENSG00000168874	85978467	86015189	1	2	ATOH8	atonal homolog 8 (Drosophila) [Source:HGNC Symbol;Acc:24126]	0.00858266
ENSG00000130309	17666403	17693971	1	19	COLGALT1	collagen beta(1-O)galactosyltransferase 1 [Source:HGNC Symbol;Acc:26182]	0.00868789
ENSG00000137804	41624892	41673248	1	15	NUSAP1	nucleolar and spindle associated protein 1 [Source:HGNC Symbol;Acc:18538]	0.00868789
ENSG00000154380	225674537	225840844	-1	1	ENAH	enabled homolog (Drosophila) [Source:HGNC Symbol;Acc:18271]	0.00868789
ENSG00000178761	75192328	75199462	-1	15	FAM219B	family with sequence similarity 219, member B [Source:HGNC Symbol;Acc:24695]	0.00868789
ENSG00000185669	88744090	88752901	-1	16	SNAI3	snail family zinc finger 3 [Source:HGNC Symbol;Acc:18411]	0.00873451
ENSG00000151025	25463991	25891155	1	10	GPR158	G protein-coupled receptor 158 [Source:HGNC Symbol;Acc:23689]	0.00875814
ENSG00000137834	66994566	67074338	1	15	SMAD6	SMAD family member 6 [Source:HGNC Symbol;Acc:6772]	0.00878165
ENSG00000216004	72975557	72975628	1	10	AL359832.1		0.00883592
ENSG00000121005	75896750	75946793	1	8	CRISPLD1	cysteine-rich secretory protein LCCL domain containing 1 [Source:HGNC Symbol;Acc:18206]	0.00895734
ENSG00000184661	25316513	25365436	1	8	CDCA2	cell division cycle associated 2 [Source:HGNC Symbol;Acc:14623]	0.00908185
ENSG00000226421	32511125	32512021	1	7	SLC25A5P5	solute carrier family 25 (mitochondrial carrier; adenine nucleotide translocator), member 5 pseudogene 5 [Source:HGNC Symbol;Acc:511]	0.00915804
ENSG00000212544	149514090	149514256	-1	1	RNVU1-19	RNA, variant U1 small nuclear 19 [Source:HGNC Symbol;Acc:48324]	0.0092065
ENSG00000205531	2965667	3013607	-1	11	NAP1L4	nucleosome assembly protein 1-like 4 [Source:HGNC Symbol;Acc:7640]	0.00921519
ENSG00000101282	939095	982907	-1	20	RSPO4	R-spondin 4 [Source:HGNC Symbol;Acc:16175]	0.0092596
ENSG00000106268	2281857	2290781	1	7	NUDT1	nudix (nucleoside diphosphate linked moiety X)-type motif 1 [Source:HGNC Symbol;Acc:8048]	0.0092596
ENSG00000213997	46506029	46506765	-1	X	PGAM1P7	phosphoglycerate mutase 1 pseudogene 7 [Source:HGNC Symbol;Acc:42454]	0.0092596
ENSG00000260648	40524283	40528308	1	15	RP11-133K1.7		0.00942503
ENSG00000160298	47720095	47743789	-1	21	C21orf58	chromosome 21 open reading frame 58 [Source:HGNC Symbol;Acc:1300]	0.00950187
ENSG00000137642	121322912	121504402	1	11	SORL1	sortilin-related receptor, L(DLR class) A repeats containing [Source:HGNC Symbol;Acc:11185]	0.00959466
ENSG00000228873	96811341	96812751	-1	2	AC012307.2		0.00969042
ENSG00000260803	67514	85195	-1	16	Z84812.4		0.00969617
ENSG00000173566	21964383	21966932	-1	8	NUDT18	nudix (nucleoside diphosphate linked moiety X)-type motif 18 [Source:HGNC Symbol;Acc:26194]	0.00980944
ENSG00000105426	5158506	5340814	-1	19	PTPRS	protein tyrosine phosphatase, receptor type, S [Source:HGNC Symbol;Acc:9681]	0.00983892
ENSG00000124882	75230860	75254468	1	4	EREG	epiregulin [Source:HGNC Symbol;Acc:3443]	0.00983892
ENSG00000153044	68485375	68506184	1	5	CENPH	centromere protein H [Source:HGNC Symbol;Acc:17268]	0.00983892
ENSG00000160752	155278539	155290457	1	1	FDPS	farnesyl diphosphate synthase [Source:HGNC Symbol;Acc:3631]	0.00983892
ENSG00000173110	161494036	161496681	1	1	HSPA6	heat shock 70kDa protein 6 (HSP70B') [Source:HGNC Symbol;Acc:5239]	0.00983892
ENSG00000089048	13694969	13765532	-1	20	ESF1	ESF1, nucleolar pre-rRNA processing protein, homolog (S. cerevisiae) [Source:HGNC Symbol;Acc:15898]	0.00987876
ENSG00000180354	30174426	30202378	1	7	MTURN	maturin, neural progenitor differentiation regulator homolog (Xenopus) [Source:HGNC Symbol;Acc:25457]	0.00987876
ENSG00000184898	152104454	152118393	-1	2	RBM43	RNA binding motif protein 43 [Source:HGNC Symbol;Acc:24790]	0.00988102
ENSG00000238638	66858537	66858612	-1	9	AL353626.1		0.00990845
ENSG00000076382	26904588	26926297	-1	17	SPAG5	sperm associated antigen 5 [Source:HGNC Symbol;Acc:13452]	0.00991164
ENSG00000077152	202300785	202311108	-1	1	UBE2T	ubiquitin-conjugating enzyme E2T (putative) [Source:HGNC Symbol;Acc:25009]	0.00991164
ENSG00000112394	111408781	111552397	1	6	SLC16A10	solute carrier family 16 (aromatic amino acid transporter), member 10 [Source:HGNC Symbol;Acc:17027]	0.00991164
ENSG00000132646	5095599	5107272	-1	20	PCNA	proliferating cell nuclear antigen [Source:HGNC Symbol;Acc:8729]	0.00991164
ENSG00000149292	113185251	113254266	1	11	TTC12	tetratricopeptide repeat domain 12 [Source:HGNC Symbol;Acc:23700]	0.00991164
ENSG00000215271	23741666	23768656	-1	14	HOMEZ	homeobox and leucine zipper encoding [Source:HGNC Symbol;Acc:20164]	0.00991164
ENSG00000271579	115737393	115738513	-1	12	RP11-116D17.3		0.00991164
ENSG00000226005	3976711	3978005	1	10	RP11-464C19.3		0.0100174
ENSG00000165244	99148223	99180611	-1	9	ZNF367	zinc finger protein 367 [Source:HGNC Symbol;Acc:18320]	0.0103385
ENSG00000028528	64386322	64438289	1	15	SNX1	sorting nexin 1 [Source:HGNC Symbol;Acc:11172]	0.0104422
ENSG00000062822	50887461	50921273	1	19	POLD1	polymerase (DNA directed), delta 1, catalytic subunit [Source:HGNC Symbol;Acc:9175]	0.0104422
ENSG00000084774	27440258	27466811	1	2	CAD	carbamoyl-phosphate synthetase 2, aspartate transcarbamylase, and dihydroorotase [Source:HGNC Symbol;Acc:1424]	0.0104422
ENSG00000112984	137514408	137523404	1	5	KIF20A	kinesin family member 20A [Source:HGNC Symbol;Acc:9787]	0.0104422
ENSG00000214826	9570309	9600825	-1	12	DDX12P	DEAD/H (Asp-Glu-Ala-Asp/His) box polypeptide 12, pseudogene [Source:HGNC Symbol;Acc:2737]	0.0104422
ENSG00000229836	31275592	31276326	-1	6	XXbac-BPG248L24.10		0.0104422
ENSG00000260982	905462	909594	-1	6	RP5-1077H22.2		0.0104422
ENSG00000197846	26199748	26200942	1	6	HIST1H2BF	histone cluster 1, H2bf [Source:HGNC Symbol;Acc:4752]	0.0104549
ENSG00000203727	147830063	148058683	1	6	SAMD5	sterile alpha motif domain containing 5 [Source:HGNC Symbol;Acc:21180]	0.0104549
ENSG00000186193	139956581	139965040	-1	9	SAPCD2	suppressor APC domain containing 2 [Source:HGNC Symbol;Acc:28055]	0.0107306
ENSG00000136231	23349828	23510086	-1	7	IGF2BP3	insulin-like growth factor 2 mRNA binding protein 3 [Source:HGNC Symbol;Acc:28868]	0.0107338
ENSG00000089289	69353299	69386174	1	X	IGBP1	immunoglobulin (CD79A) binding protein 1 [Source:HGNC Symbol;Acc:5461]	0.0108106
ENSG00000137135	35658872	35675863	-1	9	ARHGEF39	Rho guanine nucleotide exchange factor (GEF) 39 [Source:HGNC Symbol;Acc:25909]	0.0109042
ENSG00000198130	191054461	191208919	-1	2	HIBCH	3-hydroxyisobutyryl-CoA hydrolase [Source:HGNC Symbol;Acc:4908]	0.0109042
ENSG00000138376	215590370	215674428	-1	2	BARD1	BRCA1 associated RING domain 1 [Source:HGNC Symbol;Acc:952]	0.0109393
ENSG00000113368	126112315	126172712	1	5	LMNB1	lamin B1 [Source:HGNC Symbol;Acc:6637]	0.0110437
ENSG00000183010	79890260	79900288	-1	17	PYCR1	pyrroline-5-carboxylate reductase 1 [Source:HGNC Symbol;Acc:9721]	0.0110437
ENSG00000245937	127276118	127418864	-1	5	CTC-228N24.3		0.0110506
ENSG00000099622	1259384	1274879	1	19	CIRBP	cold inducible RNA binding protein [Source:HGNC Symbol;Acc:1982]	0.0110929
ENSG00000123933	2249159	2264021	-1	4	MXD4	MAX dimerization protein 4 [Source:HGNC Symbol;Acc:13906]	0.0110929
ENSG00000197046	43405477	43424045	1	18	SIGLEC15	sialic acid binding Ig-like lectin 15 [Source:HGNC Symbol;Acc:27596]	0.0110929
ENSG00000253676	107709655	107710241	-1	8	TAGLN2P1	transgelin 2 pseudogene 1 [Source:HGNC Symbol;Acc:21739]	0.0110929
ENSG00000258647	93111048	93115272	-1	15	LINC00930	long intergenic non-protein coding RNA 930 [Source:HGNC Symbol;Acc:48620]	0.0110929
ENSG00000266021	68997409	68997484	-1	9	AL353763.2		0.0111273
ENSG00000207008	2985001	2985123	-1	11	SNORA54	small nucleolar RNA, H/ACA box 54 [Source:HGNC Symbol;Acc:32647]	0.0111526
ENSG00000138587	56713742	56757335	-1	15	MNS1	meiosis-specific nuclear structural 1 [Source:HGNC Symbol;Acc:29636]	0.0111677
ENSG00000145439	169784921	169931426	-1	4	CBR4	carbonyl reductase 4 [Source:HGNC Symbol;Acc:25891]	0.0112662
ENSG00000011485	46850251	46896238	1	19	PPP5C	protein phosphatase 5, catalytic subunit [Source:HGNC Symbol;Acc:9322]	0.0113283
ENSG00000077935	45739944	45809500	-1	22	SMC1B	structural maintenance of chromosomes 1B [Source:HGNC Symbol;Acc:11112]	0.0113965
ENSG00000272087	158410909	158411557	-1	3	RP11-379F4.7		0.0116179
ENSG00000132436	50511831	50518088	-1	7	FIGNL1	fidgetin-like 1 [Source:HGNC Symbol;Acc:13286]	0.0117535
ENSG00000100292	35776354	35790207	1	22	HMOX1	heme oxygenase (decycling) 1 [Source:HGNC Symbol;Acc:5013]	0.0118655
ENSG00000117877	45909467	45914024	1	19	CD3EAP	CD3e molecule, epsilon associated protein [Source:HGNC Symbol;Acc:24219]	0.0118962
ENSG00000230122	233214464	233216019	-1	2	ECEL1P3	endothelin converting enzyme-like 1, pseudogene 3 [Source:HGNC Symbol;Acc:14018]	0.0122419
ENSG00000111445	118451393	118470935	1	12	RFC5	replication factor C (activator 1) 5, 36.5kDa [Source:HGNC Symbol;Acc:9973]	0.0124872
ENSG00000047648	11136239	11683821	-1	X	ARHGAP6	Rho GTPase activating protein 6 [Source:HGNC Symbol;Acc:676]	0.0125868
ENSG00000258815	85711838	85736690	1	12	RP11-408B11.2		0.0126218
ENSG00000262333	2210055	2211009	1	17	HNRNPA1P16	heterogeneous nuclear ribonucleoprotein A1 pseudogene 16 [Source:HGNC Symbol;Acc:39134]	0.0126454
ENSG00000064763	29302036	29493913	1	12	FAR2	fatty acyl CoA reductase 2 [Source:HGNC Symbol;Acc:25531]	0.0126831
ENSG00000172244	43486803	43515247	-1	5	C5orf34	chromosome 5 open reading frame 34 [Source:HGNC Symbol;Acc:24738]	0.0126831
ENSG00000125454	73269073	73285591	-1	17	SLC25A19	solute carrier family 25 (mitochondrial thiamine pyrophosphate carrier), member 19 [Source:HGNC Symbol;Acc:14409]	0.0128935
ENSG00000222714	219365452	219365760	-1	2	RN7SKP38	RNA, 7SK small nuclear pseudogene 38 [Source:HGNC Symbol;Acc:45762]	0.0128935
ENSG00000103569	58430368	58478110	1	15	AQP9	aquaporin 9 [Source:HGNC Symbol;Acc:643]	0.0129341
ENSG00000152455	14920819	14946314	1	10	SUV39H2	suppressor of variegation 3-9 homolog 2 (Drosophila) [Source:HGNC Symbol;Acc:17287]	0.0129341
ENSG00000164109	120976763	120988229	-1	4	MAD2L1	MAD2 mitotic arrest deficient-like 1 (yeast) [Source:HGNC Symbol;Acc:6763]	0.0129341
ENSG00000253395	102134373	102138386	-1	8	KB-1460A1.1		0.0129341
ENSG00000270988	1922984	1923480	1	8	RP11-439C15.5		0.0129662
ENSG00000162062	2510081	2514964	1	16	C16orf59	chromosome 16 open reading frame 59 [Source:HGNC Symbol;Acc:25849]	0.0131848
ENSG00000176749	30813637	30818274	1	17	CDK5R1	cyclin-dependent kinase 5, regulatory subunit 1 (p35) [Source:HGNC Symbol;Acc:1775]	0.0132239
ENSG00000104738	48872745	48890720	1	8	MCM4	minichromosome maintenance complex component 4 [Source:HGNC Symbol;Acc:6947]	0.0135064
ENSG00000185442	93160673	93353114	-1	15	FAM174B	family with sequence similarity 174, member B [Source:HGNC Symbol;Acc:34339]	0.0135064
ENSG00000198133	67913801	68000456	-1	14	TMEM229B	transmembrane protein 229B [Source:HGNC Symbol;Acc:20130]	0.0135928
ENSG00000107438	96997329	97050781	-1	10	PDLIM1	PDZ and LIM domain 1 [Source:HGNC Symbol;Acc:2067]	0.0137723
ENSG00000196782	140637907	141075338	-1	4	MAML3	mastermind-like 3 (Drosophila) [Source:HGNC Symbol;Acc:16272]	0.0137723
ENSG00000204876	155755326	155759037	1	7	AC021218.2	Uncharacterized protein [Source:UniProtKB/TrEMBL;Acc:E9PBC9]	0.0137723
ENSG00000224189	177037923	177053686	-1	2	HOXD-AS1	HOXD cluster antisense RNA 1 [Source:HGNC Symbol;Acc:43755]	0.0137723
ENSG00000257636	30907198	31042835	-1	14	RP11-1103G16.1		0.0137723
ENSG00000010292	6602522	6641121	1	12	NCAPD2	non-SMC condensin I complex, subunit D2 [Source:HGNC Symbol;Acc:24305]	0.0138327
ENSG00000143368	149895209	149900236	-1	1	SF3B4	splicing factor 3b, subunit 4, 49kDa [Source:HGNC Symbol;Acc:10771]	0.0138372
ENSG00000227946	206949329	206951288	1	2	AC007383.3		0.0138443
ENSG00000185624	79801035	79818570	-1	17	P4HB	prolyl 4-hydroxylase, beta polypeptide [Source:HGNC Symbol;Acc:8548]	0.0139098
ENSG00000082258	135675805	135716912	1	2	CCNT2	cyclin T2 [Source:HGNC Symbol;Acc:1600]	0.0139898
ENSG00000129355	10677138	10679735	-1	19	CDKN2D	cyclin-dependent kinase inhibitor 2D (p19, inhibits CDK4) [Source:HGNC Symbol;Acc:1790]	0.0139898
ENSG00000212190	29188861	29188956	1	17	RNU6-298P	RNA, U6 small nuclear 298, pseudogene [Source:HGNC Symbol;Acc:47261]	0.0139898
ENSG00000272020	125879126	125879288	-1	3	U1	U1 spliceosomal RNA [Source:RFAM;Acc:RF00003]	0.0142174
ENSG00000126453	50168823	50177173	1	19	BCL2L12	BCL2-like 12 (proline rich) [Source:HGNC Symbol;Acc:13787]	0.0142614
ENSG00000215515	32958797	32960245	1	13	IFIT1P1	interferon-induced protein with tetratricopeptide repeats 1 pseudogene 1 [Source:HGNC Symbol;Acc:5408]	0.0143548
ENSG00000102172	21958691	22025798	1	X	SMS	spermine synthase [Source:HGNC Symbol;Acc:11123]	0.0145607
ENSG00000170634	54197975	54532437	1	2	ACYP2	acylphosphatase 2, muscle type [Source:HGNC Symbol;Acc:180]	0.014683
ENSG00000236312	22551401	22551754	-1	19	RPL34P34	ribosomal protein L34 pseudogene 34 [Source:HGNC Symbol;Acc:35848]	0.014683
ENSG00000172890	71164155	71235153	1	11	NADSYN1	NAD synthetase 1 [Source:HGNC Symbol;Acc:29832]	0.0147478
ENSG00000226200	52384711	52401211	1	10	RP11-50E11.3		0.0147478
ENSG00000178691	30264037	30328064	1	17	SUZ12	SUZ12 polycomb repressive complex 2 subunit [Source:HGNC Symbol;Acc:17101]	0.0148476
ENSG00000163781	133317019	133380737	-1	3	TOPBP1	topoisomerase (DNA) II binding protein 1 [Source:HGNC Symbol;Acc:17008]	0.0148606
ENSG00000074621	65903704	65953333	1	15	SLC24A1	solute carrier family 24 (sodium/potassium/calcium exchanger), member 1 [Source:HGNC Symbol;Acc:10975]	0.0149138
ENSG00000138030	27309615	27323640	1	2	KHK	ketohexokinase (fructokinase) [Source:HGNC Symbol;Acc:6315]	0.0150007
ENSG00000186480	155089486	155101945	1	7	INSIG1	insulin induced gene 1 [Source:HGNC Symbol;Acc:6083]	0.0150974
ENSG00000183044	8768422	8878432	1	16	ABAT	4-aminobutyrate aminotransferase [Source:HGNC Symbol;Acc:23]	0.0151893
ENSG00000261338	219120042	219122087	1	2	RP11-378A13.1		0.015233
ENSG00000100749	97263641	97398059	1	14	VRK1	vaccinia related kinase 1 [Source:HGNC Symbol;Acc:12718]	0.0152941
ENSG00000139515	28494157	28500368	1	13	PDX1	pancreatic and duodenal homeobox 1 [Source:HGNC Symbol;Acc:6107]	0.0154897
ENSG00000172009	2785458	2813599	1	19	THOP1	thimet oligopeptidase 1 [Source:HGNC Symbol;Acc:11793]	0.0154897
ENSG00000213714	55108302	55111576	1	20	FAM209B	family with sequence similarity 209, member B [Source:HGNC Symbol;Acc:16101]	0.0154939
ENSG00000100350	36883237	36903148	-1	22	FOXRED2	FAD-dependent oxidoreductase domain containing 2 [Source:HGNC Symbol;Acc:26264]	0.0156067
ENSG00000139880	23516271	23526747	-1	14	CDH24	cadherin 24, type 2 [Source:HGNC Symbol;Acc:14265]	0.0156067
ENSG00000171817	38042308	38104998	1	19	ZNF540	zinc finger protein 540 [Source:HGNC Symbol;Acc:25331]	0.0156067
ENSG00000210195	15888	15953	1	MT	MT-TT	mitochondrially encoded tRNA threonine [Source:HGNC Symbol;Acc:7499]	0.0156067
ENSG00000266729	28923331	29006951	-1	18	RP11-534N16.1		0.0156067
ENSG00000155886	19507450	19786926	-1	9	SLC24A2	solute carrier family 24 (sodium/potassium/calcium exchanger), member 2 [Source:HGNC Symbol;Acc:10976]	0.0156804
ENSG00000133640	85430092	85657002	1	12	LRRIQ1	leucine-rich repeats and IQ motif containing 1 [Source:HGNC Symbol;Acc:25708]	0.0160055
ENSG00000133119	34392186	34540695	1	13	RFC3	replication factor C (activator 1) 3, 38kDa [Source:HGNC Symbol;Acc:9971]	0.0161961
ENSG00000137720	111749659	111756699	1	11	C11orf1	chromosome 11 open reading frame 1 [Source:HGNC Symbol;Acc:1163]	0.0162491
ENSG00000078246	2986389	3050306	1	12	TULP3	tubby like protein 3 [Source:HGNC Symbol;Acc:12425]	0.0164132
ENSG00000214944	72921983	73237818	1	5	ARHGEF28	Rho guanine nucleotide exchange factor (GEF) 28 [Source:HGNC Symbol;Acc:30322]	0.0164804
ENSG00000176890	657604	673578	1	18	TYMS	thymidylate synthetase [Source:HGNC Symbol;Acc:12441]	0.0165926
ENSG00000164920	99956631	99964332	1	8	OSR2	odd-skipped related transciption factor 2 [Source:HGNC Symbol;Acc:15830]	0.0166338
ENSG00000166803	64657193	64679886	-1	15	KIAA0101	KIAA0101 [Source:HGNC Symbol;Acc:28961]	0.0166338
ENSG00000142871	86046444	86049645	1	1	CYR61	cysteine-rich, angiogenic inducer, 61 [Source:HGNC Symbol;Acc:2654]	0.0167129
ENSG00000140451	65107831	65117867	-1	15	PIF1	PIF1 5'-to-3' DNA helicase [Source:HGNC Symbol;Acc:26220]	0.016739
ENSG00000166391	75428864	75444003	1	11	MOGAT2	monoacylglycerol O-acyltransferase 2 [Source:HGNC Symbol;Acc:23248]	0.0168196
ENSG00000107816	102756375	102767593	1	10	LZTS2	leucine zipper, putative tumor suppressor 2 [Source:HGNC Symbol;Acc:29381]	0.0168475
ENSG00000158402	137620954	137674044	-1	5	CDC25C	cell division cycle 25C [Source:HGNC Symbol;Acc:1727]	0.0168475
ENSG00000173930	101569690	101632253	-1	5	SLCO4C1	solute carrier organic anion transporter family, member 4C1 [Source:HGNC Symbol;Acc:23612]	0.0169376
ENSG00000231584	96676299	96689128	1	2	FAHD2CP	fumarylacetoacetate hydrolase domain containing 2C, pseudogene [Source:HGNC Symbol;Acc:44135]	0.0169376
ENSG00000142686	36179476	36185073	-1	1	C1orf216	chromosome 1 open reading frame 216 [Source:HGNC Symbol;Acc:26800]	0.0170043
ENSG00000238741	160232695	160233024	-1	3	SCARNA7	small Cajal body-specific RNA 7 [Source:HGNC Symbol;Acc:32563]	0.0170831
ENSG00000165272	33441152	33447609	-1	9	AQP3	aquaporin 3 (Gill blood group) [Source:HGNC Symbol;Acc:636]	0.0172079
ENSG00000092621	120202421	120286838	1	1	PHGDH	phosphoglycerate dehydrogenase [Source:HGNC Symbol;Acc:8923]	0.0172982
ENSG00000149527	2357419	2436969	1	1	PLCH2	phospholipase C, eta 2 [Source:HGNC Symbol;Acc:29037]	0.0172982
ENSG00000072864	15737124	15820210	1	16	NDE1	nudE neurodevelopment protein 1 [Source:HGNC Symbol;Acc:17619]	0.0174378
ENSG00000161692	42785976	42829632	1	17	DBF4B	DBF4 homolog B (S. cerevisiae) [Source:HGNC Symbol;Acc:17883]	0.0174378
ENSG00000225950	49559050	49568333	-1	19	NTF4	neurotrophin 4 [Source:HGNC Symbol;Acc:8024]	0.0174378
ENSG00000204859	6640061	6649340	1	1	ZBTB48	zinc finger and BTB domain containing 48 [Source:HGNC Symbol;Acc:4930]	0.0175257
ENSG00000173207	154947129	154951725	1	1	CKS1B	CDC28 protein kinase regulatory subunit 1B [Source:HGNC Symbol;Acc:19083]	0.0175317
ENSG00000169302	146614526	146767415	1	5	STK32A	serine/threonine kinase 32A [Source:HGNC Symbol;Acc:28317]	0.0175812
ENSG00000133943	91526677	91691976	1	14	C14orf159	chromosome 14 open reading frame 159 [Source:HGNC Symbol;Acc:20498]	0.0175898
ENSG00000112029	153291664	153304714	-1	6	FBXO5	F-box protein 5 [Source:HGNC Symbol;Acc:13584]	0.0176022
ENSG00000102908	69598997	69738569	1	16	NFAT5	nuclear factor of activated T-cells 5, tonicity-responsive [Source:HGNC Symbol;Acc:7774]	0.0176088
ENSG00000109255	56461396	56502865	-1	4	NMU	neuromedin U [Source:HGNC Symbol;Acc:7859]	0.0176088
ENSG00000198670	160952515	161087407	-1	6	LPA	lipoprotein, Lp(a) [Source:HGNC Symbol;Acc:6667]	0.0176088
ENSG00000267374	36786888	37380282	-1	18	LINC00669	long intergenic non-protein coding RNA 669 [Source:HGNC Symbol;Acc:44332]	0.0179785
ENSG00000186350	137208944	137332431	1	9	RXRA	retinoid X receptor, alpha [Source:HGNC Symbol;Acc:10477]	0.0181134
ENSG00000136848	124329336	124547809	1	9	DAB2IP	DAB2 interacting protein [Source:HGNC Symbol;Acc:17294]	0.0183997
ENSG00000185686	22890123	22901768	-1	22	PRAME	preferentially expressed antigen in melanoma [Source:HGNC Symbol;Acc:9336]	0.0187073
ENSG00000106004	27180671	27183287	-1	7	HOXA5	homeobox A5 [Source:HGNC Symbol;Acc:5106]	0.01871
ENSG00000232504	86116403	86118103	1	2	AC105053.4		0.0187887
ENSG00000196345	44596685	44624975	1	3	ZKSCAN7	zinc finger with KRAB and SCAN domains 7 [Source:HGNC Symbol;Acc:12955]	0.0188291
ENSG00000255355	59436785	59443514	1	11	AP000640.2		0.0188312
ENSG00000106290	99704693	99717464	-1	7	TAF6	TAF6 RNA polymerase II, TATA box binding protein (TBP)-associated factor, 80kDa [Source:HGNC Symbol;Acc:11540]	0.0189767
ENSG00000121957	109417972	109477167	1	1	GPSM2	G-protein signaling modulator 2 [Source:HGNC Symbol;Acc:29501]	0.0190338
ENSG00000183840	133174147	133404132	1	2	GPR39	G protein-coupled receptor 39 [Source:HGNC Symbol;Acc:4496]	0.0190338
ENSG00000263818	37213272	37269443	1	17	CTD-2206N4.4		0.0190338
ENSG00000125450	73201754	73231853	1	17	NUP85	nucleoporin 85kDa [Source:HGNC Symbol;Acc:8734]	0.0191132
ENSG00000130755	39818993	39833012	-1	19	GMFG	glia maturation factor, gamma [Source:HGNC Symbol;Acc:4374]	0.0191132
ENSG00000138688	123073488	123283913	1	4	KIAA1109	KIAA1109 [Source:HGNC Symbol;Acc:26953]	0.0191132
ENSG00000214106	154720208	154741618	1	7	PAXIP1-AS2	PAXIP1 antisense RNA 2 [Source:HGNC Symbol;Acc:48958]	0.0191132
ENSG00000269889	169487437	169489831	1	3	RP11-816J6.3		0.0191132
ENSG00000182473	74077087	74117657	-1	17	EXOC7	exocyst complex component 7 [Source:HGNC Symbol;Acc:23214]	0.0191206
ENSG00000162496	12627939	12677737	-1	1	DHRS3	dehydrogenase/reductase (SDR family) member 3 [Source:HGNC Symbol;Acc:17693]	0.0192321
ENSG00000131507	141488070	141534005	1	5	NDFIP1	Nedd4 family interacting protein 1 [Source:HGNC Symbol;Acc:17592]	0.0193907
ENSG00000157193	53711217	53793742	-1	1	LRP8	low density lipoprotein receptor-related protein 8, apolipoprotein e receptor [Source:HGNC Symbol;Acc:6700]	0.0193907
ENSG00000198728	103867317	103880210	-1	10	LDB1	LIM domain binding 1 [Source:HGNC Symbol;Acc:6532]	0.0195363
ENSG00000169258	176022803	176037134	-1	5	GPRIN1	G protein regulated inducer of neurite outgrowth 1 [Source:HGNC Symbol;Acc:24835]	0.0196873
ENSG00000179523	44819455	44829121	-1	15	EIF3J-AS1	EIF3J antisense RNA 1 (head to head) [Source:HGNC Symbol;Acc:48616]	0.0197073
ENSG00000163633	87797358	87857354	-1	4	C4orf36	chromosome 4 open reading frame 36 [Source:HGNC Symbol;Acc:28386]	0.0197121
ENSG00000189319	126307861	126432838	-1	10	FAM53B	family with sequence similarity 53, member B [Source:HGNC Symbol;Acc:28968]	0.0197367
ENSG00000254997	71259466	71260653	1	11	KRTAP5-9	keratin associated protein 5-9 [Source:HGNC Symbol;Acc:23604]	0.0197367
ENSG00000145879	147691982	147695485	1	5	SPINK7	serine peptidase inhibitor, Kazal type 7 (putative) [Source:HGNC Symbol;Acc:24643]	0.0201284
ENSG00000214796	202820956	202830748	-1	1	RP11-480I12.5		0.0201284
ENSG00000089558	40308909	40333296	-1	17	KCNH4	potassium voltage-gated channel, subfamily H (eag-related), member 4 [Source:HGNC Symbol;Acc:6253]	0.0201682
ENSG00000101811	100075384	100095921	1	X	CSTF2	cleavage stimulation factor, 3' pre-RNA, subunit 2, 64kDa [Source:HGNC Symbol;Acc:2484]	0.0201682
ENSG00000102886	30116131	30125177	-1	16	GDPD3	glycerophosphodiester phosphodiesterase domain containing 3 [Source:HGNC Symbol;Acc:28638]	0.0202588
ENSG00000125257	95672083	95953687	-1	13	ABCC4	ATP-binding cassette, sub-family C (CFTR/MRP), member 4 [Source:HGNC Symbol;Acc:55]	0.0202588
ENSG00000065618	105791044	105845760	-1	10	COL17A1	collagen, type XVII, alpha 1 [Source:HGNC Symbol;Acc:2194]	0.0203628
ENSG00000168779	157814948	157824292	-1	3	SHOX2	short stature homeobox 2 [Source:HGNC Symbol;Acc:10854]	0.0204344
ENSG00000250471	8176148	8176726	1	4	GMPSP1	guanine monphosphate synthetase pseudogene 1 [Source:HGNC Symbol;Acc:39428]	0.0204344
ENSG00000077514	74204896	74380162	1	11	POLD3	polymerase (DNA-directed), delta 3, accessory subunit [Source:HGNC Symbol;Acc:20932]	0.0204374
ENSG00000166866	57422301	57444982	-1	12	MYO1A	myosin IA [Source:HGNC Symbol;Acc:7595]	0.0205229
ENSG00000173273	9413424	9639856	1	8	TNKS	tankyrase, TRF1-interacting ankyrin-related ADP-ribose polymerase [Source:HGNC Symbol;Acc:11941]	0.0205229
ENSG00000175806	9911778	10286401	1	8	MSRA	methionine sulfoxide reductase A [Source:HGNC Symbol;Acc:7377]	0.0205644
ENSG00000257258	29296129	29301608	-1	12	RP11-946L16.1		0.0205705
ENSG00000113712	148871760	148931007	-1	5	CSNK1A1	casein kinase 1, alpha 1 [Source:HGNC Symbol;Acc:2451]	0.0205871
ENSG00000151882	43376747	43412493	-1	5	CCL28	chemokine (C-C motif) ligand 28 [Source:HGNC Symbol;Acc:17700]	0.0205871
ENSG00000164690	155592680	155604967	-1	7	SHH	sonic hedgehog [Source:HGNC Symbol;Acc:10848]	0.0205871
ENSG00000249115	36103646	36116251	1	19	HAUS5	HAUS augmin-like complex, subunit 5 [Source:HGNC Symbol;Acc:29130]	0.0205871
ENSG00000251333	146296695	146297405	1	4	RTN3P1	reticulon 3 pseudogene 1 [Source:HGNC Symbol;Acc:19212]	0.0205871
ENSG00000260359	95024040	95027181	1	15	RP11-4F5.2		0.0205871
ENSG00000265745	60608601	60608896	-1	13	RN7SL375P	RNA, 7SL, cytoplasmic 375, pseudogene [Source:HGNC Symbol;Acc:46391]	0.0205871
ENSG00000063046	53399942	53435993	1	12	EIF4B	eukaryotic translation initiation factor 4B [Source:HGNC Symbol;Acc:3285]	0.0208342
ENSG00000260337	93138790	93139692	-1	15	RP11-386M24.6		0.0208342
ENSG00000147246	113818551	114144624	1	X	HTR2C	5-hydroxytryptamine (serotonin) receptor 2C, G protein-coupled [Source:HGNC Symbol;Acc:5295]	0.0208846
ENSG00000137404	30655824	30659197	-1	6	NRM	nurim (nuclear envelope membrane protein) [Source:HGNC Symbol;Acc:8003]	0.0210369
ENSG00000253666	101487903	101513376	1	8	KB-1615E4.2		0.0210921
ENSG00000117480	46859937	46879520	1	1	FAAH	fatty acid amide hydrolase [Source:HGNC Symbol;Acc:3553]	0.0213609
ENSG00000152104	214522039	214725792	-1	1	PTPN14	protein tyrosine phosphatase, non-receptor type 14 [Source:HGNC Symbol;Acc:9647]	0.0213609
ENSG00000233461	231658134	231664302	-1	1	RP11-295G20.2		0.0213921
ENSG00000166192	72406599	72433311	1	15	SENP8	SUMO/sentrin specific peptidase family member 8 [Source:HGNC Symbol;Acc:22992]	0.0214302
ENSG00000106266	2291405	2393953	-1	7	SNX8	sorting nexin 8 [Source:HGNC Symbol;Acc:14972]	0.0214876
ENSG00000254560	27068733	27241660	-1	11	RP11-1L12.3		0.0216522
ENSG00000054392	210501596	210849638	1	1	HHAT	hedgehog acyltransferase [Source:HGNC Symbol;Acc:18270]	0.0217431
ENSG00000102910	48278207	48397033	1	16	LONP2	lon peptidase 2, peroxisomal [Source:HGNC Symbol;Acc:20598]	0.0217431
ENSG00000138658	113460492	113558151	-1	4	C4orf21	chromosome 4 open reading frame 21 [Source:HGNC Symbol;Acc:25654]	0.0217431
ENSG00000182742	46652875	46657473	-1	17	HOXB4	homeobox B4 [Source:HGNC Symbol;Acc:5115]	0.0217431
ENSG00000185379	33426811	33448541	-1	17	RAD51D	RAD51 paralog D [Source:HGNC Symbol;Acc:9823]	0.0217431
ENSG00000263527	13611113	13611199	1	18	MIR4526	microRNA 4526 [Source:HGNC Symbol;Acc:41618]	0.0217431
ENSG00000268034	42012068	42012814	1	19	AC005795.1		0.0217548
ENSG00000143321	156711899	156736717	-1	1	HDGF	hepatoma-derived growth factor [Source:HGNC Symbol;Acc:4856]	0.0218997
ENSG00000101557	158383	214629	1	18	USP14	ubiquitin specific peptidase 14 (tRNA-guanine transglycosylase) [Source:HGNC Symbol;Acc:12612]	0.0220953
ENSG00000109062	72744791	72765492	1	17	SLC9A3R1	solute carrier family 9, subfamily A (NHE3, cation proton antiporter 3), member 3 regulator 1 [Source:HGNC Symbol;Acc:11075]	0.0220953
ENSG00000112877	612387	667283	1	5	CEP72	centrosomal protein 72kDa [Source:HGNC Symbol;Acc:25547]	0.0220953
ENSG00000161860	13009600	13030090	-1	19	SYCE2	synaptonemal complex central element protein 2 [Source:HGNC Symbol;Acc:27411]	0.0220953
ENSG00000166888	57489191	57525922	-1	12	STAT6	signal transducer and activator of transcription 6, interleukin-4 induced [Source:HGNC Symbol;Acc:11368]	0.0220953
ENSG00000184678	149856010	149858232	-1	1	HIST2H2BE	histone cluster 2, H2be [Source:HGNC Symbol;Acc:4760]	0.0220953
ENSG00000240344	201735630	201754026	-1	2	PPIL3	peptidylprolyl isomerase (cyclophilin)-like 3 [Source:HGNC Symbol;Acc:9262]	0.0220953
ENSG00000105388	42212504	42233718	1	19	CEACAM5	carcinoembryonic antigen-related cell adhesion molecule 5 [Source:HGNC Symbol;Acc:1817]	0.022194
ENSG00000228512	120545726	120630349	1	9	RP11-281A20.2		0.022194
ENSG00000138439	203499901	203634480	1	2	FAM117B	family with sequence similarity 117, member B [Source:HGNC Symbol;Acc:14440]	0.0223443
ENSG00000166920	45722727	45740959	1	15	C15orf48	chromosome 15 open reading frame 48 [Source:HGNC Symbol;Acc:29898]	0.0223443
ENSG00000228084	100433939	100435420	-1	1	RP5-884G6.2		0.0223443
ENSG00000133131	106057101	106243474	-1	X	MORC4	MORC family CW-type zinc finger 4 [Source:HGNC Symbol;Acc:23485]	0.0225638
ENSG00000160917	99036545	99054994	1	7	CPSF4	cleavage and polyadenylation specific factor 4, 30kDa [Source:HGNC Symbol;Acc:2327]	0.0226403
ENSG00000179362	45803334	45878488	1	15	HMGN2P46	high mobility group nucleosomal binding domain 2 pseudogene 46 [Source:HGNC Symbol;Acc:26817]	0.0226403
ENSG00000077380	172543919	172604930	1	2	DYNC1I2	dynein, cytoplasmic 1, intermediate chain 2 [Source:HGNC Symbol;Acc:2964]	0.0227231
ENSG00000103150	83932731	83949787	1	16	MLYCD	malonyl-CoA decarboxylase [Source:HGNC Symbol;Acc:7150]	0.0227231
ENSG00000237054	23388665	23396105	1	14	PRMT5-AS1	PRMT5 antisense RNA 1 [Source:HGNC Symbol;Acc:40533]	0.0227697
ENSG00000265787	14337422	14342524	1	18	CYP4F35P	cytochrome P450, family 4, subfamily F, polypeptide 35, pseudogene [Source:HGNC Symbol;Acc:39954]	0.0227697
ENSG00000140400	75648133	75660971	-1	15	MAN2C1	mannosidase, alpha, class 2C, member 1 [Source:HGNC Symbol;Acc:6827]	0.0230453
ENSG00000179750	39378352	39388809	1	22	APOBEC3B	apolipoprotein B mRNA editing enzyme, catalytic polypeptide-like 3B [Source:HGNC Symbol;Acc:17352]	0.0230793
ENSG00000141295	45915058	45918699	-1	17	SCRN2	secernin 2 [Source:HGNC Symbol;Acc:30381]	0.0232653
ENSG00000183196	75510949	75529282	-1	16	CHST6	carbohydrate (N-acetylglucosamine 6-O) sulfotransferase 6 [Source:HGNC Symbol;Acc:6938]	0.0233811
ENSG00000115221	160956177	161128399	-1	2	ITGB6	integrin, beta 6 [Source:HGNC Symbol;Acc:6161]	0.0234115
ENSG00000250874	84959050	84960502	1	5	CTC-480C2.1		0.023468
ENSG00000224738	57183959	57195628	1	17	AC099850.1		0.0238413
ENSG00000072501	53401070	53449677	-1	X	SMC1A	structural maintenance of chromosomes 1A [Source:HGNC Symbol;Acc:11111]	0.02385
ENSG00000242477	86180048	86180698	-1	5	CTD-2161E19.1		0.02385
ENSG00000139547	57345219	57353158	-1	12	RDH16	retinol dehydrogenase 16 (all-trans) [Source:HGNC Symbol;Acc:29674]	0.0242125
ENSG00000168675	13217497	13652754	1	18	LDLRAD4	low density lipoprotein receptor class A domain containing 4 [Source:HGNC Symbol;Acc:1224]	0.0245664
ENSG00000125844	17594323	17662940	-1	20	RRBP1	ribosome binding protein 1 [Source:HGNC Symbol;Acc:10448]	0.0246602
ENSG00000150540	138721590	138773930	1	2	HNMT	histamine N-methyltransferase [Source:HGNC Symbol;Acc:5028]	0.0246602
ENSG00000180190	439803	495781	-1	8	TDRP	testis development related protein [Source:HGNC Symbol;Acc:26951]	0.0246602
ENSG00000233073	86413542	86415986	-1	7	AC005009.2		0.0246602
ENSG00000089486	4560676	4588829	-1	16	CDIP1	cell death-inducing p53 target 1 [Source:HGNC Symbol;Acc:13234]	0.0246846
ENSG00000126215	104163946	104181841	-1	14	XRCC3	X-ray repair complementing defective repair in Chinese hamster cells 3 [Source:HGNC Symbol;Acc:12830]	0.0247193
ENSG00000184992	125478246	125515777	1	12	BRI3BP	BRI3 binding protein [Source:HGNC Symbol;Acc:14251]	0.0247193
ENSG00000137494	82904781	82971736	1	11	ANKRD42	ankyrin repeat domain 42 [Source:HGNC Symbol;Acc:26752]	0.0247713
ENSG00000051825	123636867	123728561	-1	12	MPHOSPH9	M-phase phosphoprotein 9 [Source:HGNC Symbol;Acc:7215]	0.0248671
ENSG00000142961	47073387	47082563	-1	1	MOB3C	MOB kinase activator 3C [Source:HGNC Symbol;Acc:29800]	0.0248671
ENSG00000180257	53430388	53466164	-1	19	ZNF816	zinc finger protein 816 [Source:HGNC Symbol;Acc:26995]	0.0248671
ENSG00000184357	27834570	27835359	-1	6	HIST1H1B	histone cluster 1, H1b [Source:HGNC Symbol;Acc:4719]	0.0248671
ENSG00000198937	37450696	37467698	-1	6	CCDC167	coiled-coil domain containing 167 [Source:HGNC Symbol;Acc:21239]	0.0248671
ENSG00000249335	68128412	68257985	-1	5	CTC-340D7.1		0.0248671
ENSG00000272524	10260861	10261192	1	2	RP11-254F7.4		0.0248671
ENSG00000150977	123899936	123921264	-1	12	RILPL2	Rab interacting lysosomal protein-like 2 [Source:HGNC Symbol;Acc:28787]	0.0250847
ENSG00000236287	10833621	10880343	-1	11	ZBED5	zinc finger, BED-type containing 5 [Source:HGNC Symbol;Acc:30803]	0.0250847
ENSG00000269996	121133256	121134581	1	1	RP11-343N15.5		0.0250847
ENSG00000272209	13825663	13826805	1	6	RP3-500L14.2		0.0250847
ENSG00000224032	111496223	111499973	1	5	EPB41L4A-AS1	EPB41L4A antisense RNA 1 [Source:HGNC Symbol;Acc:30749]	0.0251082
ENSG00000254364	101504756	101505941	1	8	KB-1615E4.3		0.0251082
ENSG00000266999	34220711	34238027	-1	17	AC015849.16		0.0252352
ENSG00000188060	28918712	28921955	1	1	RAB42	RAB42, member RAS oncogene family [Source:HGNC Symbol;Acc:28702]	0.0252798
ENSG00000178997	41474923	41522941	-1	15	EXD1	exonuclease 3'-5' domain containing 1 [Source:HGNC Symbol;Acc:28507]	0.0254402
ENSG00000085276	168801287	169381406	-1	3	MECOM	MDS1 and EVI1 complex locus [Source:HGNC Symbol;Acc:3498]	0.0255369
ENSG00000148341	131769315	131790582	-1	9	SH3GLB2	SH3-domain GRB2-like endophilin B2 [Source:HGNC Symbol;Acc:10834]	0.0255369
ENSG00000151849	25457171	25497018	-1	13	CENPJ	centromere protein J [Source:HGNC Symbol;Acc:17272]	0.0255369
ENSG00000234664	30022917	30023189	1	15	HMGN2P5	high mobility group nucleosomal binding domain 2 pseudogene 5 [Source:HGNC Symbol;Acc:33568]	0.0255369
ENSG00000241965	85058377	85058956	1	5	RPS2P25	ribosomal protein S2 pseudogene 25 [Source:HGNC Symbol;Acc:36410]	0.0255369
ENSG00000246203	155584517	155630036	-1	1	RP11-29H23.5		0.0255369
ENSG00000134684	33240840	33283754	-1	1	YARS	tyrosyl-tRNA synthetase [Source:HGNC Symbol;Acc:12840]	0.0255788
ENSG00000153201	109335937	109402267	1	2	RANBP2	RAN binding protein 2 [Source:HGNC Symbol;Acc:9848]	0.0255833
ENSG00000232573	99439216	99439638	-1	14	RPL3P4	ribosomal protein L3 pseudogene 4 [Source:HGNC Symbol;Acc:19805]	0.0256076
ENSG00000123636	160175490	160473203	-1	2	BAZ2B	bromodomain adjacent to zinc finger domain, 2B [Source:HGNC Symbol;Acc:963]	0.0256438
ENSG00000213598	59261372	59261747	1	14	RP11-112J1.1		0.0256438
ENSG00000128965	41245160	41248710	1	15	CHAC1	ChaC, cation transport regulator homolog 1 (E. coli) [Source:HGNC Symbol;Acc:28680]	0.0256702
ENSG00000178821	1849029	1850712	-1	1	TMEM52	transmembrane protein 52 [Source:HGNC Symbol;Acc:27916]	0.0257566
ENSG00000188542	241499471	241503431	1	2	DUSP28	dual specificity phosphatase 28 [Source:HGNC Symbol;Acc:33237]	0.025793
ENSG00000272760	154742936	154743898	1	7	RP11-5C23.1		0.0258322
ENSG00000117632	26210672	26233482	-1	1	STMN1	stathmin 1 [Source:HGNC Symbol;Acc:6510]	0.025885
ENSG00000129946	416583	460996	-1	19	SHC2	SHC (Src homology 2 domain containing) transforming protein 2 [Source:HGNC Symbol;Acc:29869]	0.0262116
ENSG00000113569	37288239	37371283	-1	5	NUP155	nucleoporin 155kDa [Source:HGNC Symbol;Acc:8063]	0.0262905
ENSG00000157570	44748015	44953972	1	11	TSPAN18	tetraspanin 18 [Source:HGNC Symbol;Acc:20660]	0.0264605
ENSG00000180336	42733762	42767676	1	17	C17orf104	chromosome 17 open reading frame 104 [Source:HGNC Symbol;Acc:26670]	0.0265052
ENSG00000169919	65425671	65447301	-1	7	GUSB	glucuronidase, beta [Source:HGNC Symbol;Acc:4696]	0.0266207
ENSG00000271308	11169720	11184046	1	21	AP003900.6		0.026677
ENSG00000104613	19674651	19709594	1	8	INTS10	integrator complex subunit 10 [Source:HGNC Symbol;Acc:25548]	0.0268164
ENSG00000136244	22765503	22771621	1	7	IL6	interleukin 6 (interferon, beta 2) [Source:HGNC Symbol;Acc:6018]	0.0268164
ENSG00000181378	219867568	219906249	-1	2	CCDC108	coiled-coil domain containing 108 [Source:HGNC Symbol;Acc:25325]	0.0268164
ENSG00000254349	75512010	75735548	1	8	RP11-758M4.1	Uncharacterized protein [Source:UniProtKB/TrEMBL;Acc:E5RIT5]	0.0268164
ENSG00000260708	47157791	47158460	-1	22	CTA-29F11.1		0.0268164
ENSG00000239223	25601133	25601503	1	17	RPL34P31	ribosomal protein L34 pseudogene 31 [Source:HGNC Symbol;Acc:36899]	0.0269345
ENSG00000189159	73131343	73164376	-1	17	HN1	hematological and neurological expressed 1 [Source:HGNC Symbol;Acc:14569]	0.0269623
ENSG00000244411	71238313	71239210	1	11	KRTAP5-7	keratin associated protein 5-7 [Source:HGNC Symbol;Acc:23602]	0.0270181
ENSG00000166889	59404189	59436453	-1	11	PATL1	protein associated with topoisomerase II homolog 1 (yeast) [Source:HGNC Symbol;Acc:26721]	0.0270321
ENSG00000143786	224622362	224928251	1	1	CNIH3	cornichon family AMPA receptor auxiliary protein 3 [Source:HGNC Symbol;Acc:26802]	0.027114
ENSG00000153827	230628554	230787955	-1	2	TRIP12	thyroid hormone receptor interactor 12 [Source:HGNC Symbol;Acc:12306]	0.027114
ENSG00000163795	27600098	27603657	-1	2	ZNF513	zinc finger protein 513 [Source:HGNC Symbol;Acc:26498]	0.027114
ENSG00000135317	86215214	86303874	-1	6	SNX14	sorting nexin 14 [Source:HGNC Symbol;Acc:14977]	0.02723
ENSG00000272746	13526077	13526687	1	18	RP11-53B2.6		0.0272724
ENSG00000151458	125585207	125633887	-1	4	ANKRD50	ankyrin repeat domain 50 [Source:HGNC Symbol;Acc:29223]	0.0272952
ENSG00000137337	30667584	30685666	-1	6	MDC1	mediator of DNA-damage checkpoint 1 [Source:HGNC Symbol;Acc:21163]	0.0273145
ENSG00000101493	74069644	74207146	-1	18	ZNF516	zinc finger protein 516 [Source:HGNC Symbol;Acc:28990]	0.0273638
ENSG00000179909	58208735	58220579	-1	19	ZNF154	zinc finger protein 154 [Source:HGNC Symbol;Acc:12939]	0.0275337
ENSG00000230633	32872291	32872849	1	13	RP11-37E23.5		0.027617
ENSG00000232859	26205340	26221778	-1	17	LYRM9	LYR motif containing 9 [Source:HGNC Symbol;Acc:27314]	0.0279333
ENSG00000138074	27422455	27435826	-1	2	SLC5A6	solute carrier family 5 (sodium/multivitamin and iodide cotransporter), member 6 [Source:HGNC Symbol;Acc:11041]	0.0280165
ENSG00000053918	2465914	2870339	1	11	KCNQ1	potassium voltage-gated channel, KQT-like subfamily, member 1 [Source:HGNC Symbol;Acc:6294]	0.028018
ENSG00000228824	88079469	88323514	-1	13	MIR4500HG	MIR4500 host gene (non-protein coding) [Source:HGNC Symbol;Acc:42773]	0.0281584
ENSG00000066923	99775186	99819111	1	7	STAG3	stromal antigen 3 [Source:HGNC Symbol;Acc:11356]	0.0282376
ENSG00000137962	94614544	94740624	-1	1	ARHGAP29	Rho GTPase activating protein 29 [Source:HGNC Symbol;Acc:30207]	0.0282376
ENSG00000146938	5758678	6146904	-1	X	NLGN4X	neuroligin 4, X-linked [Source:HGNC Symbol;Acc:14287]	0.0282376
ENSG00000148459	26986588	27035727	1	10	PDSS1	prenyl (decaprenyl) diphosphate synthase, subunit 1 [Source:HGNC Symbol;Acc:17759]	0.0282376
ENSG00000159423	19197926	19229275	-1	1	ALDH4A1	aldehyde dehydrogenase 4 family, member A1 [Source:HGNC Symbol;Acc:406]	0.0282376
ENSG00000163322	84382092	84444501	-1	4	FAM175A	family with sequence similarity 175, member A [Source:HGNC Symbol;Acc:25829]	0.0282376
ENSG00000170191	25593571	25604811	-1	20	NANP	N-acetylneuraminic acid phosphatase [Source:HGNC Symbol;Acc:16140]	0.0282376
ENSG00000205634	48016792	48027318	-1	22	LINC00898	long intergenic non-protein coding RNA 898 [Source:HGNC Symbol;Acc:48581]	0.0282376
ENSG00000226468	32496575	32497370	-1	7	AC018641.7		0.0282376
ENSG00000105251	4278598	4290721	1	19	SHD	Src homology 2 domain containing transforming protein D [Source:HGNC Symbol;Acc:30633]	0.0283742
ENSG00000025293	34359896	34538303	1	20	PHF20	PHD finger protein 20 [Source:HGNC Symbol;Acc:16098]	0.0284947
ENSG00000068028	50367219	50378411	-1	3	RASSF1	Ras association (RalGDS/AF-6) domain family member 1 [Source:HGNC Symbol;Acc:9882]	0.0285305
ENSG00000144481	234826043	234928166	1	2	TRPM8	transient receptor potential cation channel, subfamily M, member 8 [Source:HGNC Symbol;Acc:17961]	0.0288107
ENSG00000260196	17402196	17405078	1	11	RP1-239B22.5		0.0288781
ENSG00000181240	6426048	6433790	-1	19	SLC25A41	solute carrier family 25, member 41 [Source:HGNC Symbol;Acc:28533]	0.0289464
ENSG00000272240	184347	184887	-1	8	RP5-855D21.1		0.0289464
ENSG00000088538	50712672	51421629	1	3	DOCK3	dedicator of cytokinesis 3 [Source:HGNC Symbol;Acc:2989]	0.0289697
ENSG00000108829	48452420	48474914	-1	17	LRRC59	leucine rich repeat containing 59 [Source:HGNC Symbol;Acc:28817]	0.0290146
ENSG00000115942	201773696	201828403	-1	2	ORC2	origin recognition complex, subunit 2 [Source:HGNC Symbol;Acc:8488]	0.0290339
ENSG00000175938	30960387	30967782	1	16	ORAI3	ORAI calcium release-activated calcium modulator 3 [Source:HGNC Symbol;Acc:28185]	0.0290611
ENSG00000101670	47087069	47119272	1	18	LIPG	lipase, endothelial [Source:HGNC Symbol;Acc:6623]	0.0290922
ENSG00000140950	84511681	84587639	-1	16	TLDC1	TBC/LysM-associated domain containing 1 [Source:HGNC Symbol;Acc:29325]	0.0290922
ENSG00000182628	57187312	57232630	-1	17	SKA2	spindle and kinetochore associated complex subunit 2 [Source:HGNC Symbol;Acc:28006]	0.0290922
ENSG00000213085	159842154	159869953	-1	1	CCDC19	coiled-coil domain containing 19 [Source:HGNC Symbol;Acc:17229]	0.0290922
ENSG00000118655	114447763	114456708	1	1	DCLRE1B	DNA cross-link repair 1B [Source:HGNC Symbol;Acc:17641]	0.0291016
ENSG00000164307	96096521	96143803	-1	5	ERAP1	endoplasmic reticulum aminopeptidase 1 [Source:HGNC Symbol;Acc:18173]	0.0291016
ENSG00000212329	14190699	14190805	1	18	RNU6-316P	RNA, U6 small nuclear 316, pseudogene [Source:HGNC Symbol;Acc:47279]	0.0291016
ENSG00000230345	48256420	48257811	1	22	RP13-455A7.1		0.0291016
ENSG00000060656	29563028	29653325	1	1	PTPRU	protein tyrosine phosphatase, receptor type, U [Source:HGNC Symbol;Acc:9683]	0.0293478
ENSG00000241634	108262214	108262722	-1	3	RP11-381E24.1		0.0294431
ENSG00000247121	96149731	96271513	-1	5	CTD-2260A17.2	Uncharacterized protein [Source:UniProtKB/TrEMBL;Acc:D6RER1]	0.0296634
ENSG00000267596	34323476	34329084	-1	17	CCL15	chemokine (C-C motif) ligand 15 [Source:HGNC Symbol;Acc:10613]	0.0296634
ENSG00000128645	177053307	177055688	1	2	HOXD1	homeobox D1 [Source:HGNC Symbol;Acc:5132]	0.0297308
ENSG00000159761	67700719	67702661	1	16	C16orf86	chromosome 16 open reading frame 86 [Source:HGNC Symbol;Acc:33755]	0.0297308
ENSG00000183496	82334119	82338482	-1	15	MEX3B	mex-3 RNA binding family member B [Source:HGNC Symbol;Acc:25297]	0.0297308
ENSG00000109674	178230990	178284097	1	4	NEIL3	nei endonuclease VIII-like 3 (E. coli) [Source:HGNC Symbol;Acc:24573]	0.0297555
ENSG00000241233	71249071	71250253	1	11	KRTAP5-8	keratin associated protein 5-8 [Source:HGNC Symbol;Acc:23603]	0.0301778
ENSG00000164010	43282795	43310660	1	1	ERMAP	erythroblast membrane-associated protein (Scianna blood group) [Source:HGNC Symbol;Acc:15743]	0.0303483
ENSG00000163378	69024365	69063112	-1	3	EOGT	EGF domain-specific O-linked N-acetylglucosamine (GlcNAc) transferase [Source:HGNC Symbol;Acc:28526]	0.0305295
ENSG00000124693	26031817	26032288	-1	6	HIST1H3B	histone cluster 1, H3b [Source:HGNC Symbol;Acc:4776]	0.0305742
ENSG00000108106	55912652	55919145	-1	19	UBE2S	ubiquitin-conjugating enzyme E2S [Source:HGNC Symbol;Acc:17895]	0.0305859
ENSG00000206737	149224058	149224221	-1	1	RNVU1-18	RNA, variant U1 small nuclear 18 [Source:HGNC Symbol;Acc:37496]	0.0305859
ENSG00000132664	18447771	18465287	1	20	POLR3F	polymerase (RNA) III (DNA directed) polypeptide F, 39 kDa [Source:HGNC Symbol;Acc:15763]	0.0306214
ENSG00000168243	235710987	235814054	-1	1	GNG4	guanine nucleotide binding protein (G protein), gamma 4 [Source:HGNC Symbol;Acc:4407]	0.0306214
ENSG00000197332	11750591	11797382	1	19	ZNF833P	zinc finger protein 833, pseudogene [Source:HGNC Symbol;Acc:33819]	0.030663
ENSG00000084110	96366440	96390143	-1	12	HAL	histidine ammonia-lyase [Source:HGNC Symbol;Acc:4806]	0.0307185
ENSG00000100836	23790498	23795394	1	14	PABPN1	poly(A) binding protein, nuclear 1 [Source:HGNC Symbol;Acc:8565]	0.0307185
ENSG00000112852	140474227	140476962	1	5	PCDHB2	protocadherin beta 2 [Source:HGNC Symbol;Acc:8687]	0.0307185
ENSG00000132780	46049518	46084566	1	1	NASP	nuclear autoantigenic sperm protein (histone-binding) [Source:HGNC Symbol;Acc:7644]	0.0307185
ENSG00000172830	67070919	67080078	1	11	SSH3	slingshot protein phosphatase 3 [Source:HGNC Symbol;Acc:30581]	0.0307185
ENSG00000185129	139487362	139496321	1	5	PURA	purine-rich element binding protein A [Source:HGNC Symbol;Acc:9701]	0.0307185
ENSG00000257407	116019866	116077539	-1	12	RP11-1028N23.4		0.0307185
ENSG00000258780	20359029	20366079	1	15	BMS1P15	BMS1 pseudogene 15 [Source:HGNC Symbol;Acc:49160]	0.0307185
ENSG00000263859	79836543	79837433	1	17	RP11-498C9.16		0.0307185
ENSG00000140563	94774767	95023632	1	15	MCTP2	multiple C2 domains, transmembrane 2 [Source:HGNC Symbol;Acc:25636]	0.0308243
ENSG00000050426	51441745	51454207	1	12	LETMD1	LETM1 domain containing 1 [Source:HGNC Symbol;Acc:24241]	0.0308896
ENSG00000109066	72772622	72835918	1	17	TMEM104	transmembrane protein 104 [Source:HGNC Symbol;Acc:25984]	0.0309429
ENSG00000142192	27252861	27543446	-1	21	APP	amyloid beta (A4) precursor protein [Source:HGNC Symbol;Acc:620]	0.0309429
ENSG00000120093	46626232	46682274	-1	17	HOXB3	homeobox B3 [Source:HGNC Symbol;Acc:5114]	0.0310225
ENSG00000159388	203274619	203278730	1	1	BTG2	BTG family, member 2 [Source:HGNC Symbol;Acc:1131]	0.0310661
ENSG00000104885	2164148	2232577	1	19	DOT1L	DOT1-like histone H3K79 methyltransferase [Source:HGNC Symbol;Acc:24948]	0.0311425
ENSG00000257855	85961656	85962017	1	12	RP11-629O19.1		0.0311425
ENSG00000151914	56322785	56819426	-1	6	DST	dystonin [Source:HGNC Symbol;Acc:1090]	0.0311889
ENSG00000196693	43084555	43133992	-1	10	ZNF33B	zinc finger protein 33B [Source:HGNC Symbol;Acc:13097]	0.0311889
ENSG00000213080	160864770	160865866	1	1	RP11-312J18.5		0.0311889
ENSG00000260135	55461470	55496209	-1	16	RP11-212I21.2		0.0311889
ENSG00000127990	94214542	94285521	-1	7	SGCE	sarcoglycan, epsilon [Source:HGNC Symbol;Acc:10808]	0.0314532
ENSG00000168395	242641450	242668893	1	2	ING5	inhibitor of growth family, member 5 [Source:HGNC Symbol;Acc:19421]	0.0314532
ENSG00000196331	27861203	27861669	1	6	HIST1H2BO	histone cluster 1, H2bo [Source:HGNC Symbol;Acc:4758]	0.0314532
ENSG00000203799	109612231	109676266	1	6	CCDC162P	coiled-coil domain containing 162, pseudogene [Source:HGNC Symbol;Acc:21565]	0.0314532
ENSG00000250081	64782271	64782875	-1	5	CTD-2116N20.1		0.0314532
ENSG00000105373	48248779	48260315	1	19	GLTSCR2	glioma tumor suppressor candidate region gene 2 [Source:HGNC Symbol;Acc:4333]	0.0314998
ENSG00000114790	153838792	153975616	1	3	ARHGEF26	Rho guanine nucleotide exchange factor (GEF) 26 [Source:HGNC Symbol;Acc:24490]	0.0314998
ENSG00000157429	71498453	71598992	-1	16	ZNF19	zinc finger protein 19 [Source:HGNC Symbol;Acc:12981]	0.0314998
ENSG00000180178	130748029	130808704	-1	2	FAR2P1	fatty acyl CoA reductase 2 pseudogene 1 [Source:HGNC Symbol;Acc:49284]	0.0317952
ENSG00000124380	70120692	70132707	1	2	SNRNP27	small nuclear ribonucleoprotein 27kDa (U4/U6.U5) [Source:HGNC Symbol;Acc:30240]	0.0322153
ENSG00000198755	35436185	35438562	1	6	RPL10A	ribosomal protein L10a [Source:HGNC Symbol;Acc:10299]	0.0323634
ENSG00000203709	207974863	208042495	-1	1	C1orf132	chromosome 1 open reading frame 132 [Source:HGNC Symbol;Acc:32018]	0.032638
ENSG00000234782	120845142	120845660	-1	9	TPT1P9	tumor protein, translationally-controlled 1 pseudogene 9 [Source:HGNC Symbol;Acc:49299]	0.032638
ENSG00000232838	18118517	18123813	1	20	PET117	PET117 homolog (S. cerevisiae) [Source:HGNC Symbol;Acc:40045]	0.0326763
ENSG00000125870	16710606	16722421	1	20	SNRPB2	small nuclear ribonucleoprotein polypeptide B [Source:HGNC Symbol;Acc:11155]	0.0326842
ENSG00000135974	105953816	105965668	1	2	C2orf49	chromosome 2 open reading frame 49 [Source:HGNC Symbol;Acc:28772]	0.0327064
ENSG00000146083	175953698	175965026	-1	5	RNF44	ring finger protein 44 [Source:HGNC Symbol;Acc:19180]	0.0327064
ENSG00000204628	180663909	180675096	-1	5	GNB2L1	guanine nucleotide binding protein (G protein), beta polypeptide 2-like 1 [Source:HGNC Symbol;Acc:4399]	0.0327064
ENSG00000134291	48357352	48362661	1	12	TMEM106C	transmembrane protein 106C [Source:HGNC Symbol;Acc:28775]	0.032771
ENSG00000064601	44518783	44527459	1	20	CTSA	cathepsin A [Source:HGNC Symbol;Acc:9251]	0.0329832
ENSG00000134757	29027758	29058665	1	18	DSG3	desmoglein 3 [Source:HGNC Symbol;Acc:3050]	0.0329832
ENSG00000134759	33709407	33757909	1	18	ELP2	elongator acetyltransferase complex subunit 2 [Source:HGNC Symbol;Acc:18248]	0.0329832
ENSG00000135063	71939488	72007371	1	9	FAM189A2	family with sequence similarity 189, member A2 [Source:HGNC Symbol;Acc:24820]	0.0329832
ENSG00000168310	185308867	185395734	-1	4	IRF2	interferon regulatory factor 2 [Source:HGNC Symbol;Acc:6117]	0.0329832
ENSG00000189241	116597741	116601066	-1	6	TSPYL1	TSPY-like 1 [Source:HGNC Symbol;Acc:12382]	0.0329948
ENSG00000122481	95699711	95712781	1	1	RWDD3	RWD domain containing 3 [Source:HGNC Symbol;Acc:21393]	0.0332016
ENSG00000137821	71145578	71342414	1	15	LRRC49	leucine rich repeat containing 49 [Source:HGNC Symbol;Acc:25965]	0.0332016
ENSG00000204516	31462658	31478901	1	6	MICB	MHC class I polypeptide-related sequence B [Source:HGNC Symbol;Acc:7091]	0.0332813
ENSG00000109654	154073494	154260472	1	4	TRIM2	tripartite motif containing 2 [Source:HGNC Symbol;Acc:15974]	0.0337552
ENSG00000005059	110481361	110609874	1	4	CCDC109B	coiled-coil domain containing 109B [Source:HGNC Symbol;Acc:26076]	0.0337649
ENSG00000183814	226418850	226497570	-1	1	LIN9	lin-9 homolog (C. elegans) [Source:HGNC Symbol;Acc:30830]	0.0338533
ENSG00000115850	136545410	136594750	-1	2	LCT	lactase [Source:HGNC Symbol;Acc:6530]	0.0338631
ENSG00000137648	117947753	117992605	1	11	TMPRSS4	transmembrane protease, serine 4 [Source:HGNC Symbol;Acc:11878]	0.0338631
ENSG00000175104	36508577	36531822	-1	11	TRAF6	TNF receptor-associated factor 6, E3 ubiquitin protein ligase [Source:HGNC Symbol;Acc:12036]	0.0338631
ENSG00000176946	242523820	242576864	-1	2	THAP4	THAP domain containing 4 [Source:HGNC Symbol;Acc:23187]	0.0338631
ENSG00000007372	31806340	31839509	-1	11	PAX6	paired box 6 [Source:HGNC Symbol;Acc:8620]	0.0339977
ENSG00000138073	27353624	27357543	-1	2	PREB	prolactin regulatory element binding [Source:HGNC Symbol;Acc:9356]	0.0339977
ENSG00000147364	356428	421225	1	8	FBXO25	F-box protein 25 [Source:HGNC Symbol;Acc:13596]	0.0340528
ENSG00000178217	82297658	82406316	1	10	SH2D4B	SH2 domain containing 4B [Source:HGNC Symbol;Acc:31440]	0.0340528
ENSG00000225031	110862905	110864717	-1	X	EIF4BP7	eukaryotic translation initiation factor 4B pseudogene 7 [Source:HGNC Symbol;Acc:37940]	0.0340528
ENSG00000237512	72976981	72977985	-1	10	UNC5B-AS1	UNC5B antisense RNA 1 [Source:HGNC Symbol;Acc:45096]	0.0340528
ENSG00000263790	20411146	20411236	-1	9	MIR4473	microRNA 4473 [Source:HGNC Symbol;Acc:41540]	0.0340528
ENSG00000266450	1655178	1779956	1	18	CTD-2015H3.2		0.0340528
ENSG00000198380	69546905	69614382	-1	2	GFPT1	glutamine--fructose-6-phosphate transaminase 1 [Source:HGNC Symbol;Acc:4241]	0.034119
ENSG00000199347	11968209	11968328	1	1	RNU5E-1	RNA, U5E small nuclear 1 [Source:HGNC Symbol;Acc:10215]	0.034143
ENSG00000175164	136125788	136150617	-1	9	ABO	ABO blood group (transferase A, alpha 1-3-N-acetylgalactosaminyltransferase; transferase B, alpha 1-3-galactosyltransferase) [Source:HGNC Symbol;Acc:79]	0.0342002
ENSG00000272564	86131402	86131850	1	2	RP11-548P2.2		0.0342375
ENSG00000198976	1104385	1104467	1	1	MIR429	microRNA 429 [Source:HGNC Symbol;Acc:13784]	0.034282
ENSG00000269680	6748304	6751478	-1	19	CTD-3128G10.6		0.0343726
ENSG00000187772	105404923	105531207	1	6	LIN28B	lin-28 homolog B (C. elegans) [Source:HGNC Symbol;Acc:32207]	0.0343826
ENSG00000225093	108325561	108326772	-1	6	RPL3P7	ribosomal protein L3 pseudogene 7 [Source:HGNC Symbol;Acc:36797]	0.0345391
ENSG00000266602	1509184	1647098	1	18	RP11-476K15.1		0.0345391
ENSG00000185306	64660217	64784972	-1	12	C12orf56	chromosome 12 open reading frame 56 [Source:HGNC Symbol;Acc:26967]	0.0345431
ENSG00000113272	157158205	157168456	1	5	THG1L	tRNA-histidine guanylyltransferase 1-like (S. cerevisiae) [Source:HGNC Symbol;Acc:26053]	0.0345846
ENSG00000229796	958563	962511	-1	6	RP5-1077H22.1		0.0346542
ENSG00000162390	55007930	55104865	1	1	ACOT11	acyl-CoA thioesterase 11 [Source:HGNC Symbol;Acc:18156]	0.0347604
ENSG00000225532	171045261	171046865	-1	6	XX-C2158C6.3		0.0347604
ENSG00000132016	13993161	14017265	-1	19	C19orf57	chromosome 19 open reading frame 57 [Source:HGNC Symbol;Acc:28153]	0.0349082
ENSG00000125611	113341817	113346852	1	2	CHCHD5	coiled-coil-helix-coiled-coil-helix domain containing 5 [Source:HGNC Symbol;Acc:17840]	0.0349434
ENSG00000146416	143381633	143661441	1	6	AIG1	androgen-induced 1 [Source:HGNC Symbol;Acc:21607]	0.0349434
ENSG00000167074	41763337	41795330	1	22	TEF	thyrotrophic embryonic factor [Source:HGNC Symbol;Acc:11722]	0.035422
ENSG00000177380	49622646	49654283	1	19	PPFIA3	protein tyrosine phosphatase, receptor type, f polypeptide (PTPRF), interacting protein (liprin), alpha 3 [Source:HGNC Symbol;Acc:9247]	0.0354275
ENSG00000257556	105559946	105565341	1	14	RP11-44N21.1		0.0354275
ENSG00000258505	43078071	43078780	1	14	RP11-90P16.1		0.0354275
ENSG00000011422	44150247	44174699	-1	19	PLAUR	plasminogen activator, urokinase receptor [Source:HGNC Symbol;Acc:9053]	0.0354669
ENSG00000143320	156669398	156675608	-1	1	CRABP2	cellular retinoic acid binding protein 2 [Source:HGNC Symbol;Acc:2339]	0.0354669
ENSG00000115365	211295973	211342376	-1	2	LANCL1	LanC lantibiotic synthetase component C-like 1 (bacterial) [Source:HGNC Symbol;Acc:6508]	0.0355082
ENSG00000102890	67233014	67237932	1	16	ELMO3	engulfment and cell motility 3 [Source:HGNC Symbol;Acc:17289]	0.0355675
ENSG00000128610	121941448	121950745	-1	7	FEZF1	FEZ family zinc finger 1 [Source:HGNC Symbol;Acc:22788]	0.0355675
ENSG00000132591	27181956	27188085	1	17	ERAL1	Era-like 12S mitochondrial rRNA chaperone 1 [Source:HGNC Symbol;Acc:3424]	0.0355675
ENSG00000165516	50234326	50249909	1	14	KLHDC2	kelch domain containing 2 [Source:HGNC Symbol;Acc:20231]	0.0355675
ENSG00000213468	130836678	130964671	-1	X	RP11-453F18__B.1		0.0355675
ENSG00000107829	103370423	103455052	-1	10	FBXW4	F-box and WD repeat domain containing 4 [Source:HGNC Symbol;Acc:10847]	0.0357719
ENSG00000171206	104404253	104418164	1	10	TRIM8	tripartite motif containing 8 [Source:HGNC Symbol;Acc:15579]	0.0357719
ENSG00000235508	44269125	44270009	-1	20	RPS2P7	ribosomal protein S2 pseudogene 7 [Source:HGNC Symbol;Acc:15838]	0.0358007
ENSG00000164744	48026745	48068716	-1	7	SUN3	Sad1 and UNC84 domain containing 3 [Source:HGNC Symbol;Acc:22429]	0.03585
ENSG00000184220	99536678	99897447	1	3	CMSS1	cms1 ribosomal small subunit homolog (yeast) [Source:HGNC Symbol;Acc:28666]	0.03585
ENSG00000272281	52793479	52908412	-1	13	TPTE2P2	transmembrane phosphoinositide 3-phosphatase and tensin homolog 2 pseudogene 2 [Source:HGNC Symbol;Acc:38076]	0.0359043
ENSG00000217027	144521584	144522102	-1	6	TPT1P4	tumor protein, translationally-controlled 1 pseudogene 4 [Source:HGNC Symbol;Acc:49298]	0.0359183
ENSG00000198734	169483404	169555826	-1	1	F5	coagulation factor V (proaccelerin, labile factor) [Source:HGNC Symbol;Acc:3542]	0.0359246
ENSG00000095383	100961311	101017915	-1	9	TBC1D2	TBC1 domain family, member 2 [Source:HGNC Symbol;Acc:18026]	0.0359515
ENSG00000109775	186320694	186347139	-1	4	UFSP2	UFM1-specific peptidase 2 [Source:HGNC Symbol;Acc:25640]	0.0359515
ENSG00000168078	27667137	27695612	-1	8	PBK	PDZ binding kinase [Source:HGNC Symbol;Acc:18282]	0.0359515
ENSG00000095002	47630108	47789450	1	2	MSH2	mutS homolog 2 [Source:HGNC Symbol;Acc:7325]	0.0361569
ENSG00000090674	7587512	7598895	1	19	MCOLN1	mucolipin 1 [Source:HGNC Symbol;Acc:13356]	0.0362286
ENSG00000109756	160025330	160281321	1	4	RAPGEF2	Rap guanine nucleotide exchange factor (GEF) 2 [Source:HGNC Symbol;Acc:16854]	0.0362286
ENSG00000100938	24701628	24708448	1	14	GMPR2	guanosine monophosphate reductase 2 [Source:HGNC Symbol;Acc:4377]	0.0364266
ENSG00000112855	140071011	140078889	1	5	HARS2	histidyl-tRNA synthetase 2, mitochondrial [Source:HGNC Symbol;Acc:4817]	0.0366931
ENSG00000213463	70838148	70883778	-1	14	SYNJ2BP	synaptojanin 2 binding protein [Source:HGNC Symbol;Acc:18955]	0.0367632
ENSG00000124795	18224099	18265054	-1	6	DEK	DEK oncogene [Source:HGNC Symbol;Acc:2768]	0.0368442
ENSG00000109511	169013666	169108841	1	4	ANXA10	annexin A10 [Source:HGNC Symbol;Acc:534]	0.0372103
ENSG00000163156	151129140	151142773	1	1	SCNM1	sodium channel modifier 1 [Source:HGNC Symbol;Acc:23136]	0.0372535
ENSG00000249352	68266266	68325992	-1	5	7SK	7SK RNA [Source:RFAM;Acc:RF00100]	0.0372535
ENSG00000166912	31231144	31283810	-1	15	MTMR10	myotubularin related protein 10 [Source:HGNC Symbol;Acc:25999]	0.0373286
ENSG00000250519	93971316	94012372	1	11	RP11-680H20.2		0.0373286
ENSG00000198796	56148479	56296189	-1	18	ALPK2	alpha-kinase 2 [Source:HGNC Symbol;Acc:20565]	0.0374422
ENSG00000140443	99192200	99507759	1	15	IGF1R	insulin-like growth factor 1 receptor [Source:HGNC Symbol;Acc:5465]	0.0376602
ENSG00000099331	17186591	17325346	1	19	MYO9B	myosin IXB [Source:HGNC Symbol;Acc:7609]	0.0377493
ENSG00000207385	54131628	54131734	-1	4	RNU6-310P	RNA, U6 small nuclear 310, pseudogene [Source:HGNC Symbol;Acc:47273]	0.0377493
ENSG00000259293	58727089	58790934	-1	15	RP11-355N15.1		0.0377493
ENSG00000108511	46671639	46682354	-1	17	HOXB6	homeobox B6 [Source:HGNC Symbol;Acc:5117]	0.0377751
ENSG00000134697	38032417	38061536	-1	1	GNL2	guanine nucleotide binding protein-like 2 (nucleolar) [Source:HGNC Symbol;Acc:29925]	0.0377751
ENSG00000145545	6633456	6669675	1	5	SRD5A1	steroid-5-alpha-reductase, alpha polypeptide 1 (3-oxo-5 alpha-steroid delta 4-dehydrogenase alpha 1) [Source:HGNC Symbol;Acc:11284]	0.0377751
ENSG00000160949	145654165	145669827	-1	8	TONSL	tonsoku-like, DNA repair protein [Source:HGNC Symbol;Acc:7801]	0.0377751
ENSG00000171320	27629466	27670157	1	8	ESCO2	establishment of sister chromatid cohesion N-acetyltransferase 2 [Source:HGNC Symbol;Acc:27230]	0.0377751
ENSG00000233822	27806323	27823487	1	6	HIST1H2BN	histone cluster 1, H2bn [Source:HGNC Symbol;Acc:4749]	0.0377751
ENSG00000259713	90061754	90135187	1	15	RP11-429B14.1		0.037905
ENSG00000008311	121715701	121784334	-1	7	AASS	aminoadipate-semialdehyde synthase [Source:HGNC Symbol;Acc:17366]	0.0380458
ENSG00000089123	13246709	13619587	-1	20	TASP1	taspase, threonine aspartase, 1 [Source:HGNC Symbol;Acc:15859]	0.0380458
ENSG00000106144	142985308	143004789	1	7	CASP2	caspase 2, apoptosis-related cysteine peptidase [Source:HGNC Symbol;Acc:1503]	0.0380458
ENSG00000120332	175036994	175117202	1	1	TNN	tenascin N [Source:HGNC Symbol;Acc:22942]	0.0380458
ENSG00000160075	1477053	1510249	-1	1	SSU72	SSU72 RNA polymerase II CTD phosphatase homolog (S. cerevisiae) [Source:HGNC Symbol;Acc:25016]	0.0380458
ENSG00000179388	22545172	22550815	-1	8	EGR3	early growth response 3 [Source:HGNC Symbol;Acc:3240]	0.0380458
ENSG00000188064	46316242	46373009	-1	22	WNT7B	wingless-type MMTV integration site family, member 7B [Source:HGNC Symbol;Acc:12787]	0.0380458
ENSG00000226476	61005921	61106163	-1	1	RP11-776H12.1		0.0380458
ENSG00000264080	1780330	1782065	1	18	CTD-2015H3.1		0.0380458
ENSG00000123374	56360553	56366568	1	12	CDK2	cyclin-dependent kinase 2 [Source:HGNC Symbol;Acc:1771]	0.03805
ENSG00000258857	50863731	50865063	1	14	RP11-247L20.3		0.0381344
ENSG00000129988	36974759	37005665	1	20	LBP	lipopolysaccharide binding protein [Source:HGNC Symbol;Acc:6517]	0.0384285
ENSG00000196323	130096572	130184581	-1	11	ZBTB44	zinc finger and BTB domain containing 44 [Source:HGNC Symbol;Acc:25001]	0.0384285
ENSG00000131462	40761694	40767252	1	17	TUBG1	tubulin, gamma 1 [Source:HGNC Symbol;Acc:12417]	0.0385618
ENSG00000205639	24232951	24286191	1	2	MFSD2B	major facilitator superfamily domain containing 2B [Source:HGNC Symbol;Acc:37207]	0.0385618
ENSG00000224884	8615412	8634810	-1	3	AC034187.2		0.0385618
ENSG00000272369	46931285	47046333	1	12	RP11-446N19.1		0.0385618
ENSG00000224995	82523003	82523874	-1	6	RP5-991C6.3		0.0385886
ENSG00000101361	2632791	2639039	1	20	NOP56	NOP56 ribonucleoprotein [Source:HGNC Symbol;Acc:15911]	0.0386829
ENSG00000233203	55353236	55354523	1	1	RP11-67L3.4		0.0386829
ENSG00000236739	22747699	22748233	1	9	RP11-370B11.1		0.0386829
ENSG00000267313	39047395	39212149	-1	18	RP11-142I20.1		0.0386829
ENSG00000084453	21417534	21572528	-1	12	SLCO1A2	solute carrier organic anion transporter family, member 1A2 [Source:HGNC Symbol;Acc:10956]	0.0386977
ENSG00000144959	172348039	172429008	-1	3	NCEH1	neutral cholesterol ester hydrolase 1 [Source:HGNC Symbol;Acc:29260]	0.0386977
ENSG00000115241	27604061	27632554	-1	2	PPM1G	protein phosphatase, Mg2+/Mn2+ dependent, 1G [Source:HGNC Symbol;Acc:9278]	0.0387552
ENSG00000152154	39892122	39945103	1	2	TMEM178A	transmembrane protein 178A [Source:HGNC Symbol;Acc:28517]	0.0388043
ENSG00000187546	15239943	15601640	-1	7	AGMO	alkylglycerol monooxygenase [Source:HGNC Symbol;Acc:33784]	0.0389139
ENSG00000230065	133418099	133424563	1	2	AC010974.3		0.0389146
ENSG00000088992	117476728	117537284	-1	12	TESC	tescalcin [Source:HGNC Symbol;Acc:26065]	0.0389456
ENSG00000101255	361261	378203	1	20	TRIB3	tribbles pseudokinase 3 [Source:HGNC Symbol;Acc:16228]	0.0389456
ENSG00000113494	35048861	35230794	-1	5	PRLR	prolactin receptor [Source:HGNC Symbol;Acc:9446]	0.0389466
ENSG00000148834	105995114	106027217	1	10	GSTO1	glutathione S-transferase omega 1 [Source:HGNC Symbol;Acc:13312]	0.0389466
ENSG00000171444	112357796	112824527	-1	5	MCC	mutated in colorectal cancers [Source:HGNC Symbol;Acc:6935]	0.0389466
ENSG00000260913	10405130	10414512	-1	18	RP11-243E13.1		0.0389466
ENSG00000115457	217497551	217529159	1	2	IGFBP2	insulin-like growth factor binding protein 2, 36kDa [Source:HGNC Symbol;Acc:5471]	0.0392682
ENSG00000240280	61926652	61941739	1	17	TCAM1P	testicular cell adhesion molecule 1, pseudogene [Source:HGNC Symbol;Acc:30707]	0.0392682
ENSG00000145741	72794233	72801460	1	5	BTF3	basic transcription factor 3 [Source:HGNC Symbol;Acc:1125]	0.0394592
ENSG00000153113	95860971	96115299	1	5	CAST	calpastatin [Source:HGNC Symbol;Acc:1515]	0.0394782
ENSG00000136943	99794940	99801925	-1	9	CTSV	cathepsin V [Source:HGNC Symbol;Acc:2538]	0.0395489
ENSG00000100196	38864067	38879452	1	22	KDELR3	KDEL (Lys-Asp-Glu-Leu) endoplasmic reticulum protein retention receptor 3 [Source:HGNC Symbol;Acc:6306]	0.0395701
ENSG00000108395	57059999	57184282	-1	17	TRIM37	tripartite motif containing 37 [Source:HGNC Symbol;Acc:7523]	0.0395701
ENSG00000151892	117816444	118032979	-1	10	GFRA1	GDNF family receptor alpha 1 [Source:HGNC Symbol;Acc:4243]	0.0395902
ENSG00000197785	1447531	1470067	1	1	ATAD3A	ATPase family, AAA domain containing 3A [Source:HGNC Symbol;Acc:25567]	0.0395902
ENSG00000101391	31946645	31989367	-1	20	CDK5RAP1	CDK5 regulatory subunit associated protein 1 [Source:HGNC Symbol;Acc:15880]	0.0397898
ENSG00000163735	74861359	74864496	-1	4	CXCL5	chemokine (C-X-C motif) ligand 5 [Source:HGNC Symbol;Acc:10642]	0.0397898
ENSG00000171862	89622870	89731687	1	10	PTEN	phosphatase and tensin homolog [Source:HGNC Symbol;Acc:9588]	0.0398308
ENSG00000173917	46618256	46623441	-1	17	HOXB2	homeobox B2 [Source:HGNC Symbol;Acc:5113]	0.0398308
ENSG00000120539	27443753	27475853	1	10	MASTL	microtubule associated serine/threonine kinase-like [Source:HGNC Symbol;Acc:19042]	0.0399296
ENSG00000100445	24908972	24912111	-1	14	SDR39U1	short chain dehydrogenase/reductase family 39U, member 1 [Source:HGNC Symbol;Acc:20275]	0.039985
ENSG00000121211	154265801	154336270	1	4	MND1	meiotic nuclear divisions 1 homolog (S. cerevisiae) [Source:HGNC Symbol;Acc:24839]	0.039985
ENSG00000206727	25318254	25318348	1	15	SNORD116-9	small nucleolar RNA, C/D box 116-9 [Source:HGNC Symbol;Acc:33075]	0.039985
ENSG00000271930	99955823	99956326	1	8	RP11-44N12.5		0.039985
ENSG00000272729	177028892	177030444	-1	2	RP11-387A1.5		0.039985
ENSG00000065802	239335383	239360891	1	2	ASB1	ankyrin repeat and SOCS box containing 1 [Source:HGNC Symbol;Acc:16011]	0.0400164
ENSG00000163071	52917497	52963458	1	4	SPATA18	spermatogenesis associated 18 [Source:HGNC Symbol;Acc:29579]	0.0400164
ENSG00000184313	55107463	55175939	1	1	MROH7	maestro heat-like repeat family member 7 [Source:HGNC Symbol;Acc:24802]	0.0400164
ENSG00000233966	15607546	15608214	-1	17	UBE2SP1	ubiquitin-conjugating enzyme E2S pseudogene 1 [Source:HGNC Symbol;Acc:30864]	0.0401924
ENSG00000150961	119643978	119759838	-1	4	SEC24D	SEC24 family member D [Source:HGNC Symbol;Acc:10706]	0.0402711
ENSG00000170743	7260009	7490273	1	11	SYT9	synaptotagmin IX [Source:HGNC Symbol;Acc:19265]	0.0404046
ENSG00000242265	94285637	94299007	1	7	PEG10	paternally expressed 10 [Source:HGNC Symbol;Acc:14005]	0.0407364
ENSG00000222881	38547484	38547590	-1	17	Y_RNA	Y RNA [Source:RFAM;Acc:RF00019]	0.0409511
ENSG00000081041	74962752	74965010	-1	4	CXCL2	chemokine (C-X-C motif) ligand 2 [Source:HGNC Symbol;Acc:4603]	0.0410968
ENSG00000163467	156307105	156316786	1	1	TSACC	TSSK6 activating co-chaperone [Source:HGNC Symbol;Acc:30636]	0.0410968
ENSG00000108244	39078948	39093886	-1	17	KRT23	keratin 23 (histone deacetylase inducible) [Source:HGNC Symbol;Acc:6438]	0.0412478
ENSG00000110002	123986069	124018428	1	11	VWA5A	von Willebrand factor A domain containing 5A [Source:HGNC Symbol;Acc:6658]	0.0414328
ENSG00000164938	95938200	95961639	-1	8	TP53INP1	tumor protein p53 inducible nuclear protein 1 [Source:HGNC Symbol;Acc:18022]	0.0414328
ENSG00000256673	9550951	9567447	-1	12	RP11-599J14.2		0.0414876
ENSG00000237320	35223345	35225227	-1	2	AC019064.1		0.0415048
ENSG00000013375	83870869	83903655	-1	6	PGM3	phosphoglucomutase 3 [Source:HGNC Symbol;Acc:8907]	0.0415403
ENSG00000160716	154540257	154552502	1	1	CHRNB2	cholinergic receptor, nicotinic, beta 2 (neuronal) [Source:HGNC Symbol;Acc:1962]	0.0415403
ENSG00000138670	82347547	82965397	-1	4	RASGEF1B	RasGEF domain family, member 1B [Source:HGNC Symbol;Acc:24881]	0.0415492
ENSG00000144468	227700297	227863931	1	2	RHBDD1	rhomboid domain containing 1 [Source:HGNC Symbol;Acc:23081]	0.0416536
ENSG00000244649	46782360	46784708	1	17	CTD-2377D24.6		0.0416948
ENSG00000223799	34636178	34638565	-1	21	IL10RB-AS1	IL10RB antisense RNA 1 (head to head) [Source:HGNC Symbol;Acc:44303]	0.0418149
ENSG00000146013	137588068	137610360	-1	5	GFRA3	GDNF family receptor alpha 3 [Source:HGNC Symbol;Acc:4245]	0.0418346
ENSG00000188404	169659808	169680839	-1	1	SELL	selectin L [Source:HGNC Symbol;Acc:10720]	0.0418401
ENSG00000166548	66541906	66586447	-1	16	TK2	thymidine kinase 2, mitochondrial [Source:HGNC Symbol;Acc:11831]	0.0419898
ENSG00000184347	168088745	168728133	-1	5	SLIT3	slit homolog 3 (Drosophila) [Source:HGNC Symbol;Acc:11087]	0.0419898
ENSG00000202058	42961054	42961336	-1	22	RN7SKP80	RNA, 7SK small nuclear pseudogene 80 [Source:HGNC Symbol;Acc:45804]	0.0419898
ENSG00000185798	196281056	196295545	-1	3	WDR53	WD repeat domain 53 [Source:HGNC Symbol;Acc:28786]	0.042131
ENSG00000102780	42614176	42830714	1	13	DGKH	diacylglycerol kinase, eta [Source:HGNC Symbol;Acc:2854]	0.0421409
ENSG00000225077	6296300	6299504	1	1	LINC00337	long intergenic non-protein coding RNA 337 [Source:HGNC Symbol;Acc:28620]	0.0423604
ENSG00000127483	21069154	21113816	-1	1	HP1BP3	heterochromatin protein 1, binding protein 3 [Source:HGNC Symbol;Acc:24973]	0.042444
ENSG00000107672	123716603	123734732	-1	10	NSMCE4A	non-SMC element 4 homolog A (S. cerevisiae) [Source:HGNC Symbol;Acc:25935]	0.0426041
ENSG00000220848	149915220	149915679	1	6	RPS18P9	ribosomal protein S18 pseudogene 9 [Source:HGNC Symbol;Acc:36483]	0.0426041
ENSG00000232387	125524123	125524512	1	9	SKA2P1	spindle and kinetochore associated complex subunit 2 pseudogene 1 [Source:HGNC Symbol;Acc:23122]	0.0426041
ENSG00000261064	32828248	32879814	1	15	RP11-1000B6.3		0.0426041
ENSG00000272046	88459889	88463487	-1	13	RP11-471M2.3		0.0426041
ENSG00000099204	116190872	116444762	-1	10	ABLIM1	actin binding LIM protein 1 [Source:HGNC Symbol;Acc:78]	0.042735
ENSG00000183091	152341850	152591001	-1	2	NEB	nebulin [Source:HGNC Symbol;Acc:7720]	0.042735
ENSG00000091640	4862521	4871167	-1	17	SPAG7	sperm associated antigen 7 [Source:HGNC Symbol;Acc:11216]	0.0427842
ENSG00000172059	10182976	10194963	1	2	KLF11	Kruppel-like factor 11 [Source:HGNC Symbol;Acc:11811]	0.04279
ENSG00000108852	41952725	41987068	-1	17	MPP2	membrane protein, palmitoylated 2 (MAGUK p55 subfamily member 2) [Source:HGNC Symbol;Acc:7220]	0.0429372
ENSG00000170608	46367247	46377055	1	19	FOXA3	forkhead box A3 [Source:HGNC Symbol;Acc:5023]	0.0429372
ENSG00000219755	100023588	100024332	1	6	RP1-199J3.5		0.0429429
ENSG00000144681	36421836	36589499	1	3	STAC	SH3 and cysteine rich domain [Source:HGNC Symbol;Acc:11353]	0.0429437
ENSG00000188033	12688775	12750912	-1	19	ZNF490	zinc finger protein 490 [Source:HGNC Symbol;Acc:23705]	0.0429437
ENSG00000131473	40023161	40086795	-1	17	ACLY	ATP citrate lyase [Source:HGNC Symbol;Acc:115]	0.0429836
ENSG00000173825	65122238	65125084	1	11	TIGD3	tigger transposable element derived 3 [Source:HGNC Symbol;Acc:18334]	0.0430914
ENSG00000270076	11060474	11061180	1	8	AF131215.8		0.043215
ENSG00000013441	201717732	201729422	-1	2	CLK1	CDC-like kinase 1 [Source:HGNC Symbol;Acc:2068]	0.0433209
ENSG00000241656	116030409	116030788	-1	12	UBA52P7	ubiquitin A-52 residue ribosomal protein fusion product 1 pseudogene 7 [Source:HGNC Symbol;Acc:36615]	0.043376
ENSG00000240184	140855580	140892542	1	5	PCDHGC3	protocadherin gamma subfamily C, 3 [Source:HGNC Symbol;Acc:8716]	0.0433989
ENSG00000086696	82068609	82132139	1	16	HSD17B2	hydroxysteroid (17-beta) dehydrogenase 2 [Source:HGNC Symbol;Acc:5211]	0.0435658
ENSG00000199879	147735751	147735907	1	1	RNU1-120P	RNA, U1 small nuclear 120, pseudogene [Source:HGNC Symbol;Acc:48462]	0.0435658
ENSG00000101294	30102231	30157370	1	20	HM13	histocompatibility (minor) 13 [Source:HGNC Symbol;Acc:16435]	0.0436071
ENSG00000185432	51317255	51326300	1	12	METTL7A	methyltransferase like 7A [Source:HGNC Symbol;Acc:24550]	0.0436071
ENSG00000135968	109065017	109125871	1	2	GCC2	GRIP and coiled-coil domain containing 2 [Source:HGNC Symbol;Acc:23218]	0.0437541
ENSG00000162929	61293006	61391960	1	2	KIAA1841	KIAA1841 [Source:HGNC Symbol;Acc:29387]	0.0437541
ENSG00000225335	18559293	18561650	-1	22	XXbac-B476C20.9		0.0437541
ENSG00000234648	99439651	99439808	1	14	AL162151.3		0.0437541
ENSG00000237529	85891291	85894414	1	9	RP11-439K3.3		0.0437541
ENSG00000261690	29829301	29832573	-1	16	AC009133.12		0.0437541
ENSG00000183696	48128225	48148330	1	7	UPP1	uridine phosphorylase 1 [Source:HGNC Symbol;Acc:12576]	0.043785
ENSG00000150672	83166055	85338966	-1	11	DLG2	discs, large homolog 2 (Drosophila) [Source:HGNC Symbol;Acc:2901]	0.0439274
ENSG00000171469	9715356	9732075	-1	19	ZNF561	zinc finger protein 561 [Source:HGNC Symbol;Acc:28684]	0.0441451
ENSG00000172717	67656110	67695267	1	14	FAM71D	family with sequence similarity 71, member D [Source:HGNC Symbol;Acc:20101]	0.044221
ENSG00000257167	98906751	98910200	-1	12	TMPO-AS1	TMPO antisense RNA 1 [Source:HGNC Symbol;Acc:44158]	0.0443196
ENSG00000226360	61728129	61728780	-1	3	RPL10AP6	ribosomal protein L10a pseudogene 6 [Source:HGNC Symbol;Acc:36504]	0.0443198
ENSG00000242770	112521325	112531666	1	3	RP11-180K7.1		0.0443198
ENSG00000198062	16256441	16287937	-1	22	POTEH	POTE ankyrin domain family, member H [Source:HGNC Symbol;Acc:133]	0.0443275
ENSG00000197217	23243296	23315208	-1	8	ENTPD4	ectonucleoside triphosphate diphosphohydrolase 4 [Source:HGNC Symbol;Acc:14573]	0.0445348
ENSG00000177788	229394028	229406775	-1	1	RP5-1061H20.4		0.0447403
ENSG00000177628	155204243	155214490	-1	1	GBA	glucosidase, beta, acid [Source:HGNC Symbol;Acc:4177]	0.0447647
ENSG00000138347	69865912	69971774	1	10	MYPN	myopalladin [Source:HGNC Symbol;Acc:23246]	0.0447659
ENSG00000214185	32801301	32803698	-1	20	XPOTP1	exportin, tRNA (nuclear export receptor for tRNAs) pseudogene 1 [Source:HGNC Symbol;Acc:16586]	0.0447659
ENSG00000091127	105080108	105162714	-1	7	PUS7	pseudouridylate synthase 7 homolog (S. cerevisiae) [Source:HGNC Symbol;Acc:26033]	0.044886
ENSG00000112561	41651716	41703997	-1	6	TFEB	transcription factor EB [Source:HGNC Symbol;Acc:11753]	0.044886
ENSG00000197044	11877815	11894893	1	19	ZNF441	zinc finger protein 441 [Source:HGNC Symbol;Acc:20875]	0.044886
ENSG00000235493	28038701	28070095	-1	3	AC092415.1		0.044886
ENSG00000100100	31677579	31688520	-1	22	PIK3IP1	phosphoinositide-3-kinase interacting protein 1 [Source:HGNC Symbol;Acc:24942]	0.0449964
ENSG00000253982	1710156	1712668	-1	8	CTD-2336O2.1		0.0449964
ENSG00000185033	90703836	90772911	1	15	SEMA4B	sema domain, immunoglobulin domain (Ig), transmembrane domain (TM) and short cytoplasmic domain, (semaphorin) 4B [Source:HGNC Symbol;Acc:10730]	0.0451368
ENSG00000184825	27114861	27115317	1	6	HIST1H2AH	histone cluster 1, H2ah [Source:HGNC Symbol;Acc:13671]	0.0453448
ENSG00000162129	72003469	72145692	-1	11	CLPB	ClpB caseinolytic peptidase B homolog (E. coli) [Source:HGNC Symbol;Acc:30664]	0.0454664
ENSG00000168743	106815932	106925184	1	4	NPNT	nephronectin [Source:HGNC Symbol;Acc:27405]	0.0454664
ENSG00000263724	3878180	3897069	1	18	DLGAP1-AS3	DLGAP1 antisense RNA 3 [Source:HGNC Symbol;Acc:27317]	0.0454664
ENSG00000178966	86595626	86618985	1	9	RMI1	RecQ mediated genome instability 1 [Source:HGNC Symbol;Acc:25764]	0.0454669
ENSG00000065600	212537273	212588243	-1	1	TMEM206	transmembrane protein 206 [Source:HGNC Symbol;Acc:25593]	0.0455805
ENSG00000134343	26210829	26684835	1	11	ANO3	anoctamin 3 [Source:HGNC Symbol;Acc:14004]	0.0455805
ENSG00000136710	131095814	131099922	-1	2	CCDC115	coiled-coil domain containing 115 [Source:HGNC Symbol;Acc:28178]	0.0456006
ENSG00000235776	19779817	19780617	1	22	AC000089.3		0.0456006
ENSG00000197892	28924796	29120641	-1	8	KIF13B	kinesin family member 13B [Source:HGNC Symbol;Acc:14405]	0.0458419
ENSG00000196844	125646008	125648714	-1	11	PATE2	prostate and testis expressed 2 [Source:HGNC Symbol;Acc:32249]	0.0459992
ENSG00000205704	42348169	42354937	1	22	LINC00634	long intergenic non-protein coding RNA 634 [Source:HGNC Symbol;Acc:27930]	0.0459992
ENSG00000230563	5451853	5455828	1	20	RP5-828H9.1		0.0459992
ENSG00000249784	1976363	1976487	1	4	SCARNA22	small Cajal body-specific RNA 22 [Source:HGNC Symbol;Acc:32580]	0.0462379
ENSG00000272788	8801654	8802303	1	18	RP11-674N23.4		0.0462452
ENSG00000160688	154955814	154965587	1	1	FLAD1	flavin adenine dinucleotide synthetase 1 [Source:HGNC Symbol;Acc:24671]	0.0462684
ENSG00000125965	34021145	34042568	-1	20	GDF5	growth differentiation factor 5 [Source:HGNC Symbol;Acc:4220]	0.0463309
ENSG00000172771	129120164	129147494	-1	3	EFCAB12	EF-hand calcium binding domain 12 [Source:HGNC Symbol;Acc:28061]	0.0463309
ENSG00000072803	171288553	171433877	-1	5	FBXW11	F-box and WD repeat domain containing 11 [Source:HGNC Symbol;Acc:13607]	0.0463716
ENSG00000101076	42984340	43061485	1	20	HNF4A	hepatocyte nuclear factor 4, alpha [Source:HGNC Symbol;Acc:5024]	0.0463716
ENSG00000125462	156374042	156400493	-1	1	C1orf61	chromosome 1 open reading frame 61 [Source:HGNC Symbol;Acc:30780]	0.0463716
ENSG00000149926	30035748	30064299	-1	16	FAM57B	family with sequence similarity 57, member B [Source:HGNC Symbol;Acc:25295]	0.0463716
ENSG00000160766	155183616	155197214	-1	1	GBAP1	glucosidase, beta, acid pseudogene 1 [Source:HGNC Symbol;Acc:4178]	0.0463716
ENSG00000182359	105921825	105948492	-1	11	KBTBD3	kelch repeat and BTB (POZ) domain containing 3 [Source:HGNC Symbol;Acc:22934]	0.0463716
ENSG00000226012	39609139	39610123	-1	21	AP001434.2		0.0463716
ENSG00000251026	103415612	103441104	1	5	RP11-138J23.1		0.0465191
ENSG00000164331	72848160	72861511	-1	5	ANKRA2	ankyrin repeat, family A (RFXANK-like), 2 [Source:HGNC Symbol;Acc:13208]	0.0466449
ENSG00000168502	8705659	8832776	1	18	SOGA2	SOGA family member 2 [Source:HGNC Symbol;Acc:29121]	0.0466565
ENSG00000172817	65500320	65711318	-1	8	CYP7B1	cytochrome P450, family 7, subfamily B, polypeptide 1 [Source:HGNC Symbol;Acc:2652]	0.0466849
ENSG00000240509	94969566	94969919	-1	8	RPL34P18	ribosomal protein L34 pseudogene 18 [Source:HGNC Symbol;Acc:35968]	0.0467971
ENSG00000115194	27476552	27498685	-1	2	SLC30A3	solute carrier family 30 (zinc transporter), member 3 [Source:HGNC Symbol;Acc:11014]	0.0471867
ENSG00000143942	53994929	54002333	1	2	CHAC2	ChaC, cation transport regulator homolog 2 (E. coli) [Source:HGNC Symbol;Acc:32363]	0.0471902
ENSG00000259673	67695957	67814182	-1	15	IQCH-AS1	IQCH antisense RNA 1 [Source:HGNC Symbol;Acc:44104]	0.0471902
ENSG00000125459	155579979	155718153	1	1	MSTO1	misato 1, mitochondrial distribution and morphology regulator [Source:HGNC Symbol;Acc:29678]	0.0471921
ENSG00000154102	85723690	85784735	-1	16	C16orf74	chromosome 16 open reading frame 74 [Source:HGNC Symbol;Acc:23362]	0.0471974
ENSG00000011332	38701646	38720354	-1	19	DPF1	D4, zinc and double PHD fingers family 1 [Source:HGNC Symbol;Acc:20225]	0.0472157
ENSG00000164402	132086509	132142933	-1	5	SEPT8	septin 8 [Source:HGNC Symbol;Acc:16511]	0.0472157
ENSG00000188613	120789228	120793854	1	10	NANOS1	nanos homolog 1 (Drosophila) [Source:HGNC Symbol;Acc:23044]	0.0472157
ENSG00000244128	164924748	165373211	1	3	RP11-85M11.2		0.0472157
ENSG00000262745	46760729	46781844	1	17	CTD-2377D24.8		0.0472157
ENSG00000207595	127454721	127454830	1	9	MIR181A2	microRNA 181a-2 [Source:HGNC Symbol;Acc:31549]	0.0473024
ENSG00000266980	73814896	73816136	-1	17	RP11-552F3.4		0.0474341
ENSG00000166295	73975787	73995618	1	10	ANAPC16	anaphase promoting complex subunit 16 [Source:HGNC Symbol;Acc:26976]	0.0476011
ENSG00000256663	20704524	20705946	1	12	RP11-424C20.2		0.0476011
ENSG00000170035	181831975	181941312	1	2	UBE2E3	ubiquitin-conjugating enzyme E2E 3 [Source:HGNC Symbol;Acc:12479]	0.0477353
ENSG00000111696	104164231	104234975	-1	12	NT5DC3	5'-nucleotidase domain containing 3 [Source:HGNC Symbol;Acc:30826]	0.0478106
ENSG00000066135	44115829	44171186	1	1	KDM4A	lysine (K)-specific demethylase 4A [Source:HGNC Symbol;Acc:22978]	0.0478624
ENSG00000143556	153430220	153433177	-1	1	S100A7	S100 calcium binding protein A7 [Source:HGNC Symbol;Acc:10497]	0.0478784
ENSG00000226453	82554902	82643197	-1	6	RP11-379B8.1		0.0479404
ENSG00000117289	145438469	145442635	1	1	TXNIP	thioredoxin interacting protein [Source:HGNC Symbol;Acc:16952]	0.0479937
ENSG00000124496	42192669	42419789	-1	6	TRERF1	transcriptional regulating factor 1 [Source:HGNC Symbol;Acc:18273]	0.0479937
ENSG00000250237	68334345	68339648	-1	5	CTC-498J12.1		0.0480754
ENSG00000186376	134382867	134478012	-1	X	ZNF75D	zinc finger protein 75D [Source:HGNC Symbol;Acc:13145]	0.0482651
ENSG00000267123	76613471	76628139	-1	17	CTD-2357A8.3		0.0482651
ENSG00000138152	124030821	124097677	1	10	BTBD16	BTB (POZ) domain containing 16 [Source:HGNC Symbol;Acc:26340]	0.0482784
ENSG00000204217	203241659	203432474	1	2	BMPR2	bone morphogenetic protein receptor, type II (serine/threonine kinase) [Source:HGNC Symbol;Acc:1078]	0.0482784
ENSG00000272515	88260162	88261489	-1	13	RP11-29P20.1		0.0482784
ENSG00000143546	153362508	153363664	-1	1	S100A8	S100 calcium binding protein A8 [Source:HGNC Symbol;Acc:10498]	0.0482922
ENSG00000231752	121261143	121310591	1	1	EMBP1	embigin pseudogene 1 [Source:HGNC Symbol;Acc:38661]	0.048293
ENSG00000265688	79885705	79888629	1	17	MAFG-AS1	MAFG antisense RNA 1 (head to head) [Source:HGNC Symbol;Acc:43649]	0.048293
ENSG00000134668	32256023	32281652	-1	1	SPOCD1	SPOC domain containing 1 [Source:HGNC Symbol;Acc:26338]	0.0485034
ENSG00000144407	209224438	209719227	1	2	PTH2R	parathyroid hormone 2 receptor [Source:HGNC Symbol;Acc:9609]	0.0485034
ENSG00000164463	172483355	172566291	1	5	CREBRF	CREB3 regulatory factor [Source:HGNC Symbol;Acc:24050]	0.0485034
ENSG00000202245	124105205	124105308	1	10	RNU6-728P	RNA, U6 small nuclear 728, pseudogene [Source:HGNC Symbol;Acc:47691]	0.0485034
ENSG00000031691	49431091	49460820	1	6	CENPQ	centromere protein Q [Source:HGNC Symbol;Acc:21347]	0.0486506
ENSG00000074964	17866330	18024369	1	1	ARHGEF10L	Rho guanine nucleotide exchange factor (GEF) 10-like [Source:HGNC Symbol;Acc:25540]	0.0486506
ENSG00000104375	99413631	99955055	-1	8	STK3	serine/threonine kinase 3 [Source:HGNC Symbol;Acc:11406]	0.0486506
ENSG00000147912	37510889	37588871	-1	9	FBXO10	F-box protein 10 [Source:HGNC Symbol;Acc:13589]	0.0486506
ENSG00000158710	159887897	159895522	-1	1	TAGLN2	transgelin 2 [Source:HGNC Symbol;Acc:11554]	0.0486506
ENSG00000167550	49458468	49463808	-1	12	RHEBL1	Ras homolog enriched in brain like 1 [Source:HGNC Symbol;Acc:21166]	0.0486506
ENSG00000198374	27833034	27833606	1	6	HIST1H2AL	histone cluster 1, H2al [Source:HGNC Symbol;Acc:4730]	0.0486506
ENSG00000271918	115419504	115421113	-1	5	CTD-2287O16.5		0.0486506
ENSG00000166387	7534529	7678358	1	11	PPFIBP2	PTPRF interacting protein, binding protein 2 (liprin beta 2) [Source:HGNC Symbol;Acc:9250]	0.0486724
ENSG00000130414	240831867	240964819	-1	2	NDUFA10	NADH dehydrogenase (ubiquinone) 1 alpha subcomplex, 10, 42kDa [Source:HGNC Symbol;Acc:7684]	0.0487702
ENSG00000224074	24137760	24144729	-1	3	LINC00691	long intergenic non-protein coding RNA 691 [Source:HGNC Symbol;Acc:44514]	0.0487702
ENSG00000140022	81727000	81902809	-1	14	STON2	stonin 2 [Source:HGNC Symbol;Acc:30652]	0.0488051
ENSG00000258689	71165415	71178870	1	14	RP6-65G23.1		0.0488051
ENSG00000158865	24857162	24922949	1	16	SLC5A11	solute carrier family 5 (sodium/inositol cotransporter), member 11 [Source:HGNC Symbol;Acc:23091]	0.0489249
ENSG00000163515	108462271	108476231	-1	3	RETNLB	resistin like beta [Source:HGNC Symbol;Acc:20388]	0.0489249
ENSG00000235423	123736577	123746030	-1	12	RP11-282O18.3		0.0491048
ENSG00000147010	19552093	19905719	-1	X	SH3KBP1	SH3-domain kinase binding protein 1 [Source:HGNC Symbol;Acc:13867]	0.0492805
ENSG00000170776	85923802	86292586	1	15	AKAP13	A kinase (PRKA) anchor protein 13 [Source:HGNC Symbol;Acc:371]	0.0492805
ENSG00000227619	132337688	132346835	1	9	RP11-492E3.2		0.0492805
ENSG00000256139	109549023	109563399	1	12	RP11-968O1.5		0.0493982
ENSG00000224848	99449338	99483403	1	9	RP11-535M15.1		0.0494843
ENSG00000231566	45707328	45710920	-1	X	RP5-1158E12.3		0.0494843
ENSG00000108479	73747675	73761792	-1	17	GALK1	galactokinase 1 [Source:HGNC Symbol;Acc:4118]	0.0495804
ENSG00000143590	155036224	155060014	1	1	EFNA3	ephrin-A3 [Source:HGNC Symbol;Acc:3223]	0.0496038
ENSG00000224232	242417731	242418408	1	2	AC110299.5		0.0496038
ENSG00000133318	63448918	63527363	1	11	RTN3	reticulon 3 [Source:HGNC Symbol;Acc:10469]	0.049994
ENSG00000143319	156691683	156698591	-1	1	ISG20L2	interferon stimulated exonuclease gene 20kDa-like 2 [Source:HGNC Symbol;Acc:25745]	0.049994
ENSG00000143537	155023042	155035252	1	1	ADAM15	ADAM metallopeptidase domain 15 [Source:HGNC Symbol;Acc:193]	0.049994
ENSG00000177200	53088945	53363062	1	16	CHD9	chromodomain helicase DNA binding protein 9 [Source:HGNC Symbol;Acc:25701]	0.049994
ENSG00000197442	136878185	137113656	-1	6	MAP3K5	mitogen-activated protein kinase kinase kinase 5 [Source:HGNC Symbol;Acc:6857]	0.049994
ENSG00000229498	86042253	86052514	1	2	AC105053.3		0.049994

## Sheet: Total_circRNAs_DCC
Chr	CircRNA_Start	CircRNA_End	Gene	Strand	Start-End Region	OverallRegion	Samp1	Samp2	Samp3	Samp4	Samp5	Samp6	Samp7	Samp8	Samp9	Samp10	Samp11	Samp12	Samp13	Samp14	Samp15	Samp16	Samp17	Samp18	Samp19	Samp20	Samp21	Samp22	Samp23	Samp24	Samp25	Samp26	Samp27	Samp28	Samp29	Samp30	Samp31	Samp32	Samp33	Samp34	Samp35	Samp36	Samp37	Samp38	Samp39	Samp40	Samp41	Samp42	Samp43
1	1158624	1159348	SDF4	-	exon-exon	transcript,gene,exon,CDS	17	0	13	6	15	7	6	11	4	4	9	9	1	2	6	3	3	4	3	6	8	4	1	2	6	2	5	3	6	2	2	2	7	0	1	1	7	1	1	8	6	3	4
1	1192372	1192690	UBE2J2	-	exon-exon	transcript,three_prime_utr,gene,exon,CDS	1	0	1	0	0	1	1	1	4	1	1	2	0	0	1	0	0	1	0	0	1	0	0	0	0	0	1	1	0	1	1	2	0	0	0	0	0	0	1	0	0	0	1
1	1735858	1737977	GNB1	-	exon-exon	transcript,gene,exon,CDS	3	0	1	0	6	3	1	0	0	0	0	1	0	0	1	0	0	0	1	0	0	1	0	0	0	0	0	2	1	0	0	1	1	0	0	0	3	1	0	2	0	0	0
1	1735858	1749314	GNB1	-	exon-exon	transcript,gene,exon,CDS	5	0	3	3	2	2	2	5	2	1	0	1	0	0	3	1	2	4	0	0	0	0	0	2	1	0	0	0	5	0	0	1	2	0	0	0	3	2	1	2	1	1	0
1	1747195	1756938	GNB1	-	exon-exon	five_prime_utr,transcript,gene,exon,CDS	3	1	1	3	0	3	2	1	3	2	1	3	0	0	6	1	0	5	1	2	0	0	1	0	0	0	0	0	0	0	1	0	3	1	1	2	3	0	1	2	3	0	2
1	1747195	1770677	GNB1	-	exon-exon	five_prime_utr,transcript,gene,exon,CDS	8	2	1	2	4	1	2	4	3	1	6	2	1	0	7	1	1	5	1	2	0	0	2	0	0	2	0	0	1	0	5	1	2	1	0	1	1	0	2	2	3	1	2
1	1756836	1770677	GNB1	-	exon-exon	five_prime_utr,transcript,gene,exon,CDS	1	0	1	0	1	0	0	0	0	2	2	0	0	0	1	4	1	3	1	0	3	1	0	1	1	3	0	1	0	1	1	0	3	0	0	0	1	0	0	0	2	1	2
1	2324709	2335028	RER1	+	intron-exon	exon,gene,transcript,three_prime_utr	0	0	0	0	1	0	1	0	4	0	0	0	0	0	0	0	0	0	0	0	0	0	0	0	0	0	0	0	0	0	0	0	0	0	0	0	1	0	0	0	0	0	0
1	6867043	6885270	CAMTA1	+	exon-exon	transcript,three_prime_utr,gene,exon,CDS	1	0	0	2	1	1	0	4	2	2	1	0	0	0	0	2	1	0	0	0	0	0	1	2	2	0	0	0	0	0	0	0	1	0	0	0	0	0	0	1	0	0	1
1	7837220	7838229	VAMP3	+	exon-exon	five_prime_utr,transcript,gene,exon,CDS	27	4	15	19	11	9	12	11	39	13	6	36	3	7	15	20	5	6	13	4	3	17	24	5	10	0	0	12	13	3	11	6	37	5	1	5	11	6	10	16	10	4	10
1	8601273	8617582	RERE	-	exon-exon	transcript,gene,exon,CDS	19	5	12	16	11	7	9	15	8	10	13	32	2	0	10	8	10	3	4	6	0	4	13	3	2	2	0	12	16	1	1	5	12	4	0	0	13	0	6	12	6	0	3
1	8601273	8674745	RERE	-	exon-exon	transcript,gene,exon,CDS	8	0	5	7	11	8	3	9	2	9	4	14	5	0	6	1	5	1	5	5	1	4	6	7	1	0	0	3	10	0	0	5	5	2	0	0	7	0	2	1	3	1	2
1	8601273	8684439	RERE	-	exon-exon	transcript,gene,exon,CDS	1	5	0	1	2	1	0	1	2	0	0	3	0	0	0	0	0	1	0	0	0	0	0	1	0	0	0	0	1	0	0	1	0	0	0	0	0	0	0	0	0	0	0
1	8672105	8684439	RERE	-	intron-exon	exon,gene,transcript,CDS	1	0	0	0	0	0	1	2	0	1	1	1	0	0	1	0	0	0	1	0	0	0	0	0	1	0	0	1	0	0	0	1	1	0	0	0	1	0	0	0	0	0	0
1	8674620	8684439	RERE	-	exon-exon	transcript,gene,exon,CDS	0	3	0	1	1	0	2	4	1	0	0	1	2	0	2	0	0	0	0	0	1	0	2	0	1	0	0	0	1	0	2	1	1	1	0	0	1	0	0	2	0	0	0
1	8674620	8716500	RERE	-	exon-exon	five_prime_utr,transcript,gene,exon,CDS	12	2	1	4	9	3	3	3	3	4	7	4	3	4	7	2	1	0	5	1	0	3	4	1	4	0	0	1	2	1	3	2	3	1	0	0	4	0	4	2	1	0	0
1	8684369	8716500	RERE	-	exon-exon	five_prime_utr,transcript,gene,exon,CDS	2	5	0	1	3	1	1	0	5	1	1	3	0	0	2	0	1	0	0	0	0	1	0	0	0	2	0	0	2	0	1	0	1	1	0	0	1	0	0	0	0	0	0
1	8716032	8716500	RERE	-	exon-exon	five_prime_utr,transcript,gene,exon,CDS	8	4	9	10	17	10	8	15	9	5	16	17	1	0	8	5	3	4	2	3	0	5	7	7	8	4	0	8	3	0	3	3	12	10	5	0	7	2	1	3	3	0	2
1	9991949	9994918	LZIC	-	exon-exon	transcript,gene,exon,CDS	17	3	7	17	10	2	11	7	22	14	3	16	5	3	12	4	2	3	7	2	7	0	13	2	6	0	4	9	23	1	4	1	12	1	1	1	4	2	7	10	2	0	13
1	9991949	9995685	LZIC	-	exon-exon	transcript,gene,exon,CDS	8	2	2	4	1	1	3	4	4	1	3	6	0	2	5	0	1	3	4	1	0	3	1	0	2	0	1	1	2	0	0	1	3	1	0	0	3	0	4	0	0	1	3
1	10155519	10165802	UBE4B	+	exon-exon	five_prime_utr,transcript,gene,exon,CDS	1	0	2	1	1	2	0	1	2	1	4	1	0	0	0	1	1	0	0	1	0	0	0	0	1	0	0	4	2	0	0	1	2	0	0	0	1	0	2	0	0	0	1
1	12061458	12062160	MFN2	+	exon-exon	transcript,gene,exon,CDS	3	0	0	1	1	2	1	2	4	0	1	1	0	2	4	0	0	2	2	0	0	0	0	1	0	0	0	0	0	0	1	0	2	1	0	0	1	0	2	3	0	1	4
1	12335882	12338095	VPS13D	+	exon-exon	exon,gene,transcript,CDS	9	5	2	3	2	1	1	3	2	1	5	9	0	1	3	2	4	1	0	5	0	4	1	3	1	2	0	2	1	1	0	1	4	3	0	2	2	2	0	2	2	0	4
1	12638746	12639440	DHRS3	-	exon-exon	transcript,gene,exon,CDS	5	2	0	5	0	0	2	6	7	1	3	10	0	0	4	0	0	0	2	1	0	2	0	1	0	2	0	0	0	0	0	0	2	0	0	0	5	0	2	4	0	2	0
1	12638746	12640694	DHRS3	-	exon-exon	five_prime_utr,transcript,gene,exon,CDS	1	1	0	2	1	0	0	2	0	0	0	5	0	0	2	0	0	0	1	0	0	0	0	0	0	0	0	0	0	0	0	0	0	1	0	0	0	0	1	1	0	0	0
1	14042036	14068652	PRDM2	+	exon-exon	five_prime_utr,exon,CDS,three_prime_utr,gene,transcript	2	2	3	4	1	0	1	0	1	1	1	1	0	0	1	0	2	1	0	0	0	0	0	1	0	0	2	0	0	0	0	0	2	0	0	0	0	0	2	0	0	0	0
1	14057495	14068652	PRDM2	+	exon-exon	transcript,three_prime_utr,gene,exon,CDS	4	2	2	1	3	4	1	2	0	1	4	5	0	0	0	0	2	2	3	1	2	0	1	2	2	0	1	0	4	1	2	3	3	2	0	0	6	0	1	3	1	1	1
1	14057495	14075982	PRDM2	+	exon-exon	five_prime_utr,exon,CDS,three_prime_utr,gene,transcript	0	2	3	5	2	2	1	2	3	0	0	1	2	0	2	1	1	0	4	0	0	0	0	0	2	0	0	1	0	1	0	1	2	1	0	1	1	0	0	1	0	0	3
1	14095613	14109326	PRDM2	+	exon-exon	five_prime_utr,exon,CDS,three_prime_utr,gene,transcript	1	0	0	1	0	0	0	0	0	1	2	1	0	0	1	0	0	1	0	2	2	0	1	0	2	1	0	0	0	0	1	2	0	0	0	0	1	1	1	0	1	0	2
1	14099573	14109326	PRDM2	+	exon-exon	five_prime_utr,exon,CDS,three_prime_utr,gene,transcript	2	7	3	2	2	2	1	2	1	1	6	2	2	0	1	4	1	1	0	7	2	0	2	1	3	2	5	0	1	0	0	0	0	0	1	1	4	0	3	0	18	0	2
1	14104913	14109326	PRDM2	+	exon-exon	transcript,gene,exon,CDS	2	3	2	1	2	1	0	0	2	0	1	0	1	1	1	0	0	0	1	2	1	1	0	0	0	1	0	1	0	1	1	1	0	0	0	1	0	1	0	1	5	3	2
1	14542876	14547755	not_annotated	+	intergenic-intergenic	not_annotated	0	0	0	0	0	0	0	3	0	0	0	0	0	0	0	0	0	0	1	0	0	0	0	0	0	1	1	5	0	0	0	0	0	0	0	0	0	0	0	0	1	0	0
1	15693959	15695998	FHAD1	+	exon-exon	transcript,gene,exon,CDS	0	0	0	0	0	0	0	8	0	0	0	0	0	0	0	0	0	0	1	0	0	0	0	0	0	1	0	0	0	0	0	0	0	0	0	0	1	0	0	0	1	0	2
1	15860732	15863309	DNAJC16	+	exon-exon	transcript,gene,exon,CDS	10	5	2	7	9	5	3	3	7	3	3	9	2	0	2	3	3	2	1	1	2	2	5	0	0	2	0	4	3	0	3	4	5	5	0	0	5	3	5	1	1	3	1
1	15956820	15978390	DDI2	+	exon-exon	transcript,three_prime_utr,gene,exon,CDS	0	1	0	4	1	0	2	3	1	1	2	1	0	0	1	3	0	0	0	1	0	0	0	1	1	0	0	0	1	0	1	2	0	1	1	0	0	0	0	0	0	0	1
1	15964802	15970145	DDI2	+	exon-exon	transcript,three_prime_utr,gene,exon,CDS	6	3	6	3	3	4	2	8	0	1	2	6	1	1	15	2	2	2	5	4	1	0	2	3	0	1	1	2	6	0	1	3	3	1	2	2	4	1	1	0	1	1	0
1	15964802	15978390	DDI2	+	exon-exon	transcript,three_prime_utr,gene,exon,CDS	3	0	0	1	1	1	0	2	1	1	1	5	0	0	5	1	1	0	0	3	0	0	2	0	0	2	0	0	1	0	0	1	0	0	2	0	1	1	0	0	0	0	0
1	16044388	16047883	PLEKHM2	+	exon-exon	transcript,gene,exon,CDS	3	0	3	1	1	3	2	2	1	3	2	1	1	1	1	0	0	1	0	4	0	0	3	2	1	1	2	0	1	2	0	3	2	1	0	0	2	1	3	1	0	0	3
1	16528277	16529069	ARHGEF19	-	exon-exon	transcript,gene,exon,CDS	4	0	2	2	0	0	2	2	1	2	0	1	1	0	3	0	3	1	2	1	0	0	2	1	0	0	0	1	0	1	1	0	0	2	3	0	0	0	2	0	0	2	1
1	16891302	16893846	NBPF1	-	exon-exon	exon,three_prime_utr,gene,transcript,CDS	0	0	1	1	2	1	1	2	8	5	0	1	1	0	2	0	1	3	0	1	3	0	1	1	0	1	3	1	0	1	0	0	1	2	0	1	0	0	0	2	1	1	0
1	17586073	17588700	PADI3	+	exon-exon	transcript,gene,exon,CDS	3	1	2	2	0	1	0	1	0	0	1	1	1	0	0	0	1	0	0	0	0	0	0	1	0	2	0	0	3	0	0	0	0	0	0	0	0	2	0	0	1	1	0
1	17907048	17914974	ARHGEF10L	+	exon-exon	five_prime_utr,transcript,gene,exon,CDS	3	2	2	0	2	1	0	2	1	3	2	3	0	2	3	1	2	0	0	1	0	1	0	2	1	0	0	1	1	2	2	0	1	1	0	1	5	0	1	4	1	1	1
1	17961330	17961511	ARHGEF10L	+	exon-exon	transcript,gene,exon,CDS	5	0	1	2	1	0	1	2	1	0	0	3	0	0	2	2	0	0	1	1	0	0	0	0	0	0	0	0	0	0	0	0	1	0	0	0	0	0	0	1	2	0	1
1	19519927	19523759	UBR4	-	exon-exon	transcript,gene,exon,CDS	1	0	0	0	0	0	1	0	1	0	0	2	0	0	0	0	0	0	1	1	0	0	1	0	0	0	0	0	0	0	0	1	0	0	0	0	0	0	0	1	0	0	1
1	20063865	20082259	TMCO4	-	exon-exon	transcript,gene,exon,CDS	1	0	1	0	0	1	0	0	0	0	0	0	0	0	0	0	0	0	0	0	0	0	0	0	0	0	0	0	0	0	0	0	0	0	0	0	0	0	0	0	1	0	0
1	21071237	21100103	HP1BP3	-	exon-exon	five_prime_utr,exon,CDS,three_prime_utr,gene,transcript	0	0	0	0	0	0	0	0	6	2	4	0	0	1	0	0	0	2	0	0	1	1	0	0	0	0	0	0	0	0	3	0	0	0	0	0	0	2	2	0	3	0	0
1	21071237	21107033	HP1BP3	-	exon-exon	five_prime_utr,transcript,gene,exon,three_prime_utr	0	0	3	0	2	0	1	0	2	0	6	2	0	3	2	0	0	1	0	0	0	0	1	0	0	0	1	0	0	0	0	1	0	2	0	0	1	1	4	1	1	0	0
1	21076216	21076468	HP1BP3	-	exon-exon	transcript,gene,exon,CDS	0	0	0	1	0	0	0	0	5	0	0	0	0	0	0	0	1	0	0	0	0	0	0	0	0	0	0	0	0	0	0	0	0	0	0	0	0	0	0	0	0	0	0
1	21076216	21100103	HP1BP3	-	exon-exon	five_prime_utr,transcript,gene,exon,CDS	8	3	4	11	2	2	8	3	17	3	2	11	1	0	5	2	0	2	1	6	1	1	2	2	2	2	0	2	1	1	1	2	3	1	1	1	3	3	4	4	1	1	3
1	21083659	21100103	HP1BP3	-	exon-exon	five_prime_utr,transcript,gene,exon,CDS	17	6	10	21	9	10	18	12	44	16	8	12	1	4	9	7	6	6	2	2	5	6	8	6	5	5	8	5	9	3	3	6	10	5	3	1	17	11	2	8	4	1	9
1	21083659	21107033	HP1BP3	-	exon-exon	five_prime_utr,transcript,gene,exon,CDS	1	0	0	1	0	0	0	1	1	1	2	1	0	0	0	0	1	0	0	0	0	0	0	0	0	0	0	0	0	0	0	0	1	0	1	0	4	0	0	1	0	0	0
1	21091870	21100103	HP1BP3	-	exon-exon	five_prime_utr,transcript,gene,exon,CDS	2	2	4	2	3	1	5	2	6	4	1	3	0	1	3	0	2	2	1	0	1	0	0	2	1	1	0	2	0	0	3	5	3	1	0	1	2	2	0	1	1	0	1
1	21097423	21100103	HP1BP3	-	exon-exon	five_prime_utr,transcript,gene,exon,CDS	17	5	7	16	11	8	8	4	22	14	7	16	5	1	12	7	3	9	4	4	3	6	5	2	3	4	5	2	6	1	3	1	6	5	0	1	7	3	4	11	4	6	4
1	21102217	21102498	HP1BP3	-	exon-exon	transcript,gene,exon,CDS,three_prime_utr	2	0	1	0	0	0	0	0	1	2	2	0	0	1	1	0	0	4	0	0	0	2	0	0	0	0	0	0	1	2	0	0	1	0	0	0	3	1	1	2	1	1	5
1	21167349	21191755	EIF4G3	-	exon-exon	transcript,gene,exon,CDS	2	0	1	0	0	0	1	0	1	2	1	1	0	1	0	1	0	1	0	2	1	1	1	0	0	1	0	0	0	2	0	0	3	0	0	0	0	0	0	0	1	0	0
1	21267984	21276601	EIF4G3	-	exon-exon	five_prime_utr,transcript,gene,exon,CDS	0	0	0	0	0	0	3	1	0	0	0	0	0	0	1	2	0	0	0	0	0	0	0	0	0	0	0	0	0	0	0	0	0	0	0	0	0	0	0	0	0	0	0
1	21295967	21307720	EIF4G3	-	exon-exon	five_prime_utr,transcript,gene,exon,CDS	5	4	1	3	1	2	1	2	5	5	1	4	3	1	4	1	1	2	1	2	1	2	1	1	1	0	2	3	0	0	0	0	2	2	0	0	3	0	2	1	0	0	0
1	21415631	21437876	EIF4G3	-	exon-exon	five_prime_utr,transcript,gene,exon	3	1	1	3	1	0	2	1	12	2	3	9	1	0	1	0	1	4	2	0	1	1	4	1	3	0	1	1	0	2	5	0	1	1	0	3	2	0	1	1	4	0	2
1	21431610	21437876	EIF4G3	-	intron-exon	five_prime_utr,exon,gene,transcript	0	0	0	0	0	0	0	0	5	0	0	0	0	0	0	0	0	0	0	0	0	0	0	0	0	0	0	0	0	0	0	0	1	0	0	0	0	0	0	0	0	0	0
1	22027991	22030111	USP48	-	exon-exon	transcript,gene,exon,CDS	2	0	1	1	0	0	1	3	3	0	1	5	0	0	5	0	0	0	0	0	0	0	0	1	0	0	0	1	0	1	0	1	0	0	0	0	3	0	0	3	2	1	0
1	22041882	22048257	USP48	-	exon-exon	transcript,gene,exon,CDS	6	3	4	9	6	4	6	3	2	4	4	9	1	3	6	0	2	3	0	1	1	3	2	0	2	1	0	3	3	1	1	1	2	2	0	0	6	1	2	4	0	1	5
1	22041882	22050588	USP48	-	exon-exon	transcript,gene,exon,CDS	5	1	1	8	0	4	6	0	4	1	3	1	1	1	1	0	0	0	0	1	0	1	0	3	2	0	0	0	1	0	0	3	3	0	0	0	4	0	2	1	1	0	2
1	22404922	22413359	CDC42	+	exon-exon	five_prime_utr,exon,gene,transcript,CDS	7	1	2	4	1	0	2	5	7	4	1	2	1	1	2	2	1	4	0	0	1	7	1	1	0	0	1	1	1	0	2	0	2	1	0	2	4	0	1	2	6	0	4
1	22404922	22417994	CDC42	+	exon-exon	five_prime_utr,exon,gene,transcript,CDS	1	0	0	1	2	0	0	2	4	2	1	0	0	0	0	0	0	0	0	1	0	0	0	0	0	0	2	0	0	1	0	0	1	0	0	0	2	1	1	1	3	0	2
1	23376880	23385660	KDM1A	+	exon-exon	transcript,gene,exon,CDS	1	1	0	0	2	0	2	0	3	1	0	0	0	0	1	0	0	0	0	0	0	0	0	0	1	0	0	0	0	0	0	2	4	0	0	0	4	0	2	0	1	0	0
1	23397718	23398690	KDM1A	+	exon-exon	transcript,gene,exon,CDS	5	3	5	9	2	6	0	9	5	5	2	10	4	0	2	3	1	1	3	2	2	0	3	5	1	1	3	1	10	1	6	1	6	6	0	2	2	6	2	5	7	0	2
1	23735157	23745632	TCEA3	-	exon-exon	five_prime_utr,transcript,gene,exon,CDS	2	0	0	0	2	0	2	0	4	0	3	0	0	0	1	0	0	2	0	1	0	0	0	0	0	0	0	0	0	0	0	0	0	0	0	0	0	0	1	1	1	0	0
1	24140680	24147083	HMGCL	-	exon-exon	five_prime_utr,exon,CDS,three_prime_utr,gene,transcript	5	0	3	3	5	1	3	2	10	5	3	3	0	0	2	0	0	0	0	0	1	0	4	2	0	0	0	0	3	0	0	1	1	0	0	0	5	0	2	2	2	1	0
1	24143165	24147083	HMGCL	-	exon-exon	five_prime_utr,exon,CDS,three_prime_utr,gene,transcript	1	0	0	1	0	0	0	1	4	0	0	1	0	0	0	1	0	1	1	0	0	0	1	1	0	0	0	0	0	0	0	0	1	1	0	0	0	0	1	2	0	0	1
1	24766662	24771734	NIPAL3	+	exon-exon	five_prime_utr,transcript,gene,exon,CDS	3	0	0	0	1	0	0	0	0	4	0	3	1	1	2	0	0	0	0	0	0	0	1	0	1	0	0	0	0	1	0	0	0	0	0	0	2	0	0	0	0	0	0
1	24840804	24841057	RCAN3	+	exon-exon	five_prime_utr,transcript,gene,exon,CDS	46	4	9	10	14	8	17	12	38	3	4	24	3	4	6	2	9	7	3	4	0	6	2	1	7	1	0	14	6	2	2	10	13	3	0	2	8	1	2	6	5	1	12
1	24857708	24859744	RCAN3	+	exon-exon	exon,gene,transcript,CDS	2	0	0	3	1	2	2	2	3	0	0	6	0	2	1	0	0	0	1	0	0	1	0	2	0	1	0	0	1	0	0	0	2	2	0	0	2	0	1	0	0	0	0
1	26584088	26586293	CEP85	+	exon-exon	transcript,gene,exon,CDS	0	0	2	0	2	0	0	0	4	3	0	0	0	3	0	0	0	0	0	0	1	0	0	0	2	0	0	0	2	1	0	0	0	0	0	0	2	1	2	1	0	0	0
1	26772807	26774151	DHDDS	+	exon-exon	three_prime_utr,gene,exon,transcript,CDS	16	3	6	13	4	5	6	4	5	7	0	5	1	2	7	3	0	7	6	1	1	1	2	5	3	0	1	4	7	0	3	3	7	2	2	0	4	2	5	4	8	1	6
1	27056142	27059283	ARID1A	+	exon-exon	five_prime_utr,transcript,gene,exon,CDS	0	0	8	3	0	1	3	2	1	2	3	3	1	2	5	3	2	3	3	2	3	2	2	4	3	0	7	2	1	1	4	1	0	1	0	5	5	3	5	2	5	2	0
1	27267948	27268309	NUDC	+	exon-exon	transcript,gene,exon,CDS	0	0	3	1	0	1	0	0	1	0	1	1	0	0	1	0	1	1	0	0	0	0	0	1	1	0	0	0	0	0	0	0	0	0	0	0	2	0	0	0	0	0	1
1	27269151	27269556	NUDC	+	exon-exon	transcript,gene,exon,CDS	14	6	7	5	5	7	2	6	8	8	8	6	0	0	4	4	2	1	4	4	1	6	1	1	5	0	0	3	2	1	3	1	5	3	1	0	8	3	2	6	3	1	0
1	28362055	28384605	EYA3	-	exon-exon	five_prime_utr,transcript,gene,exon,CDS	2	0	1	4	1	1	2	2	3	1	4	5	0	1	1	0	0	3	0	0	0	1	0	0	1	1	0	0	2	0	0	0	2	0	0	1	4	1	4	0	2	3	0
1	28785596	28793046	PHACTR4	+	exon-exon	transcript,gene,exon,CDS	3	0	0	0	0	2	0	0	0	0	1	0	0	0	0	3	1	0	0	4	2	0	0	0	3	0	0	0	0	0	0	0	0	1	0	0	1	1	0	0	0	0	0
1	29068915	29070498	YTHDF2	+	exon-exon	five_prime_utr,transcript,gene,exon,CDS	3	9	3	4	2	5	3	2	6	0	3	6	0	1	1	1	2	0	1	1	0	1	2	0	1	1	1	5	0	2	3	1	3	0	0	2	2	1	2	1	4	0	0
1	29362338	29365938	EPB41	+	exon-exon	transcript,gene,exon,CDS	6	2	2	3	3	3	3	0	3	2	3	4	4	0	1	4	0	1	0	1	1	0	6	2	1	0	1	2	2	0	0	1	2	2	0	0	8	0	1	0	2	0	0
1	29474592	29481422	SRSF4	-	exon-exon	exon,three_prime_utr,gene,transcript,CDS	0	0	1	0	4	0	0	1	1	0	1	1	0	0	1	0	1	1	0	1	2	0	0	0	0	2	0	2	0	0	0	0	0	1	0	0	0	1	1	0	1	1	0
1	29481208	29481422	SRSF4	-	exon-exon	exon,three_prime_utr,gene,transcript,CDS	10	8	4	3	8	3	7	5	14	3	4	8	0	2	4	4	1	4	2	4	1	1	2	1	5	1	2	2	3	4	1	2	5	0	4	2	6	4	1	2	3	1	3
1	31465237	31468067	PUM1	-	exon-exon	transcript,three_prime_utr,gene,exon,CDS	8	4	8	5	4	7	6	8	23	11	3	6	3	1	9	3	1	3	3	0	3	4	0	1	4	2	4	0	1	1	0	1	8	4	0	4	3	0	1	4	5	4	3
1	31465237	31479949	PUM1	-	exon-exon	transcript,three_prime_utr,gene,exon,CDS	2	6	4	2	4	1	3	5	2	3	4	3	1	2	2	1	1	0	2	2	3	5	0	1	0	0	3	0	1	3	0	0	5	1	0	0	1	0	2	6	3	2	2
1	31478700	31479949	PUM1	-	exon-exon	transcript,three_prime_utr,gene,exon,CDS	0	0	1	1	0	0	1	1	1	1	0	0	0	0	1	0	1	1	0	0	4	0	1	0	1	0	1	0	0	0	0	0	2	0	0	0	0	0	1	1	0	1	4
1	31810022	31811895	ZCCHC17	+	exon-exon	transcript,gene,exon,CDS	1	1	1	2	0	0	0	0	1	1	3	0	0	0	1	1	0	1	2	0	1	0	2	1	0	0	1	1	0	1	2	0	3	1	0	0	3	0	1	0	0	0	1
1	31810022	31821821	ZCCHC17	+	exon-exon	transcript,gene,exon,CDS	2	0	3	2	2	3	7	1	0	1	1	2	0	0	2	1	0	0	0	0	1	1	0	3	0	0	1	0	1	0	0	0	1	0	0	0	0	0	1	2	1	0	2
1	32049062	32051086	TINAGL1	+	exon-exon	three_prime_utr,gene,exon,transcript,CDS	0	0	0	0	0	0	0	0	0	0	0	0	0	0	0	0	0	0	0	4	0	0	0	0	1	0	0	0	0	0	0	0	0	0	0	0	0	0	0	0	0	0	0
1	32495899	32498935	KHDRBS1	+	exon-exon	transcript,gene,exon,CDS	4	2	2	2	1	0	2	5	4	1	2	2	1	1	2	0	1	2	0	0	0	1	0	0	0	1	0	1	0	0	0	0	3	0	0	0	4	0	0	0	2	1	2
1	32495899	32504220	KHDRBS1	+	exon-exon	transcript,gene,exon,CDS	7	1	2	1	3	0	0	1	1	1	3	4	0	2	1	0	0	2	0	0	1	0	2	0	0	0	1	0	0	0	0	0	0	2	0	0	0	1	3	1	0	0	0
1	32495899	32510991	KHDRBS1	+	exon-exon	transcript,gene,exon,CDS	0	4	1	0	0	1	3	1	2	1	1	2	0	0	4	0	1	0	0	1	0	1	0	1	1	0	1	1	0	2	0	0	1	0	0	0	0	1	1	1	0	1	1
1	32502511	32504220	KHDRBS1	+	exon-exon	transcript,gene,exon,CDS	1	1	1	2	1	0	1	0	5	4	1	3	0	0	1	0	0	3	0	1	0	1	0	0	0	0	0	0	0	0	0	0	0	0	1	0	0	0	0	0	0	0	0
1	33097428	33099711	ZBTB8OS	-	exon-exon	transcript,gene,exon,CDS	0	0	0	0	0	0	0	0	2	0	0	0	0	0	1	0	1	0	1	0	0	0	0	0	2	0	0	0	1	0	0	0	0	0	0	0	0	1	0	0	1	0	0
1	33097428	33100393	ZBTB8OS	-	exon-exon	transcript,gene,exon,CDS	5	2	0	0	0	0	0	3	3	0	1	3	0	0	0	0	0	0	0	0	1	2	1	1	0	0	0	2	3	1	0	0	2	1	0	0	1	0	0	1	2	0	1
1	33133826	33138502	RBBP4	+	exon-exon	three_prime_utr,gene,exon,transcript,CDS	0	0	0	0	0	0	0	4	1	0	1	0	0	2	1	0	1	0	0	0	1	0	0	0	0	0	1	0	0	0	0	1	0	0	0	0	0	1	1	0	1	0	0
1	33413823	33415375	RNF19B	-	exon-exon	transcript,gene,exon,CDS	4	0	2	3	6	8	6	3	12	2	5	3	0	3	5	0	1	2	1	0	1	3	2	2	1	1	0	2	6	1	4	0	3	1	0	1	2	7	8	2	2	1	3
1	33760538	33760906	ZNF362	+	exon-exon	transcript,gene,exon,CDS	3	1	4	3	1	1	3	1	2	4	7	5	0	0	1	0	3	1	0	4	0	0	1	1	2	0	0	5	2	0	0	3	2	0	0	0	1	0	0	0	1	1	1
1	35824526	35827390	ZMYM4	+	exon-exon	five_prime_utr,transcript,gene,exon,CDS	31	6	18	37	12	19	23	23	28	23	22	52	5	9	13	13	12	10	8	10	5	7	8	9	10	8	10	12	7	9	1	6	20	5	0	4	16	4	2	21	8	5	14
1	35846860	35854683	ZMYM4	+	exon-exon	transcript,gene,exon,CDS	13	1	5	6	4	2	6	5	5	2	6	7	0	1	2	1	1	0	0	2	2	8	0	1	1	0	1	3	0	3	0	0	2	1	0	0	3	1	0	5	3	2	2
1	35846860	35855699	ZMYM4	+	exon-exon	transcript,gene,exon,CDS	1	2	0	4	1	1	3	2	0	3	1	7	2	1	0	0	0	3	0	0	1	3	1	0	2	0	0	1	1	1	0	0	1	0	0	1	2	0	2	0	2	0	1
1	35879573	35881315	ZMYM4	+	exon-exon	transcript,gene,exon,CDS	4	1	1	4	4	1	3	2	1	3	5	4	0	0	4	5	1	0	0	0	1	0	1	0	0	3	1	5	1	1	0	0	1	2	0	1	0	1	1	0	1	0	0
1	35936464	35944813	KIAA0319L	-	exon-exon	three_prime_utr,gene,exon,transcript,CDS	2	0	1	1	4	1	1	2	0	3	1	5	0	0	0	1	0	1	1	0	0	0	1	2	0	0	0	0	1	0	0	1	0	1	0	0	1	0	0	1	0	0	0
1	36297028	36301594	AGO4	+	exon-exon	transcript,gene,exon,CDS	4	0	0	0	0	1	1	2	3	0	0	0	0	0	0	0	2	1	0	1	0	0	1	0	2	0	0	0	0	0	0	0	4	0	0	0	0	0	1	3	0	0	0
1	38047824	38049534	GNL2	-	exon-exon	transcript,gene,exon,CDS	0	0	0	0	1	0	0	0	1	4	0	0	0	0	0	0	0	0	0	0	0	0	0	1	0	0	0	0	0	0	0	0	1	0	0	0	0	0	0	0	0	0	0
1	39381234	39385009	RHBDL2	-	exon-exon	five_prime_utr,transcript,gene,exon,CDS	4	0	0	0	0	0	0	0	0	0	0	0	0	0	0	1	0	0	0	0	0	0	0	0	0	0	0	0	0	0	0	0	1	1	0	0	1	0	1	0	1	0	0
1	40306807	40323089	TRIT1	-	exon-exon	transcript,gene,exon,CDS,three_prime_utr	0	0	1	3	1	0	0	1	0	2	0	4	0	1	4	0	1	0	0	0	1	1	0	0	1	0	0	0	1	0	1	0	2	0	0	0	1	0	0	1	1	0	2
1	40319642	40323089	TRIT1	-	exon-exon	three_prime_utr,gene,exon,transcript,CDS	1	1	5	3	1	3	1	3	0	7	0	2	0	1	0	2	1	2	0	0	1	3	0	0	1	0	0	0	2	1	1	0	1	1	0	0	0	0	0	1	0	0	1
1	40422759	40424497	MFSD2A	+	exon-exon	transcript,gene,exon,CDS	3	1	1	1	0	0	1	0	1	0	0	0	2	0	3	0	0	0	0	0	0	0	0	3	1	0	0	2	1	0	4	0	7	0	0	0	3	1	1	3	1	0	0
1	40654727	40668286	RLF	+	exon-exon	transcript,gene,exon,CDS	4	0	1	3	2	2	6	3	2	3	2	5	1	1	5	1	4	0	2	3	1	0	2	1	2	0	0	3	4	0	1	1	8	0	0	0	6	1	3	0	1	1	2
1	40656444	40668286	RLF	+	exon-exon	transcript,gene,exon,CDS	0	0	1	0	0	0	1	1	2	0	0	6	1	0	1	0	1	0	0	0	0	0	1	0	1	0	0	2	3	0	0	0	3	0	0	0	0	0	0	2	0	1	1
1	40733458	40737707	ZMPSTE24	+	exon-exon	transcript,gene,exon,CDS	1	0	1	1	2	1	1	1	5	1	1	1	0	0	1	0	0	3	0	0	0	0	1	2	1	0	0	1	1	0	0	1	0	0	0	0	3	1	3	0	1	1	1
1	41536267	41541123	SCMH1	-	exon-exon	transcript,gene,exon,CDS	11	4	0	12	7	3	6	5	6	8	11	20	4	0	9	10	3	2	4	4	2	5	2	5	10	2	2	6	3	4	0	3	6	3	0	1	9	1	1	7	5	3	6
1	41578955	41608784	SCMH1	-	exon-exon	five_prime_utr,transcript,gene,exon,CDS	1	0	0	0	3	0	3	4	6	0	5	1	0	0	4	0	1	0	0	0	0	1	0	0	2	0	1	0	0	0	0	0	1	0	0	0	2	0	0	1	0	0	0
1	41651793	41660071	SCMH1	-	exon-intron	five_prime_utr,transcript,gene,exon,CDS	1	1	1	0	1	0	1	2	6	0	0	2	1	0	2	1	0	1	0	0	1	0	0	0	0	1	1	0	0	0	0	0	1	0	0	0	1	0	1	4	0	0	1
1	42730786	42744343	FOXJ3	-	exon-exon	transcript,gene,exon,CDS	0	0	2	2	1	0	2	2	3	2	4	4	2	0	2	1	1	8	1	1	1	2	0	3	2	3	1	1	2	3	4	0	9	0	0	0	6	1	3	0	4	2	4
1	42730786	42744455	FOXJ3	-	exon-intron	transcript,gene,exon,CDS	1	0	1	3	0	0	2	4	3	3	3	6	0	0	2	1	2	0	1	1	0	2	2	0	3	3	1	1	3	0	0	1	3	2	0	1	3	1	3	0	1	0	3
1	42730786	42776781	FOXJ3	-	exon-exon	five_prime_utr,transcript,gene,exon,CDS	1	0	0	2	2	2	3	1	4	3	0	2	0	0	0	0	2	4	1	0	0	0	2	0	1	0	1	1	0	0	0	2	1	0	0	0	1	1	2	0	1	0	1
1	43239234	43241150	C1orf50	+	exon-exon	five_prime_utr,exon,CDS,three_prime_utr,gene,transcript	4	1	2	1	1	0	3	3	3	2	1	0	0	2	2	2	1	1	2	0	2	1	0	2	0	0	2	0	0	0	1	0	3	0	0	1	0	0	0	2	1	0	0
1	44773982	44785416	ERI3	-	exon-exon	five_prime_utr,transcript,gene,exon,CDS	0	0	0	1	1	0	2	2	3	2	2	1	0	0	4	0	0	3	1	0	1	1	0	0	0	0	1	0	2	0	2	2	0	0	0	0	0	0	0	0	3	1	0
1	45223228	45223812	KIF2C	+	exon-exon	transcript,gene,exon,CDS	0	1	1	0	0	0	1	0	15	1	0	0	0	3	1	0	0	0	0	0	0	0	0	0	1	0	2	0	0	1	1	0	0	2	0	5	2	2	0	0	0	0	2
1	45553553	45553909	ZSWIM5	-	exon-exon	transcript,gene,exon,CDS	1	0	2	1	0	0	0	0	1	0	3	4	0	0	0	0	2	0	0	0	0	0	0	2	0	0	0	0	1	0	0	0	0	0	0	0	1	0	0	1	0	0	0
1	46032241	46032692	AKR1A1	+	exon-exon	transcript,gene,exon,CDS	0	1	1	0	2	4	4	2	1	1	2	0	0	0	0	2	1	0	0	0	0	1	1	0	1	0	0	1	1	1	4	0	3	0	0	1	2	0	4	1	1	0	1
1	46079768	46082065	NASP	+	exon-exon	three_prime_utr,gene,exon,transcript,CDS	1	0	0	0	0	0	1	0	5	0	0	0	0	0	1	0	0	0	0	0	0	0	0	0	0	0	0	0	0	0	0	0	0	0	0	0	0	0	0	0	1	0	0
1	46105882	46108171	GPBP1L1	-	exon-exon	transcript,gene,exon,CDS	11	3	5	12	7	4	5	5	11	18	20	10	2	1	14	6	4	2	4	5	1	6	5	6	3	2	2	4	7	2	3	2	6	1	0	1	6	0	5	2	0	1	2
1	46124700	46126897	GPBP1L1	-	exon-exon	five_prime_utr,exon,gene,transcript,CDS	1	0	0	2	2	0	0	2	0	1	3	2	0	0	1	0	1	1	0	0	0	0	1	0	1	0	0	0	0	0	0	0	0	0	0	0	1	0	0	0	0	0	1
1	46521467	46546422	PIK3R3	-	exon-exon	transcript,gene,exon,CDS	3	1	8	1	5	3	1	0	4	3	1	4	0	0	2	1	1	1	0	2	1	0	1	0	3	5	0	3	0	2	1	0	0	2	0	0	4	1	0	0	3	1	0
1	46543187	46546422	PIK3R3	-	exon-exon	transcript,gene,exon,CDS	1	0	6	2	1	1	1	0	0	0	0	0	0	0	2	0	0	0	0	0	1	0	0	0	0	1	0	0	0	0	0	0	0	0	0	0	1	0	0	0	0	0	0
1	47745913	47748131	STIL	-	exon-exon	transcript,gene,exon,CDS	0	0	0	0	2	1	3	1	3	1	0	0	0	0	2	0	0	2	0	1	2	1	0	0	0	0	0	1	0	0	0	0	0	1	0	0	0	0	0	0	0	0	1
1	47834141	47840965	CMPK1	+	exon-exon	exon,three_prime_utr,gene,transcript,CDS	5	0	4	2	3	1	1	3	3	0	2	3	0	1	2	1	0	2	2	0	0	1	0	2	0	1	3	0	0	0	1	0	1	0	0	0	1	4	0	1	0	1	2
1	48821342	48825442	SPATA6	-	exon-exon	three_prime_utr,gene,exon,transcript,CDS	5	0	3	8	2	1	1	5	1	2	2	4	1	4	3	2	2	0	2	2	3	0	2	2	2	0	1	0	5	1	4	1	5	0	1	3	0	0	0	0	0	0	0
1	48821342	48869554	SPATA6	-	exon-exon	three_prime_utr,gene,exon,transcript,CDS	1	1	1	3	1	0	0	2	0	0	0	2	0	0	1	0	0	0	0	2	0	1	0	0	0	0	0	0	1	0	0	0	0	0	0	0	0	0	0	0	0	0	0
1	51032749	51061888	FAF1	-	exon-exon	transcript,gene,exon,CDS	1	0	0	0	1	1	0	2	4	4	0	1	0	2	0	1	0	0	0	0	0	0	1	1	3	0	0	0	3	0	1	0	2	0	0	0	1	0	4	0	1	0	0
1	51121114	51210447	FAF1	-	exon-exon	transcript,gene,exon,CDS	3	0	2	2	0	1	1	2	0	1	0	2	0	1	1	0	0	0	0	8	0	0	1	2	3	1	0	1	3	0	0	0	2	1	0	0	1	0	1	1	1	0	0
1	51204535	51210447	FAF1	-	exon-exon	transcript,gene,exon,CDS	0	0	0	0	0	0	0	0	0	0	0	1	0	0	0	0	0	0	0	0	0	0	0	0	0	0	0	0	0	0	0	0	1	0	0	0	0	0	0	0	0	0	0
1	51860053	51913807	EPS15	-	exon-exon	transcript,gene,exon,CDS	0	0	1	3	2	1	1	1	2	0	0	0	0	0	3	0	0	0	0	2	0	0	0	1	1	0	0	1	0	1	1	0	1	0	0	1	0	0	0	3	5	1	0
1	51868107	51874004	EPS15	-	exon-exon	transcript,gene,exon,CDS	7	3	5	5	6	7	7	4	11	4	2	8	2	4	4	2	5	1	3	1	0	1	5	3	7	1	0	3	6	0	5	1	4	1	0	1	1	4	4	6	4	2	3
1	51868107	51930998	EPS15	-	exon-exon	transcript,gene,exon,CDS	0	0	1	0	0	0	1	4	1	1	0	0	0	0	1	0	0	0	0	0	1	0	1	0	0	0	0	0	1	0	0	0	1	0	0	0	0	0	0	0	0	0	0
1	51871577	51874004	EPS15	-	exon-exon	transcript,gene,exon,CDS	0	1	1	1	2	0	2	0	1	2	4	4	1	1	0	0	0	1	0	2	1	1	0	0	3	1	0	0	0	0	0	0	1	0	0	0	0	0	0	1	1	0	0
1	51926763	51930998	EPS15	-	exon-exon	exon,gene,transcript,CDS	0	1	2	1	1	0	0	0	2	0	3	0	1	1	2	0	0	2	1	0	1	1	2	0	3	0	0	2	1	1	2	0	4	0	0	0	2	1	0	2	0	1	3
1	52237742	52238395	OSBPL9	+	exon-exon	transcript,three_prime_utr,gene,exon,CDS	1	0	4	1	0	0	0	0	1	1	0	1	0	0	0	0	0	0	0	0	0	1	0	0	1	0	1	0	0	0	1	0	1	0	0	0	1	1	0	0	0	0	0
1	52293468	52299842	NRD1	-	exon-exon	transcript,gene,exon,CDS	1	1	2	1	1	2	1	0	0	4	1	1	1	3	1	1	1	1	0	0	0	2	0	1	1	1	1	2	1	2	4	1	2	1	1	0	3	0	1	0	0	0	1
1	52943380	52947595	ZCCHC11	-	exon-exon	transcript,three_prime_utr,gene,exon,CDS	1	0	0	1	0	4	2	0	0	1	1	4	0	0	2	0	2	0	0	0	1	2	2	0	0	1	0	2	1	1	0	0	1	0	1	0	0	1	0	0	0	0	0
1	52943380	52954707	ZCCHC11	-	exon-exon	transcript,three_prime_utr,gene,exon,CDS	0	1	0	0	1	0	1	0	1	0	0	4	2	0	0	0	0	0	0	0	0	0	0	0	0	0	0	0	0	0	0	0	3	0	0	0	0	0	0	0	0	0	0
1	52959283	52975384	ZCCHC11	-	exon-exon	three_prime_utr,gene,exon,transcript,CDS	12	3	2	6	4	7	4	1	11	4	4	6	1	1	2	0	3	2	0	1	3	2	1	1	3	0	1	2	2	5	0	1	5	0	2	0	8	4	1	5	2	0	4
1	52975268	52992045	ZCCHC11	-	exon-exon	five_prime_utr,transcript,gene,exon,CDS	6	0	1	3	4	0	6	1	2	1	2	3	0	0	2	0	3	3	2	5	0	1	2	2	2	1	1	2	2	2	1	0	1	0	0	0	4	0	1	2	0	0	2
1	52981563	52992045	ZCCHC11	-	exon-exon	five_prime_utr,transcript,gene,exon,CDS	14	2	2	6	4	3	5	3	6	6	4	2	1	4	2	0	4	2	0	2	3	6	1	2	3	0	1	2	4	0	0	2	2	0	0	0	7	3	2	5	4	1	0
1	54506429	54509198	TMEM59	-	exon-exon	five_prime_utr,transcript,gene,exon,CDS	2	0	0	2	2	0	2	0	1	3	1	3	1	0	2	0	0	2	0	1	1	0	3	0	1	0	0	1	1	0	0	0	4	0	0	0	2	1	1	1	0	0	1
1	59147457	59150923	MYSM1	-	exon-exon	transcript,gene,exon,CDS	2	1	0	1	1	1	0	2	5	1	3	1	0	0	1	2	1	0	0	2	1	0	0	0	1	0	0	2	0	0	0	1	0	0	0	0	1	0	0	1	2	0	0
1	59787208	59812070	FGGY	+	exon-exon	five_prime_utr,exon,gene,transcript,CDS	5	4	1	2	0	0	3	6	5	2	2	13	0	2	4	0	0	2	3	5	0	1	1	0	3	0	0	1	2	3	0	0	1	4	3	1	7	1	5	3	1	3	1
1	59787208	59844509	FGGY	+	exon-exon	five_prime_utr,exon,gene,transcript,CDS	4	0	2	2	1	2	2	2	1	2	1	5	2	0	4	0	0	0	0	4	0	3	0	0	2	0	1	1	2	2	0	1	1	0	0	0	2	0	1	3	4	0	2
1	59805630	59812070	FGGY	+	exon-exon	transcript,gene,exon,CDS	5	2	3	0	0	3	0	2	1	0	1	1	0	1	3	0	0	0	0	1	1	1	0	0	0	2	1	0	2	2	0	0	1	0	0	0	1	1	0	0	1	0	0
1	59805630	59844509	FGGY	+	exon-exon	transcript,gene,exon,CDS	11	3	1	7	1	2	4	4	1	1	1	5	1	0	7	3	1	1	5	6	3	0	7	2	9	1	0	6	8	0	0	1	4	3	2	1	2	1	5	0	1	0	2
1	60366637	60381772	CYP2J2	-	exon-exon	transcript,gene,exon,CDS	2	0	5	9	0	3	1	2	3	2	23	0	2	0	4	1	4	3	1	0	0	0	2	0	0	0	0	0	2	5	0	0	3	1	0	0	2	3	0	2	2	0	2
1	62321702	62350080	INADL	+	exon-exon	transcript,gene,exon,CDS	1	3	0	3	0	0	0	0	1	1	0	1	0	0	4	2	0	0	1	0	0	0	0	1	0	0	0	1	0	0	0	0	0	0	0	0	0	0	0	0	0	0	0
1	62365255	62367131	INADL	+	exon-exon	transcript,gene,exon,CDS	8	1	5	4	3	4	2	2	0	4	1	5	0	0	2	0	1	0	1	1	0	1	4	3	1	1	1	1	1	0	0	1	1	0	0	0	2	1	0	1	0	1	1
1	63042933	63052295	DOCK7	-	exon-exon	transcript,gene,exon,CDS	1	0	1	5	0	0	0	1	3	2	0	1	0	1	1	0	0	0	0	0	0	0	1	0	2	1	0	0	2	0	0	0	2	0	0	0	1	0	0	0	0	0	0
1	63944435	63955889	ITGB3BP	-	exon-exon	transcript,gene,exon,CDS	0	0	2	1	3	0	3	0	1	0	0	1	0	0	1	1	0	1	0	0	0	2	1	0	0	0	0	0	0	0	0	1	1	0	0	0	4	0	0	1	0	0	1
1	63944435	63974241	ITGB3BP	-	exon-exon	transcript,gene,exon,CDS	0	0	2	1	0	0	0	1	1	0	1	3	1	0	1	1	0	1	0	2	2	1	1	0	1	0	0	1	1	0	1	0	3	0	0	0	1	0	1	0	1	2	0
1	64474977	64516388	ROR1	+	exon-exon	transcript,gene,exon,CDS	0	0	0	0	0	0	0	0	0	0	0	3	0	0	0	0	1	0	0	0	0	0	0	0	1	0	1	1	0	0	0	0	0	0	0	0	0	0	0	0	0	0	0
1	65243306	65255197	RAVER2	+	exon-exon	transcript,gene,exon,CDS	0	0	0	0	0	0	0	0	4	0	0	2	0	1	1	0	0	0	0	0	0	0	0	0	1	0	0	0	0	0	0	0	0	0	0	0	0	0	0	0	0	0	0
1	65830318	65831879	DNAJC6	+	exon-exon	five_prime_utr,transcript,gene,exon,CDS	7	0	0	1	1	3	1	0	1	5	0	2	0	0	0	0	0	0	0	1	0	0	1	0	1	0	0	0	1	0	0	0	12	0	0	0	0	0	0	0	0	0	0
1	66378928	66384518	PDE4B	+	exon-exon	five_prime_utr,transcript,gene,exon,CDS	1	0	0	0	0	1	2	0	2	1	0	0	0	0	0	1	0	0	1	0	1	0	0	0	0	0	0	0	2	0	0	0	1	0	0	0	0	0	7	0	0	0	0
1	67356837	67371058	WDR78	-	exon-exon	five_prime_utr,exon,CDS,three_prime_utr,gene,transcript	21	2	3	24	6	5	6	4	19	8	14	31	2	1	3	2	5	2	1	4	1	5	8	3	4	1	4	6	14	2	5	14	14	2	0	1	8	1	2	5	3	1	1
1	67411833	67425426	MIER1	+	exon-exon	transcript,gene,exon,CDS	5	1	0	1	0	0	1	2	1	0	1	2	0	0	0	0	3	3	0	1	0	0	4	1	2	1	0	1	1	0	0	1	1	1	0	0	1	0	3	0	0	0	0
1	67411833	67428843	MIER1	+	exon-exon	transcript,gene,exon,CDS	1	1	0	0	1	0	1	2	1	1	0	1	0	1	1	1	0	1	4	0	0	1	0	0	1	0	0	0	0	0	0	0	1	0	0	0	0	0	1	0	0	0	0
1	67423742	67428843	MIER1	+	exon-exon	five_prime_utr,transcript,gene,exon,CDS	8	1	1	3	3	4	3	0	7	2	0	11	0	2	1	0	0	0	4	1	5	1	1	1	1	1	0	2	2	2	1	1	3	0	0	0	3	2	0	0	4	0	2
1	70758071	70781249	ANKRD13C	-	exon-exon	exon,gene,transcript,CDS	7	3	1	12	1	2	6	6	10	2	8	2	1	1	1	4	0	3	2	3	1	2	6	2	7	3	1	1	3	2	1	0	2	2	0	2	11	3	1	4	2	3	2
1	76198329	76200556	ACADM	+	exon-exon	five_prime_utr,exon,CDS,three_prime_utr,gene,transcript	3	0	0	1	0	2	0	0	1	1	1	4	0	0	0	0	0	1	0	0	0	0	0	1	1	0	0	1	0	0	0	1	1	0	0	2	1	0	0	0	1	0	0
1	76198329	76216231	ACADM	+	exon-exon	five_prime_utr,exon,CDS,three_prime_utr,gene,transcript	0	0	0	1	5	0	0	0	3	0	0	0	0	0	1	0	0	0	0	2	0	2	0	1	1	1	0	4	1	1	1	0	0	0	0	0	0	1	1	0	0	1	0
1	76205665	76216231	ACADM	+	exon-exon	five_prime_utr,exon,CDS,three_prime_utr,gene,transcript	7	0	1	0	1	0	4	0	2	1	0	4	0	0	0	0	0	0	2	0	0	0	1	0	2	1	1	0	2	0	7	1	2	1	0	0	2	0	0	0	3	1	0
1	78097520	78107340	ZZZ3	-	intron-exon	five_prime_utr,exon,gene,transcript	4	1	0	3	1	1	3	0	2	0	0	1	0	0	4	0	2	0	1	0	1	0	0	1	1	0	1	0	0	1	0	1	0	1	0	0	0	0	0	1	0	1	1
1	78097535	78107340	ZZZ3	-	exon-exon	five_prime_utr,transcript,gene,exon,CDS	4	4	2	5	0	1	4	7	1	9	7	7	1	1	9	5	1	5	0	3	4	2	1	5	2	5	0	2	3	4	0	1	3	5	0	0	3	3	0	4	6	5	1
1	78098800	78107340	ZZZ3	-	exon-exon	five_prime_utr,transcript,gene,exon,CDS	4	0	0	3	1	0	2	3	2	1	5	1	0	0	2	1	2	2	2	3	0	0	4	2	0	1	0	3	2	0	1	1	1	0	0	0	2	0	0	0	3	0	0
1	78177432	78180468	USP33	-	exon-exon	three_prime_utr,gene,exon,transcript,CDS	2	1	3	5	1	0	1	1	2	1	0	1	0	0	0	0	3	1	0	0	1	0	1	1	0	0	0	2	0	0	0	1	2	0	0	1	2	1	0	1	0	0	1
1	78177432	78181553	USP33	-	exon-exon	three_prime_utr,gene,exon,transcript,CDS	5	0	2	4	5	6	4	0	4	6	4	11	1	1	2	4	2	5	1	0	3	0	5	2	1	0	0	3	2	0	0	3	2	0	0	1	7	0	0	3	1	0	1
1	78183552	78191447	USP33	-	exon-exon	exon,gene,transcript,CDS	8	0	3	7	0	1	3	1	9	4	1	3	0	0	1	1	2	0	0	2	0	1	0	2	0	0	0	2	2	0	0	1	3	3	0	2	2	2	3	1	0	1	0
1	78267016	78280916	FAM73A	+	exon-exon	transcript,gene,exon,CDS	2	5	5	9	1	3	3	4	9	2	2	5	1	1	2	2	5	4	1	6	1	3	2	3	0	0	1	0	3	3	1	2	4	2	0	0	1	2	0	2	2	1	0
1	78324623	78332076	FAM73A	+	exon-exon	transcript,gene,exon,CDS	4	0	1	0	0	1	1	2	1	3	0	1	0	0	0	2	1	0	0	0	0	2	1	0	1	0	0	1	1	1	0	1	1	0	0	0	3	0	0	1	0	0	2
1	82302570	82372915	LPHN2	+	exon-exon	five_prime_utr,transcript,gene,exon,CDS	3	0	0	2	0	0	0	0	0	0	0	1	0	0	0	0	0	0	0	0	0	1	0	0	0	0	0	1	0	0	1	0	5	0	0	0	0	0	0	0	0	0	0
1	84376848	84412965	TTLL7	-	exon-exon	five_prime_utr,transcript,gene,exon,CDS	0	0	0	9	2	0	0	2	5	1	1	0	0	0	0	0	3	1	0	0	1	0	0	2	3	1	0	0	0	0	0	0	1	0	0	0	0	0	0	0	0	0	0
1	84644860	84663507	PRKACB	+	exon-exon	transcript,gene,exon,CDS	1	0	0	1	0	1	0	4	2	0	0	3	0	0	1	0	1	0	0	0	0	0	0	0	0	0	0	0	0	0	0	1	2	0	0	0	0	0	2	0	0	0	0
1	84644860	84680000	PRKACB	+	exon-exon	transcript,gene,exon,CDS	3	0	0	3	1	0	2	0	2	1	0	2	0	0	7	0	1	2	0	0	1	0	0	1	0	2	1	0	0	1	0	1	2	1	0	2	1	0	0	1	0	0	0
1	85331068	85331821	LPAR3	-	exon-exon	five_prime_utr,transcript,gene,exon,CDS	0	0	0	2	0	0	0	19	0	0	3	1	0	0	0	0	0	0	0	0	0	0	0	0	24	6	0	0	4	0	0	1	0	5	0	0	12	0	0	0	0	0	19
1	86590528	86611866	COL24A1	-	exon-exon	transcript,gene,exon,CDS	1	0	0	0	0	0	0	0	0	0	0	1	0	0	0	0	1	0	0	0	0	0	0	0	0	0	0	0	0	0	0	0	0	0	0	0	0	0	0	0	0	0	0
1	86818542	86820375	ODF2L	-	exon-exon	three_prime_utr,gene,exon,transcript,CDS	4	0	0	2	0	1	0	1	0	0	0	0	1	0	0	0	0	1	0	0	0	0	0	0	0	0	0	0	0	0	0	1	1	0	0	0	0	0	0	0	0	1	0
1	87181407	87185318	SH3GLB1	+	exon-exon	transcript,gene,exon,CDS	0	0	0	1	1	0	2	3	1	3	0	4	0	1	2	1	1	1	4	0	0	0	4	0	1	1	0	2	0	0	2	1	6	0	1	0	0	1	0	2	0	0	0
1	87181407	87190088	SH3GLB1	+	exon-exon	transcript,gene,exon,CDS	2	0	1	2	3	3	5	4	1	1	0	3	1	0	1	1	2	1	1	1	0	3	1	0	5	0	1	1	7	0	1	0	5	0	0	0	0	0	0	0	1	0	1
1	89206671	89226059	PKN2	+	exon-exon	transcript,gene,exon,CDS	1	2	1	1	2	1	1	2	1	0	1	1	0	0	0	0	0	0	1	0	0	2	1	1	0	0	1	1	1	0	0	0	1	0	0	0	0	0	0	0	1	1	0
1	89206671	89237562	PKN2	+	exon-exon	transcript,gene,exon,CDS	1	0	0	4	0	1	1	0	2	1	2	3	0	0	1	1	0	2	0	2	0	1	2	0	0	1	1	0	0	1	0	0	0	0	0	0	1	0	1	0	1	0	0
1	89206671	89251896	PKN2	+	exon-exon	transcript,gene,exon,CDS	5	6	1	6	5	6	1	8	2	11	2	2	3	1	1	0	0	4	1	7	1	0	3	1	9	1	1	2	0	1	0	0	1	0	2	1	6	0	1	0	0	0	0
1	89236035	89237562	PKN2	+	exon-exon	transcript,gene,exon,CDS	2	0	1	5	6	1	3	2	4	4	8	10	1	0	3	0	0	1	0	3	0	1	3	1	0	1	0	0	4	1	0	1	5	4	0	0	4	1	0	2	1	0	1
1	89236035	89251896	PKN2	+	exon-exon	transcript,gene,exon,CDS	7	0	3	2	0	1	0	0	3	1	4	0	0	0	0	1	0	0	0	0	0	1	2	0	1	1	0	4	0	0	0	2	6	1	0	2	2	0	0	0	1	0	1
1	91403042	91406866	ZNF644	-	exon-exon	transcript,gene,exon,CDS	0	2	1	0	4	0	0	1	7	1	1	0	0	0	1	0	0	3	0	0	1	5	0	0	1	2	1	0	1	1	1	0	0	1	0	0	0	0	0	0	3	1	0
1	91403042	91447927	ZNF644	-	exon-exon	five_prime_utr,transcript,gene,exon,CDS	0	3	1	2	4	0	2	2	16	9	3	6	1	2	2	0	0	5	0	2	0	6	1	1	2	0	0	0	1	1	1	0	3	0	0	0	3	0	3	2	5	0	1
1	92327028	92327201	TGFBR3	-	exon-exon	five_prime_utr,transcript,gene,exon,CDS	1	0	1	3	2	2	3	0	1	0	1	0	0	0	1	1	0	1	1	1	1	0	0	0	0	0	2	0	4	0	4	0	0	1	0	0	1	0	0	0	2	0	0
1	92327028	92329836	TGFBR3	-	exon-exon	transcript,gene,exon,CDS	5	0	0	0	0	0	1	0	3	0	1	1	1	0	1	0	0	1	0	1	1	0	2	0	1	0	0	3	1	0	0	1	0	2	0	0	1	0	1	0	3	0	2
1	92798948	92846430	RPAP2	+	exon-exon	transcript,gene,exon,stop_codon,CDS	28	1	15	19	15	6	17	14	7	5	5	18	4	4	2	2	5	6	9	7	6	6	14	5	4	4	2	11	10	2	3	10	11	6	0	1	4	1	3	8	3	0	3
1	93070864	93101893	EVI5	-	exon-exon	transcript,gene,exon,CDS	1	4	1	4	2	2	2	0	1	5	0	7	1	1	5	2	1	0	1	3	0	1	3	0	1	1	0	3	0	0	0	0	2	0	0	0	2	2	0	1	0	0	0
1	93683295	93692006	CCDC18	+	exon-exon	five_prime_utr,transcript,gene,exon,CDS	1	0	0	0	1	0	0	1	1	0	0	0	0	0	0	0	0	4	0	0	0	1	0	0	1	0	2	0	0	0	0	0	0	0	0	0	1	0	0	0	1	0	0
1	93687166	93730458	CCDC18	+	exon-exon	five_prime_utr,exon,CDS,three_prime_utr,gene,transcript	0	1	1	0	0	0	0	0	3	0	1	1	0	0	1	0	0	0	0	1	4	0	0	0	0	0	0	0	0	0	0	0	0	0	0	0	1	0	1	0	0	0	0
1	94032836	94033408	BCAR3	-	exon-exon	exon,gene,transcript,CDS	3	2	3	1	0	1	2	0	6	1	1	2	0	0	2	1	0	0	0	0	0	2	1	0	0	0	0	0	0	0	1	0	0	0	0	0	1	0	1	3	0	0	0
1	94341824	94343418	DNTTIP2	-	exon-exon	transcript,gene,exon,CDS	2	1	0	1	0	1	4	1	1	1	2	1	1	2	2	1	0	1	1	0	1	2	0	0	0	0	1	0	0	0	1	0	2	0	0	0	2	2	0	0	0	0	1
1	94360170	94363454	GCLM	-	exon-exon	transcript,gene,exon,CDS	0	3	0	1	1	0	1	1	4	1	2	0	0	0	0	1	0	0	0	1	0	0	0	0	0	0	0	0	1	0	2	0	0	0	0	0	0	0	0	0	1	0	0
1	94360170	94367225	GCLM	-	exon-exon	transcript,gene,exon,CDS	0	2	0	0	1	0	3	4	8	0	2	0	0	7	2	0	1	2	0	0	2	0	0	0	1	0	2	0	0	0	1	0	0	0	0	0	0	0	2	1	1	0	0
1	94685814	94697199	ARHGAP29	-	exon-exon	five_prime_utr,transcript,gene,exon,CDS	0	0	1	0	0	0	1	0	2	0	0	0	0	0	1	0	0	0	0	1	0	0	0	0	0	1	0	0	0	1	0	0	1	0	0	0	4	2	3	0	0	0	0
1	94924163	94946162	ABCD3	+	exon-exon	transcript,gene,exon,CDS	1	1	3	2	4	0	0	1	1	1	10	0	0	0	1	0	0	3	1	2	0	0	0	0	1	0	0	1	2	0	1	0	0	1	0	0	5	0	1	0	0	0	1
1	94924163	94948795	ABCD3	+	exon-exon	transcript,gene,exon,CDS	1	1	1	0	2	2	2	1	11	1	8	2	0	2	0	1	0	1	0	0	2	0	0	0	1	0	0	0	0	0	2	0	3	1	0	0	4	0	2	0	0	0	0
1	94924163	94956803	ABCD3	+	exon-exon	transcript,gene,exon,CDS	1	0	0	0	0	0	0	0	1	0	6	3	0	0	0	1	0	0	0	1	0	0	0	0	0	0	0	0	0	0	0	0	0	0	0	0	0	0	0	0	0	0	1
1	94953098	94956803	ABCD3	+	exon-exon	transcript,gene,exon,CDS	0	1	2	0	0	0	1	0	15	4	5	0	0	0	1	0	0	3	1	0	0	0	1	1	1	0	1	1	0	0	3	0	1	0	0	0	8	0	2	1	0	0	1
1	94964158	94965170	ABCD3	+	exon-exon	transcript,gene,exon,CDS	0	0	0	0	0	0	0	3	1	1	0	2	0	0	0	0	0	2	0	0	0	0	0	1	0	0	0	0	0	0	1	0	0	0	0	0	1	0	0	0	0	0	0
1	95303267	95305593	SLC44A3	+	exon-exon	transcript,three_prime_utr,gene,exon,CDS	0	0	1	1	0	0	0	0	0	3	2	1	0	0	0	0	0	0	2	0	0	0	0	1	0	0	0	0	0	0	1	0	0	0	0	0	1	0	0	0	0	0	0
1	97235259	97250810	PTBP2	+	exon-exon	transcript,gene,exon,CDS	4	2	1	2	0	0	1	0	1	0	0	1	0	1	0	0	2	0	0	1	2	1	0	0	0	0	0	0	0	0	1	0	0	0	0	1	1	0	0	0	1	0	0
1	98144651	98165103	DPYD	-	exon-exon	transcript,three_prime_utr,gene,exon,CDS	0	0	0	0	0	0	0	0	0	0	0	0	0	0	0	0	0	0	0	0	0	0	0	0	0	0	0	0	0	0	0	0	0	0	0	0	0	0	0	0	0	0	0
1	99945670	99958525	RP11-413P11.1	-	exon-intron	exon,gene,transcript	0	0	0	0	0	0	0	0	1	0	0	1	0	0	0	0	0	3	0	0	0	0	0	0	0	0	0	0	0	0	4	0	1	0	0	0	0	0	0	0	2	0	0
1	100134179	100141054	not_annotated	-	intergenic-intergenic	not_annotated	0	0	0	0	0	0	1	0	0	0	0	0	0	0	0	0	0	1	0	0	0	0	0	0	0	1	0	0	0	0	0	0	0	0	0	0	0	0	0	0	0	0	0
1	100459093	100464971	SLC35A3	+	exon-exon	five_prime_utr,transcript,gene,exon,CDS	0	0	5	2	0	0	0	2	4	0	1	4	0	0	0	0	0	0	0	2	0	0	0	0	1	0	0	0	1	2	0	0	3	0	0	0	2	1	1	1	0	0	1
1	100889778	100908552	CDC14A	+	exon-exon	transcript,gene,exon,CDS	3	0	1	4	1	1	0	1	1	0	1	4	0	0	1	0	1	0	0	1	0	0	0	0	0	0	1	0	3	0	0	0	0	0	0	0	0	0	0	0	0	0	0
1	101372408	101387397	SLC30A7	+	exon-exon	transcript,gene,exon,CDS	4	1	2	1	2	2	2	0	2	2	2	7	0	1	1	0	1	1	0	2	0	0	1	1	4	0	0	1	0	0	0	0	2	0	0	0	2	0	1	0	2	2	0
1	108138834	108160254	VAV3	-	exon-exon	three_prime_utr,gene,exon,transcript,CDS	1	1	1	0	0	0	0	2	3	0	0	0	0	0	0	0	0	1	0	0	0	0	0	0	0	1	0	0	4	0	0	0	3	0	0	0	0	0	0	0	1	0	0
1	108690901	108703915	SLC25A24	-	exon-exon	three_prime_utr,gene,exon,transcript,CDS	7	2	1	4	6	2	1	2	0	5	3	7	0	0	3	0	2	4	1	2	2	0	0	2	0	2	0	1	0	0	1	0	8	1	0	0	2	0	3	1	0	0	1
1	108724563	108738102	SLC25A24	-	exon-intron	transcript,gene,exon,CDS	0	0	1	0	0	0	0	0	1	0	0	4	0	0	1	0	0	0	0	0	1	0	0	0	0	0	1	0	0	1	0	2	1	0	0	0	0	0	0	2	0	1	0
1	109336204	109342927	STXBP3	+	exon-exon	transcript,gene,exon,CDS	1	1	2	1	0	1	0	1	1	0	0	5	0	0	2	2	0	0	1	0	0	1	0	0	0	3	0	2	0	1	0	0	1	1	0	0	1	1	0	0	0	1	0
1	109883346	109888503	SORT1	-	exon-exon	transcript,gene,exon,CDS	4	0	0	0	0	0	1	1	1	1	0	0	0	0	0	0	0	0	0	0	0	0	0	0	1	0	0	0	1	0	0	0	0	0	0	0	0	0	0	0	0	0	0
1	111434014	111435155	CD53	+	exon-exon	five_prime_utr,transcript,gene,exon,CDS	1	1	0	0	0	1	0	0	0	0	0	0	1	0	0	0	0	0	0	0	0	0	0	0	0	0	0	0	0	0	0	0	0	0	0	0	0	0	0	0	0	0	0
1	111690264	111703918	CEPT1	+	exon-exon	five_prime_utr,exon,gene,transcript,CDS	5	1	1	2	5	1	2	1	11	3	1	2	0	1	3	0	0	4	1	2	1	0	0	0	0	0	1	1	0	0	0	2	2	0	0	0	1	0	0	1	1	0	0
1	111690264	111717585	CEPT1	+	exon-exon	five_prime_utr,exon,gene,transcript,CDS	0	1	0	1	0	0	2	0	5	2	1	1	0	0	1	0	0	7	0	0	0	1	0	0	0	0	0	0	0	0	1	0	0	0	0	1	0	0	0	0	0	0	0
1	113140593	113159517	ST7L	-	exon-exon	five_prime_utr,transcript,gene,exon,CDS	3	1	0	0	0	0	0	3	0	0	0	7	1	1	2	0	0	2	1	2	0	0	0	0	0	0	0	0	0	0	0	0	1	0	0	1	0	0	0	2	0	0	0
1	113196220	113197293	CAPZA1	+	exon-exon	transcript,gene,exon,CDS	0	0	0	0	1	0	1	0	0	0	0	0	0	0	0	0	0	0	0	0	0	0	0	0	0	0	0	1	0	0	0	0	0	1	0	0	0	0	0	0	0	0	0
1	113196220	113202401	CAPZA1	+	exon-exon	transcript,gene,exon,CDS	13	0	4	15	6	6	5	10	12	9	5	6	1	4	7	1	4	11	4	5	1	3	5	1	4	3	3	1	5	3	2	5	8	3	0	0	4	5	5	4	2	4	2
1	113196220	113209767	CAPZA1	+	exon-exon	transcript,gene,exon,CDS	0	0	0	1	0	0	0	0	0	0	0	3	0	0	1	1	0	0	1	0	0	0	0	0	0	0	0	1	0	0	0	0	4	0	0	0	1	1	0	0	0	0	0
1	114367764	114377061	PTPN22	-	exon-exon	three_prime_utr,gene,exon,transcript,CDS	0	0	0	0	0	1	0	0	0	0	0	0	0	0	0	0	0	0	0	0	0	0	0	0	0	0	0	0	0	0	0	0	0	0	0	0	0	0	0	0	0	0	0
1	114372214	114377061	PTPN22	-	exon-exon	three_prime_utr,gene,exon,transcript,CDS	1	1	2	1	9	4	0	1	1	1	0	0	0	0	1	0	0	0	0	0	1	0	1	0	1	0	0	3	3	0	1	0	0	0	0	1	0	0	6	1	0	1	0
1	114377532	114397671	PTPN22	-	exon-exon	three_prime_utr,gene,exon,transcript,CDS	2	0	1	0	1	1	1	0	0	0	0	0	0	0	0	0	0	0	0	1	0	0	0	0	2	0	0	1	0	0	0	0	0	0	0	0	0	0	0	0	0	0	0
1	115005726	115007010	TRIM33	-	exon-exon	five_prime_utr,transcript,gene,exon,CDS	7	4	12	6	9	5	7	9	11	14	9	7	1	3	11	0	5	2	3	6	2	3	1	2	2	1	1	2	2	4	2	5	16	3	0	0	4	1	1	6	5	1	6
1	115267842	115280693	CSDE1	-	exon-exon	five_prime_utr,exon,gene,transcript,CDS	2	0	0	1	0	1	0	0	1	0	1	4	1	0	1	3	1	1	0	0	0	0	1	0	0	0	0	1	0	0	0	0	1	0	0	0	0	0	1	0	1	0	0
1	117944808	117948267	MAN1A2	+	exon-exon	transcript,gene,exon,CDS	6	2	3	5	8	7	6	5	25	2	3	13	0	0	4	1	3	7	0	0	4	2	0	1	2	1	1	1	5	4	0	1	5	1	0	2	5	1	2	3	1	1	7
1	117944808	117957453	MAN1A2	+	exon-exon	transcript,gene,exon,CDS	29	11	29	36	49	23	28	24	47	28	33	38	2	8	27	6	5	21	12	6	13	11	10	10	18	24	9	17	7	9	10	7	11	10	3	15	56	3	2	11	35	7	16
1	117944808	117963271	MAN1A2	+	exon-exon	transcript,gene,exon,CDS	70	30	54	57	106	49	52	59	145	78	67	79	7	11	76	26	22	61	17	22	25	45	30	15	27	42	10	38	31	13	15	14	35	28	15	22	114	26	17	25	109	14	34
1	117944808	117984947	MAN1A2	+	exon-exon	transcript,gene,exon,CDS	17	9	22	20	47	16	21	29	45	19	28	26	3	7	27	6	8	22	8	8	6	15	10	6	19	17	1	10	11	3	14	5	15	12	13	15	37	9	8	5	69	7	15
1	117944808	118009049	MAN1A2	+	exon-exon	transcript,gene,exon,CDS	1	2	3	2	8	0	0	4	4	4	2	1	1	1	0	0	0	0	2	1	0	0	0	1	1	1	0	0	2	0	1	1	1	1	1	2	2	2	1	0	6	0	3
1	118454616	118461358	GDAP2	-	exon-exon	transcript,gene,exon,CDS	4	1	0	0	2	1	2	1	3	0	0	0	0	0	3	0	1	1	1	0	0	1	4	0	0	0	0	1	1	0	2	0	5	0	0	0	0	0	0	3	0	0	1
1	120298050	120302612	HMGCS2	-	exon-exon	transcript,gene,exon,CDS	13	6	8	1	1	0	2	6	0	4	6	4	2	1	6	0	2	7	0	0	0	0	1	1	3	3	3	3	1	0	1	1	0	0	0	0	2	2	0	7	1	0	3
1	120572529	120594393	NOTCH2	-	exon-exon	five_prime_utr,transcript,gene,exon,CDS	0	0	0	1	0	1	3	0	2	0	2	0	0	0	0	0	0	0	0	1	0	1	0	0	0	0	2	0	0	1	0	0	1	0	0	1	0	0	0	0	0	0	1
1	121484293	121485311	not_annotated	+	intergenic-intergenic	not_annotated	1	0	0	0	0	0	0	0	1	0	0	0	0	10	0	0	0	0	0	0	1	0	0	0	0	0	0	0	0	0	0	0	0	0	5	0	0	0	0	0	0	0	0
1	121484973	121485311	not_annotated	+	intergenic-intergenic	not_annotated	0	0	0	0	0	0	0	0	0	0	0	0	0	1	0	0	0	0	0	0	0	0	0	0	0	0	0	0	0	0	0	0	0	0	1	0	0	0	0	0	0	0	0
1	145592633	145595220	POLR3C	-	exon-exon	transcript,gene,exon,CDS,three_prime_utr	3	0	1	1	3	0	0	0	3	4	2	3	0	0	1	0	0	3	3	1	1	1	1	0	3	0	0	2	1	0	0	1	6	1	0	0	2	0	1	1	0	0	3
1	145594039	145595220	POLR3C	-	exon-exon	transcript,gene,exon,CDS	6	2	1	6	2	1	1	2	2	6	4	4	2	1	1	1	0	4	0	2	0	1	0	0	2	0	0	1	1	0	0	0	4	3	0	0	1	0	0	1	0	0	1
1	145787772	145791170	GPR89A	-	exon-exon	three_prime_utr,gene,exon,transcript,CDS	2	0	0	5	0	3	2	0	6	0	0	2	0	1	1	0	0	0	0	1	0	2	1	1	0	1	0	0	0	0	0	0	2	1	0	0	3	0	0	0	0	0	0
1	145897085	145900490	GPR89C	+	exon-exon	transcript,three_prime_utr,gene,exon,CDS	4	0	0	1	2	1	2	0	1	2	0	2	0	3	1	0	1	2	2	0	0	1	2	0	0	1	0	0	1	1	2	1	7	0	0	1	2	1	3	0	0	0	0
1	145916725	145919047	GPR89C	+	exon-exon	transcript,three_prime_utr,gene,exon,CDS	0	0	1	0	0	0	2	0	4	3	0	2	0	0	1	0	1	0	1	0	0	1	0	0	0	0	0	0	4	3	2	0	2	1	0	0	1	0	0	1	1	0	1
1	146747017	146757164	CHD1L	+	exon-exon	transcript,gene,exon,CDS	3	2	1	1	2	4	6	4	2	1	4	0	1	3	1	0	1	4	0	0	2	1	1	0	0	0	3	1	1	1	0	1	3	0	1	2	1	0	0	0	3	0	2
1	147120048	147131890	ACP6	-	exon-exon	transcript,gene,exon,CDS	7	0	3	3	0	2	0	4	5	2	0	1	1	0	1	0	0	3	0	0	0	0	1	0	0	0	1	0	2	1	0	0	0	0	0	0	0	0	0	1	0	0	0
1	147700260	147700929	XXyac-YX155B6.6	-	exon-exon	transcript,gene,exon	1	0	1	1	0	0	0	0	0	0	0	6	0	0	0	1	0	0	1	0	0	0	0	0	1	0	0	0	0	0	0	0	0	0	1	0	0	0	0	0	0	0	0
1	149931603	149936274	OTUD7B	-	exon-exon	transcript,gene,exon,CDS	0	1	0	1	2	3	0	1	0	1	0	2	0	0	1	0	0	0	0	4	1	1	0	0	1	0	0	1	0	0	0	0	0	0	0	0	0	2	0	1	0	1	0
1	150202906	150204264	ANP32E	-	exon-exon	five_prime_utr,transcript,gene,exon,CDS	1	0	1	2	0	0	2	0	4	2	1	1	0	1	0	0	1	0	0	0	1	0	1	0	0	0	0	0	0	0	0	0	0	0	0	0	2	0	0	0	0	0	0
1	150413399	150418877	RPRD2	+	exon-exon	transcript,gene,exon,CDS	0	1	3	3	1	2	2	0	1	0	1	1	0	1	0	2	1	1	1	2	1	0	1	0	1	0	1	1	5	0	0	0	4	1	0	0	1	0	0	0	4	0	2
1	150416727	150418877	RPRD2	+	exon-exon	transcript,gene,exon,CDS	3	0	0	1	1	0	0	0	2	0	0	1	2	0	0	1	0	1	0	0	1	0	0	0	1	0	1	3	0	0	0	0	0	0	0	0	0	0	0	0	0	0	0
1	150418702	150418877	RPRD2	+	exon-exon	transcript,gene,exon,CDS	3	0	0	2	0	0	1	0	1	0	0	2	1	0	1	1	0	1	1	0	0	0	0	0	1	0	0	1	0	0	0	0	4	0	0	1	0	0	0	0	0	0	0
1	150464887	150469384	TARS2	+	exon-exon	three_prime_utr,gene,exon,transcript,CDS	12	0	0	0	0	2	1	1	2	3	2	4	0	1	1	1	0	3	0	1	0	1	1	0	0	0	2	0	4	0	0	0	0	1	0	0	1	1	2	0	1	0	0
1	150634290	150636239	GOLPH3L	-	exon-exon	transcript,gene,exon,CDS	0	0	0	0	2	0	2	0	1	0	6	2	0	1	0	0	0	0	0	0	0	1	0	1	1	0	0	1	0	0	2	0	1	1	0	0	0	0	1	0	1	0	0
1	150679029	150692014	HORMAD1	-	exon-exon	five_prime_utr,transcript,gene,exon,CDS	1	0	2	0	0	0	0	0	4	0	0	0	0	0	1	0	0	0	0	0	0	0	0	0	0	1	0	0	0	1	0	0	0	1	0	0	0	0	0	0	0	0	0
1	150997087	150998149	PRUNE	+	exon-exon	five_prime_utr,transcript,gene,exon,CDS	2	0	2	4	3	5	5	2	1	3	3	2	0	1	4	0	0	0	2	0	2	2	3	1	0	2	1	1	4	1	1	2	0	3	0	2	2	2	4	1	0	3	2
1	150999709	151001420	PRUNE	+	exon-exon	five_prime_utr,transcript,gene,exon,CDS	5	0	2	1	0	1	4	0	7	1	0	0	1	1	0	1	1	0	1	0	1	0	0	0	1	0	0	0	4	1	0	0	3	0	0	1	1	1	0	1	0	0	0
1	151060666	151079698	GABPB2	+	exon-exon	exon,start_codon,transcript,CDS,gene	5	0	0	0	2	0	2	0	0	2	2	0	0	0	1	0	1	0	1	0	0	0	0	0	0	0	0	1	0	0	0	0	0	0	0	1	0	0	2	0	0	0	0
1	151060666	151090615	GABPB2	+	exon-exon	exon,start_codon,transcript,CDS,gene	1	1	0	0	0	1	0	0	2	2	5	2	1	1	3	0	0	1	0	0	0	1	0	0	1	0	2	3	0	0	1	0	0	1	0	0	1	0	1	1	0	0	0
1	151139410	151139890	SCNM1	+	exon-exon	transcript,gene,exon,CDS	9	4	2	3	1	1	3	2	0	2	2	11	1	1	3	2	2	3	1	4	0	0	0	0	1	0	1	1	2	2	1	1	4	0	0	0	0	0	1	3	3	0	1
1	151288049	151288985	PI4KB	-	exon-exon	five_prime_utr,transcript,gene,exon,CDS	4	3	1	5	8	1	2	2	3	4	4	3	1	1	2	0	0	1	0	2	0	2	0	0	2	0	1	1	0	0	2	0	4	8	0	1	3	0	4	3	4	3	3
1	151395873	151414681	POGZ	-	exon-exon	five_prime_utr,transcript,gene,exon,CDS	1	0	1	0	0	0	0	0	0	0	0	0	0	0	0	0	0	1	0	0	0	0	0	0	1	1	0	0	0	0	0	0	1	0	0	0	1	0	4	0	0	1	0
1	151400299	151414681	POGZ	-	exon-exon	five_prime_utr,transcript,gene,exon,CDS	0	0	0	1	0	1	0	0	0	2	1	1	0	0	1	1	2	0	0	0	1	0	0	0	1	0	0	0	0	0	0	3	1	0	0	0	0	0	0	1	1	0	0
1	151611364	151611595	SNX27	+	exon-exon	exon,three_prime_utr,gene,transcript,CDS	1	0	2	0	0	2	2	0	9	0	3	2	0	6	0	0	1	5	1	0	0	0	0	1	0	0	0	2	3	0	0	0	3	0	0	3	3	0	2	0	2	0	0
1	151611364	151641111	SNX27	+	exon-exon	exon,three_prime_utr,gene,transcript,CDS	2	0	2	4	0	1	3	0	4	0	4	1	1	2	0	0	0	1	1	0	0	1	1	0	2	0	0	1	2	0	0	0	0	0	0	0	3	1	1	1	1	0	0
1	151630711	151641111	SNX27	+	exon-exon	three_prime_utr,gene,exon,transcript,CDS	2	1	3	1	1	2	2	1	0	0	4	1	0	0	1	0	0	1	1	0	0	0	0	0	0	1	0	1	1	2	0	0	1	0	0	0	1	2	0	0	0	0	0
1	153637696	153641033	ILF2	-	exon-exon	five_prime_utr,transcript,gene,exon,CDS	1	0	0	3	2	2	4	1	2	2	0	1	0	2	0	0	1	1	0	1	1	1	0	0	0	0	1	0	2	1	2	0	1	1	0	0	1	0	0	1	1	0	0
1	154145384	154145677	TPM3	-	exon-exon	five_prime_utr,exon,CDS,three_prime_utr,gene,transcript	2	0	0	1	8	1	2	3	2	2	4	1	0	2	1	0	1	0	3	0	0	1	1	3	2	1	1	3	3	3	0	1	4	0	1	1	6	2	0	1	1	1	1
1	154207067	154207767	UBAP2L	+	exon-exon	transcript,gene,exon,CDS	3	0	3	3	1	2	2	0	2	9	7	11	0	0	1	2	2	3	3	2	1	1	1	1	1	0	0	3	2	0	0	2	3	0	0	0	5	2	1	2	4	0	0
1	154223517	154224129	UBAP2L	+	exon-exon	transcript,gene,exon,CDS	3	2	0	0	2	0	0	1	0	4	3	2	3	0	1	1	4	0	1	0	0	0	1	0	1	0	0	0	0	3	0	1	4	1	0	0	1	0	0	0	0	0	0
1	155340295	155340774	ASH1L	-	exon-exon	transcript,gene,exon,CDS	0	0	1	2	0	1	0	0	1	0	0	1	0	0	2	0	0	1	0	3	0	0	0	0	0	0	0	0	1	1	0	0	5	1	0	0	1	0	0	1	0	0	1
1	155340295	155365344	ASH1L	-	exon-exon	transcript,gene,exon,CDS	0	0	1	1	0	1	1	0	0	1	2	2	0	0	1	1	0	0	0	0	0	0	1	1	1	0	0	1	0	0	0	0	0	0	0	0	2	1	1	0	1	0	0
1	155385535	155429689	ASH1L	-	exon-exon	transcript,gene,exon,CDS	1	0	0	1	0	1	0	0	3	0	0	0	0	0	0	1	0	2	2	2	1	0	0	0	0	0	0	0	0	0	1	0	3	0	0	3	0	0	3	1	1	1	0
1	155408118	155408859	ASH1L	-	exon-exon	transcript,gene,exon,CDS	11	3	5	9	9	6	2	8	6	12	9	10	0	5	7	3	2	2	4	2	1	4	5	6	6	3	1	3	4	4	1	3	8	3	0	2	6	4	10	10	3	4	4
1	155408118	155429689	ASH1L	-	exon-exon	transcript,gene,exon,CDS	23	5	7	8	4	2	9	7	13	8	3	10	2	22	4	6	7	16	9	3	1	3	6	3	12	3	1	7	4	6	5	5	16	5	0	10	2	2	17	4	21	7	2
1	155447677	155452240	ASH1L	-	exon-exon	transcript,three_prime_utr,gene,exon,CDS	0	0	0	0	0	0	0	0	0	0	0	0	0	0	0	0	0	2	0	0	2	1	0	0	0	0	0	1	1	0	0	0	0	0	0	1	1	0	0	0	2	0	0
1	155490891	155491409	ASH1L	-	exon-exon	five_prime_utr,transcript,gene,exon,CDS	0	0	1	0	1	1	2	1	6	1	0	0	0	2	0	0	0	4	0	0	0	0	0	0	1	0	1	0	0	0	1	0	2	1	2	0	1	0	0	0	0	0	1
1	155640111	155644887	YY1AP1	-	exon-exon	exon,three_prime_utr,gene,transcript,CDS	0	1	1	0	0	1	0	0	0	0	0	2	0	0	1	0	0	0	0	2	0	0	0	1	0	0	0	0	1	0	1	0	4	0	0	0	0	0	1	0	0	0	0
1	155640111	155649303	YY1AP1	-	exon-exon	five_prime_utr,exon,CDS,three_prime_utr,gene,transcript	3	0	1	1	2	0	0	1	2	0	2	2	0	0	1	1	0	1	0	0	0	0	0	0	2	0	0	0	0	0	0	0	2	0	0	0	0	0	0	1	0	0	0
1	155644801	155649303	YY1AP1	-	exon-exon	five_prime_utr,exon,CDS,three_prime_utr,gene,transcript	1	0	0	5	3	3	2	4	3	1	2	1	0	0	2	2	0	3	0	1	1	1	1	3	4	0	0	0	3	1	0	1	2	0	0	0	4	1	1	6	1	0	3
1	155646339	155649303	YY1AP1	-	exon-exon	five_prime_utr,exon,CDS,three_prime_utr,gene,transcript	9	1	1	7	0	0	0	5	16	3	3	6	1	0	3	4	1	1	1	0	0	2	10	1	5	0	2	3	6	2	2	2	4	0	0	0	1	2	1	4	0	1	0
1	155823067	155823597	GON4L	-	exon-exon	five_prime_utr,transcript,gene,exon,CDS	19	7	8	20	11	8	14	12	11	7	7	29	7	5	15	4	7	3	7	9	2	7	14	6	6	3	3	15	7	3	4	11	15	4	0	2	6	3	4	1	5	3	4
1	155874102	155874595	RIT1	-	exon-exon	transcript,three_prime_utr,gene,exon,CDS	3	0	1	5	4	5	2	6	2	2	4	5	0	1	3	2	1	1	5	0	1	1	0	1	1	1	0	2	5	1	0	0	6	1	0	0	0	1	4	1	2	1	1
1	155891166	155891709	KIAA0907	-	exon-exon	transcript,gene,exon,CDS	0	0	3	1	2	0	0	5	0	1	0	3	0	0	0	0	0	2	0	0	1	1	0	0	0	0	0	0	1	1	1	0	0	0	0	0	1	0	1	3	2	0	0
1	155896467	155896947	KIAA0907	-	exon-exon	transcript,gene,exon,CDS	4	1	3	6	4	4	1	2	1	5	3	5	0	2	3	3	2	4	3	1	0	3	0	1	1	1	0	3	0	0	0	0	0	2	0	0	0	0	1	4	0	0	0
1	156290630	156304709	CCT3	-	exon-exon	five_prime_utr,exon,CDS,three_prime_utr,gene,transcript	2	0	2	2	0	3	2	1	1	1	2	4	0	0	0	2	0	4	0	1	0	0	1	1	1	0	1	0	2	0	0	2	3	1	0	0	2	0	2	1	2	0	3
1	156294763	156304709	CCT3	-	exon-exon	five_prime_utr,exon,CDS,three_prime_utr,gene,transcript	0	0	0	0	0	0	0	0	2	0	1	0	0	0	1	0	1	1	0	0	0	0	0	0	1	1	0	0	1	0	0	0	0	0	0	0	1	0	0	0	1	0	1
1	156303338	156304709	CCT3	-	exon-exon	five_prime_utr,exon,CDS,three_prime_utr,gene,transcript	1	0	4	6	0	1	4	4	2	3	3	0	0	3	4	6	1	8	1	0	6	0	7	1	3	0	3	0	6	1	3	0	13	6	0	0	3	0	2	1	1	3	7
1	161748034	161753886	ATF6	+	exon-exon	transcript,gene,exon,CDS	4	0	0	0	0	1	0	1	4	0	0	1	0	1	3	0	0	0	0	0	0	1	0	0	0	0	1	1	1	0	1	0	5	0	0	0	0	0	0	0	1	0	0
1	161816239	161833102	ATF6	+	exon-exon	transcript,gene,exon,CDS	1	0	2	1	3	0	1	1	4	1	0	1	0	0	1	1	1	0	2	1	0	0	0	0	2	0	0	0	0	0	0	0	0	1	0	0	2	0	1	1	0	0	0
1	164776779	164790863	PBX1	+	exon-exon	transcript,three_prime_utr,gene,exon,CDS	1	0	0	2	0	1	1	0	0	1	1	1	0	0	0	0	0	0	1	0	0	0	0	0	2	0	0	0	1	0	0	0	6	0	0	0	1	0	0	1	1	0	0
1	165859441	165860559	UCK2	+	exon-exon	transcript,gene,exon,CDS	0	0	0	0	1	0	1	2	0	1	5	1	1	1	2	0	0	0	0	0	1	3	1	0	0	0	1	0	0	0	1	1	2	0	0	0	1	3	3	2	0	0	1
1	166399179	166403735	not_annotated	+	intergenic-intergenic	not_annotated	0	0	0	0	0	0	0	0	0	0	0	0	0	0	0	0	0	6	0	0	0	0	0	0	1	0	0	0	0	0	1	0	0	0	0	0	0	0	0	0	0	0	0
1	166535315	166549843	FMO8P	+	intergenic-exon	exon,gene,transcript,not_annotated	0	0	0	0	0	0	4	0	0	0	0	0	1	0	1	0	0	46	0	0	0	0	2	0	3	0	0	0	0	0	0	2	0	2	0	0	0	0	0	0	0	0	1
1	167734820	167745403	MPZL1	+	exon-exon	transcript,three_prime_utr,gene,exon,CDS	1	0	0	1	2	0	1	1	3	2	2	1	0	1	2	1	0	0	1	1	0	0	0	0	2	0	0	1	0	3	2	0	7	0	0	0	1	0	3	2	0	1	2
1	167921038	167944253	DCAF6	+	exon-exon	transcript,gene,exon,CDS	1	0	1	10	0	2	2	2	8	2	5	2	0	2	3	1	0	4	1	0	2	1	3	0	2	0	0	0	2	2	0	2	4	1	0	1	0	2	1	0	1	2	0
1	167935867	167944253	DCAF6	+	exon-exon	transcript,gene,exon,CDS	3	0	3	6	1	2	7	1	2	3	2	2	1	0	1	3	2	3	4	0	0	2	4	1	1	0	0	1	2	1	0	3	8	0	0	1	5	3	0	1	2	0	3
1	168007609	168014465	DCAF6	+	exon-exon	transcript,gene,exon,CDS	2	0	0	0	1	1	0	1	1	2	1	0	0	0	0	0	1	2	1	0	0	0	0	2	2	0	0	1	1	0	0	0	1	1	0	0	1	0	1	1	1	0	1
1	168007609	168037701	DCAF6	+	exon-exon	transcript,gene,exon,CDS	0	0	0	1	0	1	0	0	0	1	1	4	0	0	3	0	1	1	0	0	1	0	1	0	1	0	0	0	1	0	0	1	2	0	0	0	1	0	0	1	0	0	1
1	169446393	169446995	SLC19A2	-	exon-exon	transcript,gene,exon,CDS	5	1	0	2	0	1	1	2	2	0	4	2	2	1	2	0	1	1	1	2	0	1	3	4	1	0	0	1	0	1	0	1	1	0	0	0	3	1	2	2	2	0	2
1	171492360	171496983	PRRC2C	+	exon-exon	transcript,gene,exon,CDS	2	0	1	1	2	0	3	4	10	1	1	4	0	2	2	0	0	0	0	4	0	0	1	0	0	0	1	0	3	0	2	0	1	0	0	0	2	0	0	0	1	0	0
1	171492360	171502100	PRRC2C	+	exon-exon	transcript,gene,exon,CDS	5	2	1	2	4	0	0	0	0	6	2	3	0	1	2	0	0	0	1	0	0	0	2	0	0	1	0	0	0	0	0	0	3	0	0	0	1	0	0	1	1	0	1
1	171537386	171544267	PRRC2C	+	exon-exon	transcript,gene,exon,CDS	13	0	4	3	1	2	7	4	3	1	2	7	2	0	8	0	1	0	0	2	1	0	0	3	3	0	0	0	1	0	1	1	6	2	0	0	4	0	0	1	3	1	0
1	171548493	171556890	PRRC2C	+	exon-exon	transcript,gene,exon,CDS	3	1	1	0	0	1	0	0	0	0	0	5	0	0	0	0	0	0	0	2	0	0	0	0	1	1	0	0	0	0	0	0	0	0	0	1	1	0	0	2	2	1	0
1	172520652	172526934	SUCO	+	exon-exon	transcript,gene,exon,CDS	4	2	6	7	5	1	4	4	3	3	6	6	2	0	9	0	1	1	0	1	0	1	0	0	1	1	1	4	3	1	0	1	6	0	0	0	1	1	1	2	1	1	0
1	172525009	172526934	SUCO	+	exon-exon	transcript,gene,exon,CDS	0	0	2	0	1	0	2	1	2	2	0	1	0	0	3	0	1	1	0	0	0	0	2	0	0	2	0	2	1	0	0	2	1	1	0	0	3	0	1	3	0	0	2
1	172525009	172560211	SUCO	+	exon-exon	transcript,gene,exon,CDS	0	0	1	0	1	0	1	1	1	1	0	0	0	3	0	0	0	4	0	0	0	0	1	0	3	0	0	1	1	0	0	0	1	0	0	0	0	0	1	0	0	1	1
1	173961893	173962273	RC3H1	-	exon-exon	five_prime_utr,transcript,gene,exon,CDS	6	2	3	2	0	2	2	3	3	1	3	5	0	2	0	0	2	2	1	0	1	0	0	1	2	0	0	1	2	0	0	0	2	3	0	0	3	1	1	3	0	1	0
1	174241552	174274265	RABGAP1L	+	exon-exon	five_prime_utr,transcript,gene,exon,CDS	0	0	0	0	0	1	0	2	0	0	1	0	0	1	1	0	0	0	0	0	0	0	0	0	0	0	0	0	0	0	0	0	0	0	0	0	1	0	0	1	1	0	0
1	175956079	175958615	RFWD2	-	exon-exon	three_prime_utr,gene,exon,transcript,CDS	4	0	1	5	2	0	5	1	1	1	2	0	0	0	1	2	0	0	1	1	0	0	0	0	1	0	0	0	1	0	1	0	0	0	0	1	0	0	1	2	3	0	0
1	176050288	176105683	RFWD2	-	exon-exon	three_prime_utr,gene,exon,transcript,CDS	2	0	2	4	1	1	1	0	2	2	2	7	1	1	0	2	2	0	0	1	0	0	4	0	1	1	2	0	0	0	0	1	6	1	0	0	0	0	1	0	2	0	0
1	176524543	176526377	PAPPA2	+	exon-exon	five_prime_utr,transcript,gene,exon,CDS	0	6	0	0	0	0	0	0	1	0	0	0	0	0	0	0	0	0	0	0	0	0	0	0	2	0	0	0	0	2	0	0	0	0	1	0	0	0	1	0	0	0	0
1	179012850	179023773	FAM20B	+	exon-exon	five_prime_utr,transcript,gene,exon,CDS	0	0	1	4	5	1	0	0	0	0	3	3	0	1	1	0	1	3	0	1	0	0	0	1	1	0	0	0	0	0	3	0	6	0	0	1	0	1	0	0	2	0	1
1	179100446	179102509	ABL2	-	exon-exon	transcript,gene,exon,CDS	3	1	2	2	1	1	1	4	7	2	2	3	0	2	5	0	1	1	5	0	2	0	2	1	2	0	0	1	0	2	3	0	3	0	0	2	2	0	2	0	1	4	0
1	179306972	179312078	SOAT1	+	exon-exon	five_prime_utr,exon,gene,transcript,CDS	3	0	1	0	0	0	1	1	5	1	0	1	0	0	0	0	1	0	0	0	0	0	1	0	0	1	0	0	1	1	0	0	1	0	0	0	1	0	0	0	0	0	0
1	179311249	179312770	SOAT1	+	exon-exon	five_prime_utr,transcript,gene,exon,CDS	2	1	0	0	1	1	0	1	5	0	1	0	0	0	0	0	0	0	0	0	0	0	1	0	0	0	0	0	0	2	0	0	1	0	0	0	0	0	1	0	0	0	0
1	179316735	179319566	SOAT1	+	exon-exon	transcript,gene,exon,CDS	1	0	0	0	1	0	0	0	3	1	0	0	0	0	1	0	0	0	0	0	0	0	0	0	0	0	0	0	0	0	0	1	3	0	0	0	1	0	1	0	0	2	0
1	179631239	179638539	TDRD5	+	exon-exon	transcript,gene,exon,CDS	0	0	1	0	1	1	0	0	23	0	1	0	0	0	1	1	1	3	1	0	0	0	4	1	0	1	0	0	0	1	0	1	2	0	1	0	0	0	2	1	4	0	0
1	179955304	179961356	CEP350	+	exon-exon	five_prime_utr,transcript,gene,exon,CDS	0	0	0	2	0	1	0	1	1	0	1	0	0	0	2	0	0	0	0	0	0	0	0	1	0	0	0	0	2	0	0	0	1	0	0	0	2	0	0	0	0	1	0
1	179955304	179966310	CEP350	+	exon-exon	five_prime_utr,transcript,gene,exon,CDS	4	0	1	0	1	0	1	1	5	4	11	4	1	0	2	0	1	0	2	2	0	1	1	0	1	5	0	0	0	1	0	0	1	2	0	0	2	1	0	1	2	0	1
1	179955304	179975702	CEP350	+	exon-exon	five_prime_utr,transcript,gene,exon,CDS	1	1	1	1	1	0	0	2	4	4	7	2	1	1	4	0	1	2	0	2	0	1	0	1	1	2	0	0	0	3	0	2	1	0	0	1	1	0	0	1	2	0	1
1	179972309	179975702	CEP350	+	exon-exon	transcript,gene,exon,CDS	15	0	6	15	19	8	11	10	4	10	9	18	5	0	18	5	6	2	9	1	1	4	9	6	4	4	2	11	9	4	2	4	34	3	0	4	11	1	3	8	8	1	8
1	179972309	179993717	CEP350	+	exon-exon	transcript,gene,exon,CDS	0	0	0	0	0	0	0	0	1	4	1	1	0	0	2	2	0	0	0	1	0	0	1	0	1	1	0	1	1	2	0	0	2	0	0	0	2	1	1	0	3	0	0
1	180366651	180382606	ACBD6	-	exon-exon	transcript,gene,exon,CDS	1	0	1	3	1	1	0	1	7	1	0	3	0	1	1	1	0	0	0	0	1	0	0	1	0	1	1	2	1	2	0	0	5	0	0	1	3	0	0	2	3	0	1
1	180366651	180399397	ACBD6	-	exon-exon	transcript,gene,exon,CDS	2	1	0	3	0	2	1	0	0	1	3	2	0	1	1	2	1	1	1	0	0	0	1	1	1	2	0	0	0	0	0	0	1	1	0	0	4	0	0	0	0	0	0
1	180756889	180780624	XPR1	+	exon-exon	transcript,gene,exon,CDS	0	0	0	0	0	0	0	0	0	0	0	0	0	0	0	0	0	0	0	0	0	0	0	0	0	0	0	0	0	0	0	0	0	0	0	0	0	0	4	0	0	0	0
1	180953813	180962561	STX6	-	exon-exon	five_prime_utr,transcript,gene,exon,CDS	17	5	9	6	0	7	15	16	16	14	10	13	2	9	14	3	4	1	5	0	7	1	3	3	9	12	1	5	4	2	3	4	13	4	3	3	10	5	11	12	13	4	3
1	180953813	180974599	STX6	-	exon-exon	transcript,gene,exon,CDS	5	1	2	3	1	5	1	5	7	3	6	12	1	0	11	1	3	3	1	1	0	1	0	1	2	0	0	1	0	3	0	1	2	4	0	2	1	1	1	3	5	2	0
1	180971742	180974599	STX6	-	exon-exon	transcript,gene,exon,CDS	1	0	0	0	0	1	3	1	0	0	0	1	0	1	2	0	1	1	0	0	0	0	0	0	0	0	0	0	2	1	0	0	1	0	0	0	0	0	0	0	0	1	0
1	185171786	185191168	SWT1	+	exon-exon	transcript,gene,exon,CDS	1	0	0	1	1	0	0	2	1	1	0	2	0	0	0	0	0	1	0	1	0	0	0	0	0	0	0	0	0	0	0	1	0	0	0	0	0	0	0	0	2	0	0
1	185183639	185200840	SWT1	+	exon-exon	transcript,gene,exon,CDS	10	0	4	18	0	2	3	2	1	1	2	10	0	0	0	2	3	0	2	2	0	1	8	0	1	0	0	4	7	0	0	1	17	1	1	0	3	0	0	0	2	0	0
1	186375215	186388209	C1orf27	+	exon-exon	transcript,three_prime_utr,gene,exon,CDS	5	2	1	3	4	1	0	2	1	0	0	10	0	1	2	2	1	2	1	1	0	1	5	1	0	0	0	1	5	0	0	0	6	1	0	0	2	2	1	1	1	0	1
1	186862143	186880521	PLA2G4A	+	exon-exon	transcript,gene,exon,CDS	2	0	0	2	2	1	0	4	4	1	0	5	0	1	6	0	1	0	0	6	0	0	0	0	1	0	0	0	6	1	1	0	2	2	0	0	0	0	0	0	0	3	0
1	194128410	194136845	not_annotated	-	intergenic-intergenic	not_annotated	0	0	0	0	0	0	0	0	4	0	0	1	0	0	0	0	0	0	0	0	0	0	0	0	1	0	0	0	0	0	0	0	0	0	0	0	0	0	0	0	0	0	0
1	197576203	197627499	DENND1B	-	exon-exon	transcript,gene,exon,CDS	0	1	0	0	2	0	0	0	1	0	2	1	1	0	0	0	0	0	1	0	0	0	0	0	1	0	0	0	1	0	0	0	0	0	0	0	0	0	0	1	0	0	0
1	197611841	197627499	DENND1B	-	exon-exon	transcript,gene,exon,CDS	8	0	2	3	4	3	4	2	2	4	2	5	2	4	0	2	0	2	4	2	0	3	2	2	7	0	0	1	9	0	4	1	19	0	0	0	5	2	2	2	0	2	7
1	198190129	198233365	NEK7	+	exon-exon	five_prime_utr,transcript,gene,exon,CDS	0	0	0	1	0	1	3	0	1	0	0	4	0	0	0	0	0	0	1	0	0	0	0	0	1	0	0	0	1	0	0	1	3	0	0	0	0	0	0	2	2	0	0
1	200729967	200784772	CAMSAP2	+	exon-exon	exon,gene,transcript,CDS	2	3	4	5	3	2	9	3	4	0	7	9	1	1	0	4	2	3	0	1	2	0	2	1	1	1	0	1	5	1	0	3	5	2	0	2	3	0	2	2	0	2	0
1	200776504	200784772	CAMSAP2	+	exon-exon	transcript,gene,exon,CDS	1	0	0	0	1	0	0	0	0	0	0	4	0	2	0	0	0	0	0	0	0	0	0	0	0	0	0	0	0	0	0	0	1	0	0	0	2	0	2	0	1	0	0
1	201821232	201828122	IPO9	+	exon-exon	transcript,gene,exon,CDS	4	1	2	1	3	0	1	0	0	0	1	4	0	0	1	0	1	0	0	0	0	0	2	0	2	3	1	1	0	0	0	0	0	1	0	0	1	0	0	1	0	0	1
1	201970504	201972589	RNPEP	+	exon-exon	transcript,gene,exon,CDS	0	1	0	2	1	1	0	2	0	1	0	0	0	0	0	0	0	0	0	1	0	0	3	1	0	0	0	1	0	0	0	0	0	0	0	2	1	0	0	0	1	0	0
1	202724399	202733273	KDM5B	-	exon-exon	transcript,gene,exon,CDS	1	0	1	1	0	1	1	0	2	1	0	0	0	1	0	0	0	0	1	0	0	0	0	0	0	0	0	0	0	0	0	0	1	0	2	0	0	0	0	1	0	0	0
1	202742246	202746222	KDM5B	-	exon-exon	five_prime_utr,exon,CDS,three_prime_utr,gene,transcript	6	2	1	3	1	4	2	4	0	1	2	3	4	1	2	1	0	0	2	0	0	1	2	1	0	0	1	0	2	1	1	0	1	1	1	0	0	0	0	1	0	0	1
1	203676137	203677232	ATP2B4	+	exon-exon	transcript,gene,exon,CDS	3	0	0	0	1	0	0	3	3	4	1	0	0	0	2	0	3	1	0	0	0	1	2	0	4	0	0	0	2	0	0	0	1	0	0	0	0	1	2	1	0	1	0
1	203680005	203691817	ATP2B4	+	exon-exon	transcript,gene,exon,CDS	0	0	0	0	1	0	0	0	2	1	0	1	2	0	0	0	0	0	0	0	1	0	0	0	0	0	0	0	0	0	0	1	0	0	0	0	2	1	1	0	0	0	0
1	203689677	203691817	ATP2B4	+	exon-exon	transcript,gene,exon,CDS	0	0	0	1	0	0	0	0	0	0	0	0	0	0	0	0	0	0	0	0	0	0	0	0	0	0	0	0	0	0	0	0	1	0	0	0	0	0	0	0	0	0	0
1	203786054	203787817	ZC3H11A	+	exon-exon	five_prime_utr,transcript,gene,exon,CDS	0	0	1	1	0	1	1	0	4	0	0	1	0	0	1	0	0	0	0	0	1	0	0	0	0	0	0	0	1	0	0	0	0	1	0	0	0	0	0	0	0	0	1
1	204082043	204083733	SOX13	+	exon-exon	transcript,gene,start_codon,exon,CDS	6	0	1	1	0	1	4	2	0	4	0	2	0	0	3	0	0	0	2	1	0	3	2	2	0	0	1	0	0	0	0	1	3	1	0	1	1	1	0	0	0	1	0
1	205585606	205593019	ELK4	-	exon-exon	five_prime_utr,three_prime_utr,gene,exon,transcript	13	3	8	17	1	7	15	20	7	9	8	16	4	3	8	8	6	8	8	17	5	3	7	9	12	6	3	7	2	4	1	13	5	8	0	2	11	6	9	6	25	5	9
1	205693054	205698749	NUCKS1	-	exon-exon	transcript,gene,exon,CDS	1	0	1	0	0	1	0	0	1	0	2	2	1	0	4	1	0	1	1	0	0	0	1	0	2	0	0	1	1	0	0	0	1	1	0	0	1	0	0	1	0	0	2
1	206511415	206516362	SRGAP2	+	intergenic-exon	exon,gene,transcript,CDS,not_annotated	0	1	0	0	0	0	0	0	1	0	0	0	0	1	2	1	0	0	0	0	1	0	0	0	0	0	0	0	0	0	1	0	1	0	0	0	0	0	0	0	0	0	1
1	207200839	207201024	C1orf116	-	exon-exon	five_prime_utr,transcript,gene,exon,CDS	6	0	0	9	11	2	4	3	1	0	18	7	3	3	5	9	6	5	12	1	0	2	3	3	3	1	1	0	2	2	3	1	23	3	2	0	13	4	14	5	3	3	7
1	207989274	207990759	C1orf132	-	exon-exon	exon,gene,transcript	0	0	1	0	0	0	0	2	4	0	0	0	0	0	0	0	0	0	1	3	0	0	1	0	0	0	1	0	2	0	0	0	1	0	0	0	0	1	1	0	0	0	0
1	211526581	211527809	TRAF5	+	exon-exon	exon,start_codon,transcript,CDS,gene	3	0	0	0	2	2	1	1	3	1	0	2	0	0	1	0	0	1	0	2	0	0	0	0	4	0	1	0	1	0	2	0	1	0	0	0	2	0	1	2	0	1	0
1	212502477	212506940	PPP2R5A	+	exon-exon	transcript,gene,exon,CDS	2	0	0	0	3	0	0	0	5	0	1	1	0	1	2	0	0	0	0	0	0	0	1	1	2	0	0	1	1	0	1	0	0	0	0	0	1	1	0	0	1	0	1
1	213037067	213058738	FLVCR1	+	exon-exon	transcript,gene,exon,CDS	0	1	0	0	2	1	0	0	6	2	3	0	0	0	0	0	0	3	0	0	0	1	2	0	0	0	0	0	1	0	0	0	0	1	0	0	5	1	2	0	2	0	0
1	213244348	213290752	RPS6KC1	+	exon-exon	five_prime_utr,transcript,gene,exon,CDS	1	2	0	0	2	1	1	1	1	1	2	2	0	1	0	0	1	1	2	0	0	0	1	0	0	0	0	1	1	0	0	0	1	0	0	0	0	1	0	0	0	0	0
1	213251038	213290752	RPS6KC1	+	exon-exon	five_prime_utr,transcript,gene,exon,CDS	6	2	3	7	3	1	3	1	4	7	5	5	2	1	4	2	2	1	4	1	2	1	0	3	1	0	0	1	2	0	0	1	10	1	2	0	2	0	6	1	2	0	0
1	213251038	213303232	RPS6KC1	+	exon-exon	five_prime_utr,transcript,gene,exon,CDS	0	0	2	0	2	0	0	1	0	3	0	3	0	0	0	0	0	0	4	0	0	1	0	2	1	0	0	0	0	0	0	0	0	0	0	0	0	0	0	0	0	0	0
1	213341201	213349835	RPS6KC1	+	exon-exon	five_prime_utr,transcript,gene,exon,CDS	1	1	1	0	0	1	1	0	4	0	0	0	3	1	1	0	1	0	2	0	1	1	1	1	2	0	0	0	0	1	0	0	0	0	0	1	0	0	0	2	0	0	0
1	213403840	213405598	RPS6KC1	+	exon-exon	transcript,gene,exon,CDS	0	0	0	0	0	0	0	0	0	0	0	1	0	0	0	1	0	0	0	0	0	1	0	0	1	0	0	0	0	0	0	0	5	0	0	0	1	1	0	0	0	0	0
1	214488105	214492326	SMYD2	+	exon-exon	transcript,gene,exon,CDS	0	0	0	0	0	0	0	0	2	0	0	5	0	0	0	0	0	0	0	0	0	1	2	0	0	0	0	0	0	0	1	0	2	0	0	0	1	0	1	0	0	0	0
1	215749244	215752480	KCTD3	+	exon-exon	transcript,gene,exon,CDS	2	0	1	2	1	0	1	0	3	2	1	1	0	0	1	0	3	0	0	0	0	2	1	1	0	0	0	0	1	0	0	0	0	0	0	0	0	0	1	0	1	0	0
1	215759838	215768813	KCTD3	+	exon-exon	transcript,gene,exon,CDS	2	2	0	2	4	0	1	0	1	0	1	2	0	0	3	0	1	2	0	0	0	0	0	2	1	0	0	0	0	0	0	0	2	0	0	0	0	0	1	1	0	0	0
1	219366424	219392054	LYPLAL1	+	exon-intergenic	not_annotated,transcript,gene,exon,CDS	3	0	3	3	2	1	0	3	1	1	0	6	0	0	1	0	1	0	2	0	1	0	0	0	2	0	0	0	1	1	0	0	2	1	0	2	0	0	1	0	1	0	0
1	219366424	219414650	LYPLAL1	+	exon-intergenic	not_annotated,transcript,gene,exon,CDS	2	0	0	1	2	1	1	3	2	3	1	1	0	0	0	0	1	0	0	4	0	1	0	0	1	1	1	0	2	0	1	0	1	0	0	0	0	0	0	0	1	1	0
1	219366472	219392054	LYPLAL1	+	exon-intergenic	not_annotated,transcript,gene,exon,CDS	0	0	0	1	0	1	0	1	0	0	1	3	1	0	1	0	0	0	1	1	0	0	1	1	0	1	0	1	0	0	0	0	1	0	0	0	1	0	3	0	0	0	0
1	220179448	220180680	EPRS	-	exon-exon	transcript,gene,exon,CDS	1	0	4	5	2	5	0	1	2	2	0	0	0	0	0	0	0	0	0	0	0	1	1	0	0	0	0	1	2	0	1	0	1	0	0	1	0	0	0	3	1	0	1
1	220386229	220387321	RAB3GAP2	-	exon-exon	transcript,gene,exon,CDS	0	0	0	3	1	0	1	1	4	0	0	1	0	0	0	0	0	1	0	0	3	1	1	1	1	1	0	0	2	0	1	0	1	0	0	1	3	0	0	1	0	0	0
1	220752696	220754460	MARK1	+	exon-exon	five_prime_utr,transcript,gene,exon,CDS	0	0	0	0	0	0	0	0	4	0	1	0	0	0	0	0	0	1	0	0	0	1	0	0	0	0	0	1	0	0	0	0	0	0	0	0	0	0	0	0	0	0	0
1	220752696	220777479	MARK1	+	exon-exon	five_prime_utr,transcript,gene,exon,CDS	0	0	0	0	0	0	1	1	4	0	0	0	0	0	0	0	0	8	0	0	0	0	0	0	0	0	0	0	0	1	0	0	0	1	0	0	0	3	1	0	0	1	0
1	220752696	220792097	MARK1	+	exon-exon	five_prime_utr,transcript,gene,exon,CDS	1	0	0	0	1	0	1	0	2	0	2	3	0	0	0	0	0	0	0	0	0	0	0	0	0	1	0	0	0	0	0	0	1	0	0	0	0	0	0	0	0	0	4
1	222087104	222092054	RP11-815M8.1	-	exon-exon	transcript,gene,exon	0	0	0	0	0	0	0	0	0	0	0	0	0	0	0	0	0	0	0	0	0	0	0	0	0	0	0	0	0	0	0	0	0	0	0	0	0	0	4	0	0	0	0
1	222897434	222898897	BROX	+	exon-exon	transcript,gene,exon,CDS	3	1	4	4	1	0	1	0	1	0	1	1	0	0	0	2	0	1	1	0	0	0	2	1	0	1	1	0	0	2	0	0	2	1	0	0	2	2	0	0	3	1	0
1	222897434	222903519	BROX	+	exon-exon	transcript,gene,exon,CDS	0	0	1	1	1	0	1	4	0	0	1	0	0	0	0	0	0	1	2	0	0	0	1	1	2	0	0	0	0	0	0	0	3	0	0	0	0	0	0	0	0	0	0
1	223991876	223994649	TP53BP2	-	exon-exon	five_prime_utr,transcript,gene,exon,CDS	1	1	1	5	0	3	2	2	3	1	2	1	1	0	2	0	0	1	0	0	0	0	1	0	1	0	0	0	2	0	2	1	3	0	0	0	1	1	3	1	1	0	0
1	224553581	224559125	CNIH4	+	exon-exon	transcript,gene,exon,CDS	3	4	3	4	2	0	0	2	2	2	2	2	0	0	3	1	2	1	2	0	0	2	0	3	1	0	0	0	4	3	3	0	6	0	0	0	1	1	7	1	0	1	4
1	224599129	224601037	WDR26	-	exon-exon	transcript,three_prime_utr,gene,exon,CDS	3	0	1	0	0	0	0	1	1	2	0	5	0	0	1	0	1	0	0	0	0	0	2	1	1	0	0	0	1	0	0	0	0	0	0	0	0	0	0	0	1	0	0
1	225140372	225156576	DNAH14	+	exon-exon	five_prime_utr,transcript,gene,exon,CDS	0	1	0	1	1	1	3	0	6	0	0	0	0	0	0	0	0	1	0	0	3	0	0	0	1	0	1	1	1	0	0	0	1	0	0	0	1	1	0	0	0	2	1
1	225140372	225161855	DNAH14	+	exon-exon	five_prime_utr,transcript,gene,exon,CDS	14	2	6	19	8	6	4	8	19	5	1	17	2	7	9	0	4	10	8	11	6	1	4	4	3	6	2	5	1	7	0	4	20	4	0	1	19	2	3	7	2	4	4
1	225140372	225195246	DNAH14	+	exon-exon	five_prime_utr,transcript,gene,exon,CDS	8	1	4	5	10	4	4	4	23	3	0	5	0	6	6	1	1	11	1	1	6	8	0	3	5	1	2	0	0	4	0	1	14	0	0	1	11	2	0	4	14	1	3
1	225266909	225284941	DNAH14	+	exon-exon	transcript,gene,exon,CDS	0	0	0	0	1	1	0	3	0	0	0	0	0	0	0	0	0	0	1	0	0	2	0	0	0	0	1	1	0	0	0	0	3	0	0	0	0	0	0	0	0	0	0
1	225418775	225454471	DNAH14	+	exon-exon	transcript,gene,exon,CDS	1	0	0	0	0	0	0	0	0	0	0	1	0	0	0	0	0	0	0	0	0	0	0	0	0	0	0	0	0	0	0	0	1	0	0	0	0	0	0	0	0	0	0
1	225600156	225603034	LBR	-	exon-exon	transcript,gene,exon,CDS	2	0	0	1	1	1	0	0	1	1	0	5	2	0	1	0	1	1	1	4	0	0	0	0	1	0	1	1	2	2	1	0	2	1	0	0	0	1	0	0	0	0	1
1	227192695	227204751	CDC42BPA	-	exon-exon	transcript,gene,exon,CDS	2	0	0	1	1	0	0	1	3	0	0	0	0	0	0	1	0	1	0	0	3	0	1	1	1	0	0	1	0	0	0	1	4	1	0	0	1	0	0	1	0	1	0
1	227381487	227441856	CDC42BPA	-	exon-exon	transcript,gene,exon,CDS	2	0	2	4	0	0	0	2	0	0	0	1	0	1	0	0	1	0	2	3	0	0	2	1	0	1	0	0	0	0	0	0	1	0	0	0	0	0	0	0	0	0	0
1	229422233	229439747	RAB4A	+	exon-exon	transcript,three_prime_utr,gene,exon,CDS	2	1	1	1	2	0	3	1	0	0	1	4	0	0	4	0	0	1	1	0	0	0	0	0	1	3	0	1	0	0	0	0	1	0	0	0	1	0	0	1	0	0	1
1	231079552	231097049	TTC13	-	exon-exon	transcript,three_prime_utr,gene,exon,CDS	0	3	0	0	0	2	0	0	6	0	0	0	0	0	0	0	0	0	0	0	1	0	0	0	1	0	0	0	2	0	0	0	0	0	0	0	1	0	0	0	1	0	1
1	231081135	231097049	TTC13	-	exon-exon	three_prime_utr,gene,exon,transcript,CDS	1	0	0	0	0	0	0	0	6	0	0	0	0	0	0	0	0	1	0	0	1	0	0	0	0	0	0	0	0	0	0	0	0	0	0	0	0	0	0	0	0	0	0
1	231090079	231097049	TTC13	-	exon-exon	three_prime_utr,gene,exon,transcript,CDS	6	2	4	6	4	4	4	5	12	0	5	5	3	3	1	1	2	4	3	0	0	1	2	2	2	1	1	1	1	2	2	2	4	2	0	3	3	1	1	5	0	0	1
1	231506308	231509845	EGLN1	-	exon-exon	transcript,gene,exon,CDS	5	1	1	4	1	2	4	7	2	2	1	6	1	0	4	5	2	1	1	0	1	1	0	0	0	1	0	0	3	0	1	0	5	1	0	0	0	1	3	0	0	0	1
1	232649603	232651354	SIPA1L2	-	exon-exon	five_prime_utr,transcript,gene,exon,CDS	0	0	0	1	0	0	1	0	1	0	0	1	0	2	1	0	0	2	0	0	0	0	0	0	1	0	0	0	0	0	0	0	5	0	0	0	0	0	0	0	8	0	0
1	232649603	232669329	SIPA1L2	-	exon-intron	transcript,gene,exon,CDS	1	0	1	1	0	2	0	1	1	1	0	3	0	5	0	1	0	1	0	0	0	1	0	0	1	0	0	0	0	0	1	0	5	0	0	0	1	0	0	0	9	1	0
1	233225807	233231609	PCNXL2	-	exon-exon	transcript,three_prime_utr,gene,exon,CDS	0	1	0	1	0	0	0	4	0	1	0	1	1	1	1	0	0	1	0	2	0	0	1	0	0	0	0	4	0	1	0	0	1	0	0	1	2	1	0	0	3	0	0
1	233296029	233344435	PCNXL2	-	exon-exon	three_prime_utr,gene,exon,transcript,CDS	0	0	1	1	1	1	0	2	0	1	0	8	1	0	0	0	0	1	0	2	0	0	0	2	0	0	0	0	0	0	0	2	2	1	0	0	0	0	0	0	0	0	0
1	233313548	233344435	PCNXL2	-	exon-exon	three_prime_utr,gene,exon,transcript,CDS	10	0	2	4	2	0	3	4	0	3	0	16	2	0	8	1	2	0	1	0	0	0	2	0	0	1	0	1	1	2	0	3	4	0	0	0	0	1	0	0	0	2	0
1	233313548	233363117	PCNXL2	-	exon-exon	three_prime_utr,gene,exon,transcript,CDS	4	0	0	0	0	0	0	0	0	0	0	1	0	0	0	1	0	0	1	0	0	0	0	0	0	0	0	0	1	0	1	0	0	0	0	0	1	0	0	0	0	0	0
1	233313548	233372726	PCNXL2	-	exon-exon	three_prime_utr,gene,exon,transcript,CDS	1	0	0	0	0	0	0	0	0	2	1	5	1	0	1	0	0	0	0	1	0	0	0	0	0	0	0	1	0	0	0	1	0	0	0	0	0	0	0	0	0	0	0
1	233334685	233344435	PCNXL2	-	exon-exon	three_prime_utr,gene,exon,transcript,CDS	4	1	1	4	0	0	1	1	0	1	0	2	3	0	3	1	0	0	1	1	0	0	1	0	0	0	0	0	3	3	0	0	4	1	0	0	1	0	3	1	0	0	1
1	233334685	233372726	PCNXL2	-	exon-exon	three_prime_utr,gene,exon,transcript,CDS	11	1	0	0	1	0	0	0	1	2	2	9	0	0	7	0	0	0	0	0	0	0	0	0	1	3	0	0	1	0	0	0	1	1	0	0	0	0	0	1	0	0	0
1	233353645	233363117	PCNXL2	-	exon-exon	three_prime_utr,gene,exon,transcript,CDS	13	1	1	7	4	1	4	1	0	3	1	4	1	0	2	1	2	1	3	0	0	2	1	0	0	1	0	5	1	1	1	2	2	1	1	0	3	0	0	1	0	1	1
1	233353645	233372726	PCNXL2	-	exon-exon	three_prime_utr,gene,exon,transcript,CDS	5	0	0	1	1	0	0	0	0	0	0	5	1	0	0	0	0	0	0	0	0	0	0	0	0	0	0	0	2	0	0	0	0	0	0	0	1	0	0	0	0	0	0
1	234582549	234608557	TARBP1	-	exon-exon	transcript,gene,exon,CDS	0	0	0	1	0	0	0	0	4	2	0	1	0	0	0	0	1	0	0	0	1	0	0	0	1	0	0	0	1	0	0	0	1	0	0	0	0	0	1	0	0	0	1
1	235505023	235506198	GGPS1	+	exon-exon	five_prime_utr,exon,CDS,three_prime_utr,gene,transcript	4	0	0	2	1	0	1	0	1	0	6	6	0	0	1	1	0	2	2	5	0	0	3	3	0	0	0	0	1	1	0	2	1	0	0	0	2	0	1	0	0	1	1
1	235643370	235658138	B3GALNT2	-	exon-exon	three_prime_utr,gene,exon,transcript,CDS	0	0	0	0	0	0	2	0	4	0	1	0	0	0	1	0	0	0	0	0	0	0	0	0	0	1	0	0	3	0	0	0	0	0	0	0	0	0	0	0	2	0	1
1	235944165	235945387	LYST	-	exon-exon	transcript,three_prime_utr,gene,exon,CDS	1	0	2	2	1	0	2	1	0	0	0	0	0	0	1	0	0	0	0	0	0	0	0	0	0	0	0	0	2	0	1	0	0	0	0	0	0	0	0	0	1	0	0
1	235993526	235996967	LYST	-	exon-exon	five_prime_utr,transcript,gene,exon,CDS	1	1	1	0	0	2	0	1	0	2	0	1	1	0	1	1	0	1	0	3	0	0	0	0	2	0	0	0	0	0	0	0	1	1	0	0	0	0	1	0	1	0	0
1	236332006	236347206	GPR137B	+	exon-exon	transcript,gene,exon,CDS	3	0	2	5	2	0	2	2	0	2	2	6	0	1	0	0	0	0	0	0	0	0	0	1	0	1	0	0	1	1	0	0	0	2	0	0	2	0	0	1	1	0	2
1	236572516	236590750	EDARADD	+	exon-exon	five_prime_utr,transcript,gene,exon,CDS	0	0	3	1	1	0	1	1	0	1	1	0	0	1	0	1	0	0	4	0	0	0	0	0	0	1	1	2	1	4	1	1	8	2	0	0	5	0	1	4	2	0	0
1	236969444	236979843	MTR	+	exon-exon	transcript,three_prime_utr,gene,exon,CDS	13	1	0	4	1	1	2	5	5	2	3	3	0	0	3	2	0	2	3	2	0	3	0	0	3	0	1	2	1	1	0	2	4	0	0	0	1	1	2	1	3	0	0
1	243468015	243493994	SDCCAG8	+	exon-exon	transcript,gene,exon,CDS	4	1	2	1	0	1	0	2	2	0	0	0	1	0	0	0	0	0	1	2	1	0	1	0	1	1	1	1	0	1	0	0	1	0	0	0	0	1	1	1	3	0	0
1	243468015	243507633	SDCCAG8	+	exon-exon	transcript,gene,exon,CDS	1	0	0	4	3	0	1	2	0	3	1	2	0	1	0	0	0	0	0	0	1	0	0	1	2	1	0	0	0	0	2	0	4	0	0	1	0	0	1	1	0	1	0
1	243480057	243507633	SDCCAG8	+	exon-exon	transcript,gene,exon,CDS	0	0	0	0	0	2	0	2	0	0	0	4	0	0	0	0	1	0	0	0	0	0	0	0	0	0	0	0	0	0	0	0	0	0	0	0	0	0	0	0	0	0	0
1	243579004	243589860	SDCCAG8	+	exon-exon	transcript,gene,exon,CDS	5	2	1	6	6	6	5	3	0	1	3	10	3	2	2	1	2	1	3	0	1	0	3	0	1	0	0	0	2	0	0	1	4	2	0	2	5	1	1	8	3	1	2
1	243675626	243736350	AKT3	-	exon-exon	transcript,gene,exon,CDS	1	0	0	1	5	0	0	0	0	0	0	0	0	0	0	0	1	0	0	0	0	0	0	0	1	0	0	2	0	0	0	0	0	0	0	0	1	0	0	0	0	0	1
1	243708812	243736350	AKT3	-	exon-exon	transcript,gene,exon,CDS	5	0	0	2	3	3	0	0	7	0	1	2	0	1	0	0	0	0	0	6	0	1	0	2	1	0	0	0	0	0	1	0	3	0	0	0	1	0	0	0	0	0	0
1	244715624	244724447	C1orf101	+	exon-exon	transcript,gene,exon,CDS	6	0	0	2	1	3	0	1	0	0	0	2	0	0	0	1	1	0	0	2	0	0	1	0	0	0	0	1	0	1	0	1	4	0	0	0	2	0	0	0	0	0	0
1	245006437	245012158	HNRNPU-AS1	-	exon-exon	transcript,gene,exon	0	0	0	0	0	0	1	0	4	0	1	0	0	1	0	0	1	0	0	0	0	0	0	0	0	0	0	1	0	1	0	0	0	0	0	0	0	0	0	0	0	0	0
1	245165423	245180628	EFCAB2	+	exon-exon	transcript,gene,exon,CDS	2	0	1	0	2	0	1	1	0	5	0	2	0	0	3	1	0	1	0	0	1	0	2	0	0	0	0	1	1	1	0	1	0	2	0	0	4	0	1	2	0	0	0
1	246078832	246093239	SMYD3	-	exon-exon	five_prime_utr,transcript,gene,exon,CDS	2	2	0	1	1	0	2	0	2	0	1	1	0	0	2	0	0	9	1	0	0	0	0	0	0	0	0	0	0	0	1	0	0	0	0	0	1	0	1	1	3	1	2
1	246490503	246498776	SMYD3	-	exon-exon	transcript,gene,exon,CDS	3	1	0	1	1	0	1	0	1	1	0	4	0	0	2	0	1	0	0	0	0	0	1	0	0	0	0	0	0	0	0	0	0	0	0	0	1	0	2	1	0	0	0
1	246754814	246755243	CNST	+	exon-exon	five_prime_utr,transcript,gene,exon,CDS	4	0	0	1	0	0	2	3	0	2	1	3	0	2	1	0	0	1	0	1	1	1	0	0	1	0	0	2	2	0	0	1	0	0	0	0	3	0	2	1	1	0	0
1	246890194	246903603	SCCPDH	+	exon-exon	transcript,gene,exon,CDS	1	2	2	3	0	6	3	10	3	1	7	3	0	4	4	5	1	1	2	2	0	0	1	4	3	2	0	0	10	0	1	1	20	0	0	0	1	0	4	4	1	0	3
1	246890194	246907427	SCCPDH	+	exon-exon	transcript,gene,exon,CDS	1	1	5	4	3	4	5	5	3	0	3	0	1	3	3	1	0	0	0	0	0	0	0	4	1	0	0	0	9	1	2	0	8	0	1	2	0	0	4	3	1	0	1
1	246899277	246907427	SCCPDH	+	exon-exon	transcript,gene,exon,CDS	0	0	1	2	0	1	1	2	0	0	0	2	0	2	0	0	1	0	1	0	0	0	1	0	1	0	0	0	2	0	0	0	1	1	0	0	0	1	1	2	1	0	2
1	247076534	247081679	AHCTF1	-	exon-exon	five_prime_utr,transcript,gene,exon,CDS	1	0	1	0	0	2	1	0	0	2	0	0	0	1	1	0	0	0	1	0	0	0	0	0	2	0	0	1	1	0	1	0	1	0	0	0	0	2	0	1	0	1	0
1	247302018	247323115	ZNF124	-	exon-exon	three_prime_utr,gene,exon,transcript,CDS	15	2	13	11	1	8	3	8	2	1	2	15	0	10	11	2	0	5	4	1	2	1	6	3	4	4	3	3	3	1	8	1	16	5	0	1	7	2	4	5	3	0	5
1	247318868	247323115	ZNF124	-	intron-exon	exon,gene,transcript,CDS	110	4	24	58	56	21	29	57	14	44	38	87	17	21	138	18	13	16	40	22	4	13	41	14	23	11	4	33	26	13	44	6	69	6	5	3	33	8	11	24	17	3	31
1	247318868	247323169	ZNF124	-	intron-exon	exon,gene,transcript	2	1	0	2	1	1	0	1	0	0	2	6	0	0	3	0	0	0	1	0	0	0	1	1	0	0	0	0	0	0	0	1	2	0	0	0	1	0	0	0	1	0	0
1	247319708	247323115	ZNF124	-	exon-exon	transcript,gene,exon,CDS,three_prime_utr	144	27	28	114	83	42	62	159	26	72	67	167	23	38	180	56	35	37	30	51	13	11	61	25	66	62	18	50	39	12	41	67	170	23	4	4	44	23	25	71	48	8	147
1	247319708	247323161	ZNF124	-	exon-exon	transcript,gene,exon,three_prime_utr	0	0	0	0	0	0	0	1	0	0	0	0	0	0	0	0	1	0	0	0	0	0	0	0	0	0	0	0	0	0	0	0	0	0	0	0	0	0	0	0	0	0	0
1	247319708	247323169	ZNF124	-	exon-exon	transcript,gene,exon,three_prime_utr	3	2	1	0	2	0	0	3	0	0	0	6	1	1	2	1	2	0	2	0	0	0	1	0	0	0	0	1	0	0	0	2	3	3	0	0	0	1	1	3	2	0	2
1	247320302	247323115	ZNF124	-	exon-exon	transcript,gene,exon,CDS	5	1	0	3	5	3	5	1	0	1	2	2	0	1	4	0	0	3	1	0	0	0	1	0	0	0	2	0	0	1	4	1	1	0	0	0	5	0	0	1	0	0	0
1	247322308	247323115	ZNF124	-	exon-exon	transcript,gene,exon,CDS	16	3	4	11	10	3	6	6	3	8	3	13	2	1	18	3	6	5	11	0	3	4	7	0	5	3	0	6	3	11	8	0	10	5	0	1	5	3	6	5	4	1	9
10	225934	267296	ZMYND11	+	exon-exon	five_prime_utr,transcript,gene,exon,CDS	4	0	2	2	1	3	6	6	8	2	3	6	1	2	3	0	3	4	1	1	1	1	3	0	0	3	2	1	3	6	0	1	4	2	0	1	0	1	4	2	4	1	2
10	225934	295028	ZMYND11	+	exon-exon	five_prime_utr,transcript,gene,exon,CDS	7	1	2	2	1	4	8	5	4	9	14	6	0	1	1	0	2	3	1	2	0	2	0	2	4	2	1	0	0	2	1	1	1	1	0	0	2	1	1	1	5	0	0
10	518379	532470	DIP2C	-	exon-exon	five_prime_utr,transcript,gene,exon,CDS	2	0	1	0	0	0	1	1	4	0	1	1	0	1	1	1	0	2	0	1	0	2	0	0	0	1	0	1	0	0	0	1	0	0	0	4	0	3	2	1	2	0	2
10	888872	890995	LARP4B	-	exon-exon	transcript,gene,exon,CDS	0	0	0	0	0	0	0	0	0	0	0	0	0	0	0	0	0	0	0	0	1	0	0	0	0	0	0	0	0	0	0	0	0	0	0	4	0	0	0	0	0	0	1
10	909683	910210	LARP4B	-	exon-exon	transcript,three_prime_utr,gene,exon,CDS	1	0	1	1	0	0	0	5	5	1	1	2	1	0	3	0	0	2	0	0	0	0	1	0	0	0	0	0	0	0	0	0	0	0	0	1	1	0	1	2	0	1	1
10	909683	931700	LARP4B	-	exon-exon	five_prime_utr,exon,CDS,three_prime_utr,gene,transcript	0	0	0	0	0	0	0	0	6	0	0	1	0	0	0	2	0	4	2	0	0	0	0	1	0	0	2	0	0	0	1	1	1	0	0	1	0	0	2	0	0	0	0
10	930387	931700	LARP4B	-	exon-exon	five_prime_utr,exon,gene,transcript,CDS	0	0	0	1	0	0	1	0	6	0	0	0	0	0	0	0	1	1	0	0	0	0	0	0	0	0	1	0	0	0	2	0	0	0	0	2	0	1	2	1	0	0	1
10	1118056	1126416	WDR37	+	exon-exon	five_prime_utr,exon,gene,transcript,CDS	2	2	2	1	0	1	3	0	3	0	2	2	0	0	0	0	0	0	0	0	0	0	0	0	1	0	1	1	0	1	0	0	0	0	1	0	5	0	5	0	1	0	0
10	1118056	1142186	WDR37	+	exon-exon	five_prime_utr,exon,gene,transcript,CDS	4	0	1	1	1	0	0	2	1	0	3	1	0	2	1	0	0	0	0	0	1	1	1	1	1	1	1	0	0	0	2	0	2	2	0	1	0	1	2	0	1	0	0
10	1125951	1126416	WDR37	+	exon-exon	transcript,gene,exon,CDS	3	2	2	1	2	2	3	1	4	0	1	0	0	0	1	1	0	0	0	0	0	1	3	0	0	1	0	0	3	1	3	1	1	0	0	1	0	3	2	2	2	0	1
10	1130343	1142186	WDR37	+	exon-exon	transcript,gene,exon,CDS	0	1	0	0	1	2	1	0	3	1	1	0	0	1	0	0	0	4	0	0	1	1	0	0	1	0	0	0	1	0	0	0	0	0	0	1	1	0	2	0	1	0	0
10	1130343	1151207	WDR37	+	exon-exon	transcript,gene,exon,CDS	0	2	2	0	0	0	0	2	4	2	0	0	0	1	0	0	0	1	0	0	0	2	0	0	0	0	0	0	0	0	0	0	0	0	0	1	1	0	3	0	1	0	0
10	1149539	1151207	WDR37	+	intron-exon	exon,gene,transcript,CDS	1	0	0	1	0	0	0	0	5	0	0	0	0	1	0	0	0	0	0	0	0	1	0	0	1	0	0	2	0	0	0	0	0	0	0	0	0	0	0	1	0	0	1
10	3160974	3162236	PFKP	+	exon-exon	transcript,gene,exon,CDS	5	0	1	2	0	1	0	2	1	1	0	3	0	0	3	3	1	0	3	1	0	0	3	0	2	0	3	1	2	1	1	0	3	1	0	1	1	1	1	2	1	1	0
10	3201106	3202522	PITRM1	-	exon-exon	transcript,gene,exon,CDS	1	1	0	3	0	1	1	1	0	0	0	3	1	0	2	1	0	1	1	0	2	0	2	3	0	2	0	2	1	1	2	0	2	0	0	0	0	0	1	0	1	0	0
10	4872867	4884696	AKR1E2	+	exon-exon	five_prime_utr,exon,CDS,three_prime_utr,gene,transcript	0	0	0	1	0	1	3	0	13	1	0	0	0	1	0	0	0	0	0	0	3	1	0	0	0	0	0	0	0	1	0	0	1	0	0	0	0	0	8	2	3	0	0
10	4872867	4889491	AKR1E2	+	exon-exon	five_prime_utr,exon,CDS,three_prime_utr,gene,transcript	0	0	0	3	0	0	0	0	21	1	3	1	0	0	1	0	0	2	2	0	0	3	0	0	0	0	1	0	0	2	0	0	0	0	0	0	0	2	0	3	2	1	0
10	4872867	4889852	AKR1E2	+	exon-exon	five_prime_utr,exon,CDS,three_prime_utr,gene,transcript	0	0	0	2	0	0	1	1	7	0	1	0	0	1	0	0	0	1	0	0	0	0	0	0	0	0	0	0	0	2	0	0	0	0	0	0	0	1	0	1	0	1	0
10	4872867	4932115	AKR1E2	+	exon-intergenic	not_annotated,five_prime_utr,exon,CDS,gene,transcript	1	0	0	2	0	0	0	0	6	0	1	2	0	0	0	0	0	0	0	0	1	0	0	0	0	0	1	0	0	0	0	0	0	0	0	0	0	0	5	1	0	0	1
10	5751493	5756170	FAM208B	+	exon-exon	five_prime_utr,transcript,gene,exon	7	2	3	7	6	1	4	3	2	2	1	3	1	3	4	2	2	4	0	1	0	1	1	0	1	0	0	1	0	1	4	1	3	1	2	0	0	1	1	0	0	2	2
10	5815805	5842668	GDI2	-	exon-exon	five_prime_utr,transcript,gene,exon,CDS	0	0	4	2	4	6	0	6	19	5	3	7	0	0	0	0	0	5	0	0	2	0	1	1	3	0	0	0	1	3	1	2	2	1	0	2	1	2	5	2	5	1	1
10	5827105	5842668	GDI2	-	exon-exon	five_prime_utr,transcript,gene,exon,CDS	3	1	2	2	2	1	2	2	10	4	2	3	0	1	2	0	0	1	0	1	0	0	2	1	2	1	2	2	2	0	1	0	2	0	0	1	2	0	1	4	3	0	9
10	5836848	5842668	GDI2	-	exon-exon	five_prime_utr,exon,gene,transcript,CDS	11	4	4	10	6	8	8	5	12	8	11	11	1	1	4	2	2	10	1	4	4	4	4	2	3	1	0	1	2	3	1	0	5	0	0	3	5	4	8	5	11	0	7
10	5838726	5842668	GDI2	-	exon-exon	five_prime_utr,transcript,gene,exon,CDS	1	0	2	0	2	0	1	0	2	0	0	1	0	0	0	0	0	0	0	0	0	0	0	0	0	0	0	0	0	0	0	0	0	0	0	0	0	0	1	0	0	0	0
10	7285520	7327916	SFMBT2	-	exon-exon	transcript,gene,exon,CDS	0	2	1	0	1	1	2	0	1	1	0	1	0	0	0	0	1	0	1	0	0	0	3	1	1	0	2	1	0	0	4	0	1	0	0	0	0	0	3	1	2	0	0
10	7318854	7327916	SFMBT2	-	exon-exon	transcript,gene,exon,CDS	18	7	1	7	5	5	5	1	5	3	0	4	1	1	2	0	3	0	4	1	2	0	2	0	2	1	4	4	1	0	28	1	0	1	0	4	3	1	9	6	10	2	0
10	7409611	7423911	SFMBT2	-	exon-exon	five_prime_utr,transcript,gene,exon,CDS	0	0	0	0	0	2	0	0	1	1	0	1	0	1	0	0	0	0	0	2	0	0	0	0	0	0	0	0	0	0	0	0	0	0	0	0	0	0	0	0	0	0	0
10	7839010	7844817	ATP5C1	+	exon-exon	five_prime_utr,exon,gene,transcript,CDS	71	14	49	123	89	37	28	39	177	20	54	72	16	1	19	37	22	28	22	29	6	15	34	9	26	15	10	18	40	8	11	13	24	13	5	25	21	33	38	27	36	7	11
10	9238603	9241009	not_annotated	-	intergenic-intergenic	not_annotated	0	0	0	5	0	2	0	0	0	0	0	0	2	0	0	0	0	0	0	0	0	0	3	0	0	0	0	0	0	0	0	0	1	0	0	0	0	0	0	0	0	0	0
10	9498385	9500924	not_annotated	-	intergenic-intergenic	not_annotated	0	0	0	0	0	0	0	0	7	0	0	0	0	0	0	0	0	0	0	0	0	0	0	0	0	0	0	0	0	0	0	0	0	0	0	0	0	0	0	0	0	0	0
10	11523769	11527910	USP6NL	-	exon-exon	transcript,gene,exon,CDS	3	0	1	3	1	1	1	2	7	3	0	1	0	0	0	0	1	1	0	0	2	0	1	0	0	0	0	1	5	1	0	1	1	0	0	0	0	1	0	0	1	0	0
10	11643344	11643979	USP6NL	-	intron-intron	gene,transcript	0	0	0	0	0	0	0	0	5	0	1	0	0	0	0	0	0	0	0	0	1	1	0	0	0	0	0	0	0	0	0	0	1	0	0	0	1	0	0	0	0	0	1
10	11893996	11894214	PROSER2	+	exon-exon	five_prime_utr,transcript,gene,exon,CDS	0	0	0	3	0	1	5	2	14	0	1	1	1	0	0	1	0	1	1	0	0	1	1	0	0	0	0	0	0	0	0	0	0	0	0	0	1	1	3	2	0	0	1
10	12021056	12056183	UPF2	-	exon-exon	transcript,gene,exon,CDS	2	1	0	0	2	0	0	0	5	0	1	2	0	0	0	0	0	0	0	1	0	0	0	0	1	0	0	0	1	0	0	0	1	0	0	0	0	2	2	1	1	0	0
10	12039671	12046726	UPF2	-	exon-exon	transcript,gene,exon,CDS	0	0	1	2	0	0	1	1	1	1	0	0	0	0	0	0	0	0	0	0	0	0	1	0	0	0	1	0	0	0	0	0	2	0	0	0	0	1	0	2	0	0	1
10	12039671	12056183	UPF2	-	exon-exon	transcript,gene,exon,CDS	5	2	5	10	4	8	4	5	32	6	6	3	0	1	11	0	0	6	3	0	3	2	4	5	2	5	1	2	2	5	3	5	6	0	0	6	5	3	8	3	8	4	5
10	12123471	12133683	DHTKD1	+	exon-exon	transcript,gene,exon,CDS	1	0	2	0	0	0	3	2	10	1	2	1	0	0	1	0	1	0	0	0	0	1	0	0	6	0	0	1	0	2	2	1	1	0	1	0	0	2	8	0	5	1	0
10	12123471	12136270	DHTKD1	+	exon-exon	transcript,gene,exon,CDS	2	0	0	1	4	1	2	1	8	1	0	1	0	1	0	0	0	1	0	1	1	0	0	1	5	1	0	0	0	0	1	1	1	0	1	0	1	2	6	0	1	1	0
10	12123471	12143180	DHTKD1	+	exon-exon	transcript,gene,exon,CDS	2	2	1	0	2	0	0	1	0	1	2	0	0	2	1	1	0	1	0	0	0	0	0	0	0	0	0	0	0	0	0	0	0	0	0	0	0	1	5	0	0	0	0
10	12123471	12162266	DHTKD1	+	exon-exon	transcript,gene,exon,CDS	0	0	3	1	0	3	2	2	3	1	5	4	0	0	0	0	0	4	0	0	0	1	0	0	3	0	0	2	0	1	2	1	1	0	0	0	0	0	5	0	0	0	0
10	12257739	12280484	CDC123	+	exon-exon	transcript,gene,exon,CDS	1	0	1	1	0	1	1	0	4	0	0	5	1	0	1	0	1	0	0	1	0	0	0	0	1	0	0	1	0	1	0	0	0	0	0	0	0	0	0	0	0	0	0
10	13169745	13178897	OPTN	+	exon-exon	transcript,three_prime_utr,gene,exon,CDS	5	1	1	1	4	3	0	3	3	3	0	3	0	0	1	0	3	1	2	2	1	3	0	0	0	1	0	0	0	0	0	0	0	0	0	0	0	2	1	1	0	0	0
10	13701323	13705509	FRMD4A	-	exon-exon	transcript,gene,exon,CDS	1	1	0	1	0	0	0	1	0	1	0	2	0	3	1	0	0	0	1	0	0	1	2	0	0	0	0	0	0	2	0	0	2	1	0	0	4	0	1	0	1	2	1
10	13705453	13717044	FRMD4A	-	exon-exon	transcript,gene,exon,CDS	0	1	1	0	0	0	0	0	4	0	0	1	1	3	1	0	0	0	0	0	0	0	0	2	1	0	0	0	0	0	0	0	2	0	0	0	1	0	3	0	0	0	0
10	13749037	13758300	FRMD4A	-	exon-intron	transcript,gene,exon,CDS	0	0	0	0	0	0	0	0	6	0	0	0	0	0	0	0	0	0	0	0	0	0	0	0	0	0	0	0	0	0	0	0	0	0	0	0	0	0	0	0	0	0	0
10	15858834	15885271	FAM188A	-	exon-exon	five_prime_utr,transcript,gene,exon,CDS	2	0	0	0	0	0	2	0	5	0	0	0	0	0	0	0	0	0	0	0	0	0	0	0	1	0	0	0	0	0	1	0	0	0	0	0	0	0	1	0	0	0	0
10	15858834	15889942	FAM188A	-	exon-exon	five_prime_utr,transcript,gene,exon,CDS	14	2	4	13	5	8	4	5	33	2	6	13	3	1	6	2	5	4	0	6	1	1	2	3	12	2	0	4	4	3	3	4	5	3	0	4	2	3	9	8	1	1	0
10	15863655	15885271	FAM188A	-	exon-exon	transcript,gene,exon,CDS	2	0	0	1	0	1	1	1	4	2	1	0	0	0	0	0	0	1	0	1	1	0	1	1	0	0	0	2	0	0	0	0	0	0	0	0	1	1	0	0	0	0	0
10	15863655	15889942	FAM188A	-	exon-exon	transcript,gene,exon,CDS	6	0	0	5	2	5	3	1	10	2	1	5	0	0	1	0	0	1	0	2	0	0	2	2	2	0	0	0	0	0	1	1	0	0	0	0	0	0	4	1	0	0	0
10	15875629	15889942	FAM188A	-	exon-exon	transcript,gene,exon,CDS	3	2	4	8	3	3	3	7	21	0	4	7	0	0	4	3	2	2	1	9	2	3	1	2	2	1	1	7	1	0	2	1	4	1	0	0	8	1	5	1	0	0	1
10	16794538	16824083	RSU1	-	exon-exon	five_prime_utr,transcript,gene,exon,CDS	3	1	1	4	2	0	0	0	3	1	0	5	0	0	0	0	0	0	1	0	1	0	0	0	1	0	1	1	1	0	0	0	0	0	0	1	0	0	1	1	0	0	0
10	17645559	17646046	PTPLA	-	exon-exon	transcript,gene,exon,CDS	2	0	0	1	0	0	0	0	7	0	0	2	0	0	0	0	0	1	0	1	0	0	0	0	3	2	0	0	0	0	0	0	1	0	0	0	0	1	0	1	0	0	1
10	17746430	17747740	STAM	+	exon-exon	transcript,gene,exon,CDS	8	0	5	6	2	6	0	3	9	4	2	13	0	0	0	1	0	3	3	2	0	1	0	1	1	0	1	4	3	1	0	1	4	1	0	0	3	1	4	0	2	0	1
10	18874878	18905222	NSUN6	-	exon-exon	exon,gene,transcript,CDS	1	0	0	1	0	1	1	1	0	0	0	1	0	0	1	0	1	0	4	0	0	0	2	0	0	0	1	1	0	1	0	0	0	1	3	0	0	0	0	0	2	0	0
10	18885137	18905222	NSUN6	-	exon-exon	transcript,gene,exon,CDS	3	0	0	1	0	0	1	0	2	0	0	0	0	0	0	0	1	1	1	0	1	0	0	0	0	0	1	4	3	0	0	0	0	0	0	0	0	0	0	0	0	0	0
10	18898774	18905222	NSUN6	-	exon-exon	transcript,gene,exon,CDS	3	0	0	4	0	0	2	0	2	1	0	4	0	0	2	0	0	1	8	1	0	0	1	2	0	0	0	1	2	0	0	0	2	1	0	0	0	2	0	1	0	0	0
10	21234267	21250708	NEBL	-	intron-exon	exon,gene,transcript,CDS	0	1	0	0	0	0	0	0	1	1	0	1	0	0	0	0	1	0	0	0	0	1	0	0	0	1	0	0	0	1	0	0	1	0	0	0	0	0	0	0	0	0	0
10	21970261	21971186	MLLT10	+	exon-exon	transcript,gene,exon,CDS	4	0	0	1	0	1	1	1	0	0	1	3	0	0	1	1	0	0	0	0	0	0	1	1	0	1	0	4	1	3	0	1	2	0	0	0	0	1	0	0	0	0	0
10	22002701	22016857	MLLT10	+	exon-exon	transcript,gene,exon,CDS	1	1	1	9	0	1	0	0	7	1	1	3	0	0	0	1	0	0	2	1	0	0	0	1	1	0	0	1	1	0	0	2	2	1	0	0	0	1	2	0	1	0	1
10	22171211	22209892	DNAJC1	-	exon-exon	transcript,gene,exon,CDS	3	0	0	1	0	2	0	1	6	1	0	1	0	0	1	1	0	0	1	1	2	0	1	0	0	0	0	2	0	2	2	0	5	1	0	3	0	0	1	1	0	2	1
10	22193451	22209892	DNAJC1	-	exon-exon	exon,gene,transcript,CDS	1	0	0	0	0	2	0	0	3	0	2	1	0	0	0	0	0	1	0	0	1	0	0	0	0	0	0	1	1	0	1	0	2	0	0	3	0	1	2	1	0	0	0
10	22193451	22218070	DNAJC1	-	exon-exon	exon,gene,transcript,CDS	2	0	0	0	0	0	1	0	2	4	0	1	0	0	0	0	0	0	0	1	0	1	0	0	0	0	0	0	2	0	0	0	1	0	0	0	0	0	5	1	0	0	0
10	24669798	24673352	KIAA1217	+	exon-intron	five_prime_utr,transcript,gene,exon,CDS	2	0	0	2	0	3	3	5	2	0	3	3	0	0	2	1	0	0	1	1	0	0	3	0	3	0	1	2	2	0	1	0	0	0	0	0	8	2	6	2	1	2	0
10	24816865	24825822	KIAA1217	+	exon-exon	three_prime_utr,gene,exon,transcript,CDS	0	0	1	0	2	0	1	2	1	0	2	1	1	0	0	1	1	1	3	0	0	1	0	1	2	0	0	0	1	0	0	0	1	1	0	1	0	1	1	0	0	0	1
10	26355904	26359330	MYO3A	+	exon-exon	transcript,gene,exon,CDS	0	0	0	0	1	0	0	0	10	0	0	0	0	0	0	0	0	0	0	0	0	0	0	0	0	0	0	0	0	0	0	0	0	0	0	0	0	0	0	0	0	0	0
10	26355904	26385611	MYO3A	+	exon-exon	transcript,gene,exon,CDS	0	0	0	0	2	0	0	0	8	0	0	0	0	0	0	0	0	0	0	0	1	0	0	0	0	0	0	0	0	0	0	0	0	0	0	0	0	0	0	0	0	0	0
10	26377132	26385611	MYO3A	+	exon-exon	transcript,gene,exon,CDS	0	0	0	0	0	0	0	0	5	0	0	0	0	0	0	0	0	0	0	0	0	0	0	0	0	0	0	0	0	0	0	0	0	0	0	0	0	0	0	0	0	0	0
10	26789748	26792203	APBB1IP	+	exon-exon	transcript,gene,exon,CDS	3	0	0	0	1	1	7	0	10	0	0	0	0	0	0	0	0	1	0	0	0	0	0	0	0	0	0	1	0	0	0	0	0	0	0	0	0	0	0	0	0	0	0
10	26994215	26998697	PDSS1	+	exon-exon	transcript,gene,exon,CDS	1	0	0	0	0	0	0	0	4	0	0	0	0	1	0	0	0	0	0	0	1	0	0	0	0	0	0	0	0	0	1	0	0	0	0	0	0	0	0	0	1	0	1
10	27311487	27322306	ANKRD26	-	exon-exon	transcript,gene,exon,CDS	1	0	1	1	0	0	1	0	7	1	0	1	0	1	0	1	0	0	0	0	0	0	0	0	0	0	0	1	1	0	0	0	0	0	0	1	1	0	1	0	0	1	0
10	27311487	27337908	ANKRD26	-	exon-exon	transcript,gene,exon,CDS	0	1	0	2	0	1	0	0	6	0	0	0	0	0	0	1	1	0	0	0	13	0	0	0	0	0	1	0	0	1	0	0	0	0	0	2	1	0	1	0	5	1	0
10	27326115	27337908	ANKRD26	-	exon-exon	transcript,gene,exon,CDS	0	1	0	2	0	0	0	1	9	0	2	1	0	0	0	0	0	0	0	0	0	0	0	0	0	0	0	0	0	1	1	0	0	0	0	1	0	0	1	0	2	0	0
10	27328894	27332496	ANKRD26	-	exon-exon	transcript,gene,exon,CDS	0	0	2	0	1	0	0	1	4	0	1	2	1	0	1	0	0	0	0	0	1	0	0	1	1	0	1	0	0	3	0	1	0	0	0	0	0	0	0	0	0	0	0
10	27431316	27434519	YME1L1	-	exon-exon	transcript,three_prime_utr,gene,exon,CDS	9	1	3	7	6	2	6	4	18	2	3	4	0	0	0	2	0	1	1	0	0	0	2	1	1	0	0	0	7	2	1	0	6	1	1	0	3	1	4	0	0	0	4
10	27453993	27454468	MASTL	+	exon-exon	transcript,gene,exon,CDS	1	0	1	2	0	1	2	1	12	1	1	6	0	0	0	0	0	4	1	0	2	1	2	2	0	1	1	1	3	1	0	0	0	0	0	1	0	0	4	0	1	0	1
10	27458873	27460012	MASTL	+	exon-exon	transcript,gene,exon,CDS	0	2	0	2	0	0	7	0	2	1	0	2	0	0	3	0	0	0	0	0	1	0	0	0	0	0	0	0	1	0	0	2	0	1	0	0	0	1	2	2	0	0	2
10	27821436	27822923	RAB18	+	exon-exon	transcript,gene,exon,CDS	6	0	2	4	2	3	6	2	5	1	2	6	1	1	2	2	2	1	1	2	2	2	2	0	1	1	0	2	1	1	2	1	4	0	4	1	0	1	0	1	2	0	1
10	28872328	28879761	WAC	+	exon-exon	three_prime_utr,gene,exon,transcript,CDS	0	0	2	0	1	0	2	0	9	1	0	2	0	0	0	1	0	0	0	0	0	0	0	0	2	0	0	1	0	0	1	0	0	0	0	0	0	0	3	0	1	0	0
10	28872328	28884970	WAC	+	exon-exon	three_prime_utr,gene,exon,transcript,CDS	5	2	1	2	1	3	4	2	7	4	2	3	0	0	2	1	2	1	1	1	0	0	3	1	1	0	4	2	0	0	0	3	2	0	0	0	4	0	0	1	4	0	2
10	29801664	29820217	SVIL	-	exon-exon	transcript,gene,exon,CDS	6	0	0	0	0	0	0	0	0	0	0	0	0	0	0	0	7	0	0	11	0	0	0	0	8	0	0	0	0	0	0	0	0	0	0	0	0	0	2	0	1	0	0
10	31230504	31273355	ZNF438	-	exon-exon	five_prime_utr,transcript,gene,exon	0	0	0	0	0	0	0	0	5	0	0	0	0	0	0	0	0	0	0	0	0	0	0	0	0	0	0	0	0	0	0	0	0	0	0	0	0	0	0	0	0	0	1
10	31644073	31647262	ZEB1	+	exon-exon	transcript,gene,exon	0	0	0	0	0	0	0	0	4	0	0	0	0	0	0	0	0	0	0	0	0	0	0	0	0	0	0	0	0	0	0	0	0	0	0	0	0	0	0	0	0	0	0
10	31661947	31676195	ZEB1	+	exon-exon	transcript,three_prime_utr,gene,exon,CDS	4	1	2	1	1	1	1	0	55	0	1	0	1	0	1	0	0	0	0	3	2	0	0	0	0	0	1	1	1	0	0	0	2	1	0	1	0	1	0	0	0	0	0
10	31661947	31676727	ZEB1	+	exon-exon	transcript,gene,exon,CDS	0	0	0	0	1	1	0	0	29	0	0	0	0	0	0	0	0	0	0	0	1	0	0	0	0	0	1	4	0	0	1	0	0	0	0	0	0	1	0	0	0	0	1
10	31661947	31750166	ZEB1	+	exon-exon	transcript,three_prime_utr,gene,exon,CDS	2	0	1	2	0	0	1	0	10	1	0	1	0	0	0	1	0	0	1	3	0	0	0	0	0	0	0	1	1	0	1	0	0	0	0	0	0	2	1	0	0	0	1
10	32197100	32199491	ARHGAP12	-	exon-exon	five_prime_utr,transcript,gene,exon,CDS	27	4	16	15	10	9	6	20	70	6	24	23	3	3	10	3	7	11	2	5	5	5	4	4	12	3	4	3	7	6	16	5	24	3	1	2	4	2	4	1	4	1	6
10	32197100	32211888	ARHGAP12	-	exon-intron	transcript,gene,exon,CDS	0	0	0	0	0	0	0	0	4	0	0	0	0	0	0	0	0	0	0	0	0	1	0	0	0	0	0	0	0	0	0	0	0	0	0	0	0	0	0	0	0	0	1
10	32308786	32310215	KIF5B	-	exon-exon	transcript,gene,exon,CDS	2	0	1	1	1	2	1	3	4	4	2	6	2	0	2	1	0	0	1	0	0	0	1	1	4	2	0	4	0	0	0	0	1	2	0	0	0	1	0	0	0	0	0
10	32740520	32751977	CCDC7	+	exon-exon	five_prime_utr,transcript,gene,exon,CDS	1	0	0	0	1	1	1	2	2	0	0	0	0	0	0	0	0	0	0	0	0	1	0	0	0	0	0	0	1	0	0	0	0	0	0	0	1	0	0	0	0	0	0
10	32740520	32762951	CCDC7	+	exon-exon	five_prime_utr,exon,CDS,three_prime_utr,gene,transcript	5	1	0	4	4	2	1	4	27	2	5	4	2	0	2	1	0	4	0	4	1	1	2	0	3	2	0	1	4	1	0	0	5	0	0	0	2	1	2	1	2	2	2
10	32740520	32770710	CCDC7	+	exon-exon	five_prime_utr,transcript,gene,exon	0	0	0	1	1	2	2	0	9	0	0	0	0	1	1	0	0	3	0	1	0	0	0	0	2	0	0	0	0	0	1	1	2	0	0	2	1	0	1	0	0	0	0
10	33093943	33113532	C10ORF68	+	exon-exon	transcript,gene,exon,CDS	3	0	0	1	1	0	0	0	2	1	0	2	0	0	2	2	0	0	0	0	0	0	0	0	1	0	0	1	3	0	0	0	1	0	0	0	0	0	0	0	0	0	0
10	34558585	34573173	PARD3	-	exon-exon	transcript,gene,exon,CDS	31	9	9	19	1	20	17	24	7	7	12	19	1	2	21	4	3	3	11	7	3	4	6	3	8	3	3	16	5	3	1	5	14	8	1	5	15	11	4	15	18	2	8
10	34620045	34649187	PARD3	-	exon-exon	transcript,gene,exon,CDS	0	0	0	0	0	1	0	1	3	1	2	4	0	0	2	2	0	2	0	1	0	0	0	1	0	0	0	2	1	0	0	1	0	1	0	0	0	0	2	1	0	0	2
10	34648075	34673182	PARD3	-	exon-exon	transcript,gene,exon,CDS	3	5	2	1	0	0	0	3	4	1	0	7	0	0	0	0	0	1	1	0	0	0	1	0	3	1	0	1	0	0	1	1	1	0	0	1	2	2	1	0	1	0	0
10	34661426	34673182	PARD3	-	exon-exon	transcript,gene,exon,CDS	3	2	1	3	0	1	2	4	6	0	1	3	0	1	0	0	0	0	0	0	0	0	0	0	1	0	0	0	1	0	1	0	1	0	0	1	0	0	0	1	0	0	0
10	35321363	35333796	CUL2	-	exon-exon	transcript,three_prime_utr,gene,exon,CDS	3	0	0	0	1	4	1	2	6	0	0	1	0	0	2	0	0	0	0	0	0	0	1	1	0	0	0	0	0	0	0	1	0	0	0	0	0	0	0	0	0	0	0
10	35349802	35360267	CUL2	-	exon-exon	five_prime_utr,exon,stop_codon,CDS,gene,transcript	3	0	1	0	0	1	0	0	4	1	0	3	0	0	1	0	0	1	0	0	0	0	2	0	0	1	0	1	0	0	0	0	2	1	0	1	2	0	1	1	0	0	3
10	35805451	35819171	CCNY	+	exon-exon	transcript,gene,exon,CDS	5	0	3	3	0	1	1	1	5	2	0	1	2	1	2	1	0	0	1	0	0	0	0	0	2	1	1	1	0	0	1	0	1	0	1	1	0	0	1	0	1	0	1
10	43127377	43132420	ZNF33B	-	exon-exon	five_prime_utr,transcript,gene,exon,CDS	0	1	4	2	1	0	0	4	1	0	1	0	3	0	5	0	2	0	0	0	0	0	0	0	0	0	0	0	1	2	0	0	6	3	0	0	0	2	4	0	0	0	2
10	43127377	43150123	ZNF33B	-	exon-intergenic	not_annotated,transcript,gene,exon,CDS	0	0	1	1	0	2	0	6	0	0	0	1	1	0	5	0	1	0	0	0	0	0	0	0	3	0	0	1	0	2	0	1	4	2	0	0	0	0	5	0	0	2	2
10	43650345	43654379	CSGALNACT2	+	exon-exon	five_prime_utr,transcript,gene,exon,CDS	3	1	2	6	0	0	1	0	2	0	2	2	0	0	0	0	3	0	0	2	0	1	0	1	1	0	1	1	0	1	0	0	0	0	0	0	0	0	0	1	0	1	1
10	43650345	43671480	CSGALNACT2	+	exon-exon	five_prime_utr,transcript,gene,exon,CDS	1	0	2	1	0	1	0	1	0	0	1	7	0	1	2	0	1	0	0	2	1	0	0	0	0	2	0	0	1	0	0	0	2	0	0	0	1	1	1	1	0	0	1
10	44104062	44104798	ZNF485	+	exon-exon	transcript,gene,exon,CDS	0	0	0	0	0	0	0	0	0	0	0	0	0	0	0	0	0	0	0	0	0	0	0	0	0	0	0	0	0	0	0	0	0	0	0	0	0	0	0	0	0	0	0
10	46135264	46159290	ZFAND4	-	exon-exon	five_prime_utr,exon,CDS,three_prime_utr,gene,transcript	2	0	2	2	1	0	1	1	0	1	3	0	0	0	0	1	1	1	0	0	0	0	0	0	1	1	0	3	1	0	1	0	1	0	0	0	0	2	1	0	0	0	1
10	47909170	47909819	FAM21B	+	exon-exon	transcript,gene,exon,CDS	0	0	1	2	0	0	1	0	1	0	0	0	1	0	1	0	0	3	2	0	0	0	1	0	1	0	0	0	0	0	1	0	1	0	0	1	0	0	0	0	0	4	0
10	49609655	49618211	MAPK8	+	exon-exon	five_prime_utr,transcript,gene,exon,CDS	4	0	0	4	1	5	1	4	3	0	4	6	2	2	1	1	4	0	0	3	1	0	1	0	3	0	0	0	7	0	0	1	9	0	0	0	1	2	1	1	0	0	1
10	51584616	51585599	NCOA4	+	exon-exon	transcript,gene,exon,CDS	1	0	0	0	2	0	1	1	1	0	0	1	0	1	0	1	0	1	1	0	0	1	1	0	2	0	0	1	0	0	4	0	0	0	0	0	0	0	1	0	0	0	1
10	51629986	51648990	PARGP1	+	exon-exon	transcript,gene,exon	3	1	1	3	0	2	1	3	2	2	1	1	0	0	4	0	0	1	1	3	1	1	1	2	0	0	0	0	1	1	1	1	1	0	0	0	0	1	2	1	0	0	2
10	51632846	51656468	PARGP1	+	exon-intron	transcript,gene,exon	11	0	1	2	2	3	3	7	2	6	2	1	0	1	0	2	1	0	0	5	1	0	5	0	0	0	0	0	2	2	0	0	3	0	1	0	0	0	1	1	0	0	0
10	51829307	51840691	FAM21A	+	exon-exon	transcript,gene,exon,CDS	4	0	2	1	1	1	0	0	0	0	0	1	0	0	0	0	1	0	1	0	0	0	0	0	0	0	0	0	1	0	0	0	1	1	0	0	0	0	0	0	0	0	2
10	52193236	52226692	SGMS1	-	exon-exon	five_prime_utr,transcript,gene,exon	3	0	2	1	0	0	0	4	4	3	2	0	2	0	1	1	1	2	3	0	1	0	1	1	1	2	1	2	2	2	2	0	3	1	0	0	0	0	1	0	0	1	2
10	61844360	61845011	ANK3	-	exon-exon	transcript,gene,exon,CDS	5	1	0	1	0	0	1	0	0	6	1	2	0	0	0	0	1	0	0	0	0	0	2	0	0	4	0	1	1	0	0	2	0	0	0	0	0	2	2	0	0	0	1
10	62021617	62039397	ANK3	-	exon-exon	transcript,gene,exon,CDS	3	1	3	4	1	0	1	0	0	2	0	1	1	0	0	0	0	0	0	0	0	0	0	0	0	0	0	0	0	0	0	1	1	0	0	0	0	0	2	0	0	0	0
10	65140078	65140242	JMJD1C	-	exon-exon	five_prime_utr,transcript,gene,exon,CDS	2	0	1	1	0	2	0	1	1	0	2	2	2	0	1	0	3	4	1	0	0	0	0	2	1	0	1	0	0	0	1	0	0	0	1	1	0	0	0	0	0	0	1
10	69785303	69804320	HERC4	-	exon-exon	exon,three_prime_utr,gene,transcript,CDS	0	0	2	2	0	2	2	3	9	0	0	1	0	0	1	1	0	2	0	2	2	0	1	1	4	1	2	0	0	1	0	0	2	0	0	0	1	1	4	1	0	0	3
10	70123347	70123870	RUFY2	-	exon-exon	transcript,gene,exon,CDS	2	1	2	3	1	1	2	2	0	0	2	4	0	0	0	1	0	1	6	0	0	0	1	0	0	1	1	4	0	0	0	0	4	0	0	0	0	0	0	1	0	0	0
10	70152895	70154208	RUFY2	-	exon-exon	transcript,gene,exon,CDS	12	0	2	9	0	2	7	3	1	2	3	8	3	0	1	1	0	4	1	0	0	3	0	0	3	1	0	1	2	0	0	0	2	0	0	0	6	2	0	3	1	2	0
10	70153832	70154208	RUFY2	-	exon-exon	transcript,gene,exon,CDS	1	0	0	1	0	0	1	4	0	1	0	1	0	0	0	0	0	0	0	1	0	0	1	0	0	0	0	1	0	0	0	0	0	0	0	0	0	0	1	0	0	0	0
10	70218861	70229920	DNA2	-	exon-exon	transcript,three_prime_utr,gene,exon,CDS	1	3	1	1	1	1	2	0	4	1	1	1	1	1	0	0	0	5	0	0	1	1	1	0	1	0	3	0	0	0	0	1	0	2	0	0	6	0	1	0	1	0	2
10	70227880	70229920	DNA2	-	exon-exon	transcript,three_prime_utr,gene,exon,CDS	9	1	6	1	2	2	2	5	12	4	2	5	0	2	7	0	1	4	1	0	1	1	1	1	1	0	0	1	0	1	3	3	0	2	0	0	3	2	4	3	0	2	6
10	70243177	70253327	SLC25A16	-	exon-exon	transcript,gene,exon,CDS,three_prime_utr	3	0	1	1	0	0	0	0	0	0	0	0	0	0	0	0	0	0	0	0	0	0	0	0	1	0	1	0	0	0	0	0	0	0	0	0	1	0	1	0	0	0	0
10	70246901	70253327	SLC25A16	-	exon-exon	transcript,three_prime_utr,gene,exon,CDS	4	2	0	0	0	3	0	2	1	1	1	0	0	0	2	0	0	2	1	0	0	1	0	0	0	0	0	1	4	0	0	1	4	0	0	0	0	0	2	1	0	0	0
10	70246901	70266475	SLC25A16	-	exon-exon	five_prime_utr,exon,CDS,three_prime_utr,gene,transcript	8	0	1	1	0	0	1	2	1	3	2	2	0	2	2	0	1	0	1	4	0	0	1	0	2	0	0	1	2	1	0	2	5	0	0	0	1	0	0	1	0	0	1
10	70404455	70406762	TET1	+	exon-exon	transcript,gene,exon,CDS	12	0	7	2	2	2	1	8	1	1	5	4	0	0	3	2	1	1	0	1	3	1	2	1	1	7	0	1	5	1	0	1	1	7	0	0	4	1	2	1	1	2	0
10	70497602	70502326	CCAR1	+	exon-exon	five_prime_utr,exon,CDS,three_prime_utr,gene,transcript	3	0	1	3	0	2	1	4	3	1	1	3	2	0	4	0	0	0	0	0	0	0	1	1	0	1	1	1	0	1	0	1	2	1	0	0	0	2	1	1	0	1	1
10	70545893	70546449	CCAR1	+	exon-exon	three_prime_utr,gene,exon,transcript,CDS	0	0	1	4	0	0	1	2	0	0	0	1	0	0	0	0	0	0	2	0	0	1	1	0	0	0	1	0	2	0	0	0	0	1	0	1	0	0	0	0	0	0	2
10	70547684	70548085	CCAR1	+	exon-exon	three_prime_utr,gene,exon,transcript,CDS	3	1	0	3	1	1	0	6	4	1	0	1	0	0	3	0	2	0	1	0	0	1	0	0	1	1	0	0	0	1	1	0	0	1	0	0	1	1	1	1	2	2	2
10	70719562	70720005	DDX21	+	exon-exon	transcript,gene,exon,CDS	10	6	2	2	9	8	8	11	11	2	3	3	1	3	3	4	2	8	3	2	3	0	4	3	4	2	2	9	3	1	3	2	8	1	0	0	6	1	0	3	0	1	8
10	70719562	70721913	DDX21	+	exon-exon	transcript,gene,exon,CDS	0	1	0	1	1	0	0	0	0	1	1	0	0	0	0	0	0	1	0	0	0	0	1	0	0	1	0	2	0	0	0	0	0	0	0	0	1	0	0	0	0	0	1
10	71124539	71129380	HK1	+	exon-exon	transcript,gene,exon,CDS	4	0	0	0	0	0	0	2	0	0	0	0	0	0	1	0	0	0	0	0	0	0	0	0	0	0	0	0	0	0	0	0	0	0	0	0	0	0	0	0	1	0	0
10	71243447	71244971	TSPAN15	+	exon-exon	transcript,gene,exon,CDS	5	1	0	1	1	2	1	2	0	0	1	3	1	0	0	2	1	0	0	1	1	0	1	0	0	0	1	0	2	0	2	0	1	0	0	0	0	0	1	2	0	0	0
10	71873901	71883853	AIFM2	-	exon-exon	five_prime_utr,transcript,gene,exon,three_prime_utr	1	0	0	0	0	1	1	0	0	0	4	0	0	0	0	0	0	1	0	3	0	0	0	0	1	0	0	0	0	0	0	0	1	1	0	0	0	0	0	0	0	0	0
10	72604230	72619256	SGPL1	+	exon-exon	exon,gene,transcript,CDS	4	0	0	2	1	0	0	0	2	0	0	4	0	1	1	0	0	1	0	0	0	0	0	1	1	0	0	0	2	0	1	0	1	0	0	0	0	1	1	1	0	1	1
10	74100547	74100928	DNAJB12	-	exon-exon	five_prime_utr,transcript,gene,exon,CDS	3	0	1	3	5	0	2	6	1	1	4	8	1	1	5	0	2	1	1	2	1	1	2	1	2	0	1	1	2	1	0	0	4	3	0	1	4	0	1	1	2	0	1
10	74468041	74475660	MCU	+	exon-exon	transcript,three_prime_utr,gene,exon,CDS	6	2	6	4	2	3	0	4	3	0	1	7	1	1	0	3	1	3	5	2	1	1	3	0	2	1	1	1	0	0	1	1	5	2	0	1	1	1	3	5	2	1	3
10	74474869	74475660	MCU	+	exon-exon	transcript,three_prime_utr,gene,exon,CDS	5	0	3	2	0	3	4	4	1	1	0	6	0	1	0	2	0	4	3	0	2	2	2	1	2	0	1	3	0	0	0	1	2	0	0	1	2	0	0	2	1	5	0
10	74894361	74908162	ECD	-	exon-exon	transcript,three_prime_utr,gene,exon,CDS	0	0	0	0	0	0	0	0	0	0	0	0	0	0	0	0	0	0	0	0	0	0	0	0	0	0	0	0	0	0	0	0	0	0	0	0	1	0	0	0	0	0	0
10	75156277	75160615	ANXA7	-	exon-exon	five_prime_utr,transcript,gene,exon,CDS	0	0	0	0	0	1	0	0	14	0	0	1	0	0	0	0	0	0	0	0	0	0	0	0	0	0	0	0	0	0	0	0	0	0	0	0	0	0	0	0	0	0	0
10	75830428	75834661	VCL	+	exon-exon	transcript,gene,exon,CDS	1	0	0	0	0	1	0	1	0	1	0	3	1	1	0	0	0	1	0	0	1	0	2	1	0	0	0	0	0	1	1	0	2	0	0	0	1	0	3	0	0	1	0
10	76153899	76158337	ADK	+	exon-exon	transcript,gene,exon,CDS	0	1	1	1	2	1	0	1	1	1	1	1	1	0	1	0	0	0	1	0	1	0	0	0	0	0	0	0	0	0	0	1	0	0	0	0	0	0	0	0	0	0	1
10	76598441	76603236	KAT6B	+	exon-exon	five_prime_utr,transcript,gene,exon,CDS	2	0	0	1	0	1	0	0	4	2	0	3	0	0	0	0	1	0	0	0	0	1	1	0	0	1	0	0	0	1	0	0	4	0	0	0	0	0	1	1	2	1	1
10	76602358	76603236	KAT6B	+	exon-exon	five_prime_utr,transcript,gene,exon,CDS	4	0	1	3	1	1	0	0	3	0	0	2	0	0	0	1	2	0	0	0	0	0	1	0	0	0	0	0	0	0	2	0	3	0	0	0	0	1	0	1	0	0	1
10	76978821	76979114	VDAC2	+	exon-exon	exon,gene,transcript,CDS	1	1	2	2	0	1	0	0	1	0	1	3	0	1	1	1	0	0	1	0	0	0	1	0	0	0	3	1	3	0	1	1	2	0	0	0	0	0	2	0	0	0	1
10	79613112	79614128	DLG5	-	exon-exon	transcript,gene,exon,CDS	2	0	0	2	0	1	0	4	1	1	1	1	0	1	0	0	0	0	0	0	0	0	0	0	0	1	1	0	0	0	0	0	0	0	0	0	0	0	0	1	0	1	1
10	86130770	86133571	CCSER2	+	exon-exon	five_prime_utr,transcript,gene,exon,CDS	3	1	4	0	2	3	1	2	3	1	3	4	0	2	3	1	5	7	2	2	1	1	0	1	1	0	0	1	4	0	3	0	1	0	0	0	1	0	3	3	1	0	1
10	86177527	86185649	CCSER2	+	exon-exon	transcript,gene,exon,CDS	5	0	5	4	1	2	2	1	4	6	1	5	1	1	5	1	0	0	1	1	1	2	2	0	1	1	0	1	7	2	1	2	6	0	0	0	0	1	1	0	1	0	4
10	86198038	86237420	CCSER2	+	intron-exon	exon,gene,transcript,CDS	2	0	3	1	0	0	0	0	2	0	0	1	1	0	0	0	0	0	0	0	0	0	0	0	1	0	1	0	3	0	1	0	1	0	0	0	1	1	0	0	0	1	4
10	86198268	86237420	CCSER2	+	exon-exon	transcript,gene,exon,CDS	6	2	3	6	1	5	1	4	4	5	2	9	1	3	6	2	3	1	1	5	0	0	0	0	1	2	0	5	7	1	0	1	6	2	0	0	1	3	5	6	3	2	3
10	89527430	89536184	ATAD1	-	exon-exon	transcript,gene,exon,CDS	6	1	4	7	3	4	4	1	12	1	3	11	1	0	1	2	0	1	2	0	0	0	3	0	1	0	3	2	1	0	2	2	4	1	0	0	1	1	0	2	3	0	2
10	90653628	90665417	STAMBPL1	+	exon-exon	transcript,gene,exon,CDS	3	0	0	1	1	1	0	1	1	0	0	2	0	0	4	0	0	0	0	0	0	0	0	0	0	0	0	0	2	0	0	0	2	0	0	0	1	1	0	0	0	0	0
10	91498715	91522592	KIF20B	+	exon-exon	transcript,gene,exon,CDS	0	0	0	0	1	0	0	0	2	0	0	0	0	0	0	0	0	0	0	0	1	0	0	0	1	0	1	0	0	0	0	0	0	0	0	0	0	0	0	0	0	0	0
10	91511103	91522592	KIF20B	+	exon-exon	transcript,gene,exon,CDS	5	1	0	1	2	2	4	1	8	3	2	4	0	1	0	0	2	5	1	2	0	0	1	0	4	1	1	2	2	2	1	2	1	4	0	1	4	1	2	0	2	0	3
10	93579027	93602148	TNKS2	+	exon-exon	transcript,gene,exon,CDS	2	0	2	3	2	0	1	1	2	3	1	5	0	0	1	0	1	0	1	5	1	0	0	2	0	3	0	0	1	0	1	0	0	0	0	0	1	1	0	0	1	0	1
10	93754292	93768032	BTAF1	+	exon-exon	transcript,gene,exon,CDS	5	1	1	2	0	1	1	0	0	0	0	6	0	0	2	0	0	0	1	1	0	1	4	0	3	1	0	0	0	0	0	0	2	0	0	0	0	1	1	3	1	0	2
10	94243012	94267962	IDE	-	exon-exon	three_prime_utr,gene,exon,transcript,CDS	0	0	0	2	0	1	1	0	2	1	0	5	0	0	0	0	0	1	0	1	0	0	0	0	1	0	0	1	0	0	0	0	1	1	0	0	1	0	0	0	0	0	1
10	94291505	94297307	IDE	-	exon-exon	three_prime_utr,gene,exon,transcript,CDS	4	3	2	5	0	5	2	1	3	4	1	6	1	2	5	2	0	4	1	0	0	0	0	1	0	1	0	3	0	1	0	1	2	1	0	1	3	1	0	3	1	1	2
10	94653106	94659401	EXOC6	+	exon-exon	transcript,gene,exon,CDS	1	0	0	1	1	0	1	0	6	3	1	1	0	3	0	0	0	4	0	1	3	1	1	0	1	0	4	1	3	0	0	1	4	0	0	0	0	0	1	1	1	0	7
10	94653106	94669388	EXOC6	+	exon-exon	transcript,gene,exon,CDS	0	0	0	1	0	0	2	0	0	3	0	4	1	0	0	0	0	2	0	0	0	0	0	0	0	0	0	3	3	0	1	0	1	0	0	0	1	1	0	0	0	0	1
10	94653106	94679807	EXOC6	+	exon-exon	transcript,gene,exon,CDS	1	0	1	2	0	0	0	0	0	2	1	2	0	0	0	1	0	1	1	0	2	0	0	0	2	0	0	1	1	0	0	0	0	0	0	0	0	1	0	0	0	0	2
10	95140976	95148911	MYOF	-	exon-exon	transcript,gene,exon,CDS	10	4	14	20	2	7	3	13	3	20	6	16	2	0	14	4	5	10	5	18	0	0	14	6	3	3	2	3	23	0	0	6	6	3	0	0	5	2	5	2	1	2	1
10	95436410	95447206	FRA10AC1	-	exon-exon	exon,gene,transcript,CDS	6	1	1	5	2	1	1	0	0	1	1	5	0	0	0	0	2	0	1	0	1	0	1	0	0	1	1	1	3	3	0	1	3	1	0	0	4	1	0	1	0	0	0
10	95765207	95792009	PLCE1	+	intron-exon	exon,gene,transcript,CDS	2	0	0	0	0	0	0	0	0	0	0	0	0	1	0	0	0	1	0	0	0	1	0	0	0	0	0	0	0	0	0	2	1	0	0	0	1	0	0	0	0	0	0
10	95790440	95792009	PLCE1	+	exon-exon	five_prime_utr,transcript,gene,exon,CDS	16	2	0	5	8	3	1	8	7	7	9	5	6	28	9	4	2	6	6	4	5	12	8	2	14	4	1	6	3	2	1	31	22	4	1	0	11	3	0	3	19	4	7
10	96005703	96006378	PLCE1	+	exon-exon	transcript,gene,exon,CDS	0	1	0	3	0	1	2	3	23	3	1	4	1	1	2	1	1	4	3	3	0	0	5	1	6	1	4	1	0	3	0	4	3	1	0	1	0	0	1	2	1	0	1
10	96018557	96018907	PLCE1	+	exon-exon	transcript,gene,exon,CDS	3	0	0	1	3	0	3	4	8	0	1	4	3	1	2	5	0	0	2	0	0	1	1	1	0	1	0	2	1	2	4	1	6	1	1	0	1	1	1	0	2	0	4
10	96201653	96234540	TBC1D12	+	exon-exon	transcript,gene,exon,CDS	5	0	3	7	2	2	1	0	5	2	5	3	2	0	1	1	3	1	1	2	0	0	1	0	4	1	0	0	3	1	1	1	4	3	0	0	0	0	1	1	2	0	0
10	96602594	96609815	CYP2C19	+	exon-exon	transcript,gene,exon,CDS	0	1	4	0	0	2	0	0	0	0	0	1	0	0	2	0	0	0	0	0	0	0	0	0	0	0	0	0	0	0	0	0	0	0	0	0	0	0	0	0	0	0	0
10	96961742	96967172	C10orf129	+	exon-exon	five_prime_utr,exon,CDS,three_prime_utr,gene,transcript	1	1	0	0	0	0	0	0	0	0	3	1	0	0	0	0	0	1	4	2	0	0	2	0	0	0	1	0	0	0	0	1	0	0	0	0	0	0	0	2	0	0	0
10	97141442	97170534	SORBS1	-	exon-exon	transcript,gene,exon,CDS	0	0	0	0	0	0	0	0	0	1	0	0	0	0	0	0	1	0	0	4	0	0	0	0	3	0	0	0	0	0	0	0	0	0	0	0	0	0	0	0	0	0	2
10	97915083	97920158	ZNF518A	+	exon-exon	transcript,gene,exon	2	0	1	4	0	2	0	1	1	0	4	10	2	1	2	0	2	0	1	1	1	0	2	0	1	1	0	3	1	4	0	2	1	3	1	0	2	3	0	0	0	0	0
10	97959831	97967655	BLNK	-	exon-exon	transcript,three_prime_utr,gene,exon,CDS	0	0	0	4	0	0	0	0	0	0	0	0	0	0	0	0	1	0	0	0	0	0	0	0	0	0	0	0	0	0	0	0	0	0	0	0	0	0	0	0	1	0	0
10	98303833	98325183	TM9SF3	-	exon-exon	transcript,gene,exon,CDS	4	3	7	3	0	1	2	1	2	1	1	6	0	2	2	1	1	1	2	3	0	0	1	1	2	2	0	0	0	0	0	0	1	0	0	0	0	0	0	0	2	1	0
10	98303833	98336586	TM9SF3	-	exon-exon	five_prime_utr,transcript,gene,exon,CDS	4	3	2	3	1	0	0	2	1	4	2	1	1	0	2	1	1	2	0	0	0	0	1	1	1	1	0	0	0	2	1	1	1	0	0	0	3	1	0	2	3	0	0
10	98667022	98667504	LCOR	+	exon-exon	five_prime_utr,transcript,gene,exon	2	1	2	3	0	0	3	0	0	0	0	1	3	0	0	3	0	0	0	0	0	0	3	0	0	1	0	0	2	0	0	1	5	1	0	0	1	0	0	2	0	0	1
10	98703870	98711953	LCOR	+	exon-exon	five_prime_utr,transcript,gene,exon,CDS	3	0	6	3	1	4	0	0	0	0	2	2	0	0	2	2	0	0	1	1	1	0	1	0	0	0	0	1	3	2	1	3	3	4	0	0	1	0	0	2	2	0	2
10	99196174	99197507	EXOSC1	-	exon-exon	transcript,gene,exon,CDS,three_prime_utr	9	3	1	9	8	7	3	0	2	2	3	8	0	1	2	3	2	1	2	6	0	2	4	2	3	0	2	4	3	2	1	4	2	1	0	0	5	3	1	0	1	0	3
10	99915850	99923154	R3HCC1L	+	exon-exon	start_codon,five_prime_utr,exon,CDS,gene,transcript	2	0	0	2	2	1	0	2	2	0	2	0	0	3	0	0	0	3	0	0	0	0	0	0	1	0	0	0	2	1	1	0	0	0	0	0	0	0	2	5	2	0	2
10	99922640	99969656	R3HCC1L	+	exon-exon	five_prime_utr,transcript,gene,exon,CDS	0	0	0	0	0	0	1	1	2	0	1	0	0	0	0	0	0	0	0	0	0	1	0	0	0	0	1	0	0	0	0	0	0	0	0	0	0	0	0	0	5	0	0
10	102683732	102685776	FAM178A	+	exon-exon	transcript,gene,exon,CDS	15	2	3	9	5	4	0	4	12	8	1	21	0	2	6	6	6	0	4	8	0	2	3	3	2	3	3	8	6	1	1	6	9	2	0	1	3	1	6	2	6	2	2
10	102697159	102698493	FAM178A	+	exon-exon	transcript,gene,exon,CDS	1	0	2	1	1	0	0	0	1	0	0	1	0	1	1	0	0	0	2	0	0	3	1	0	0	2	0	0	0	2	0	0	4	0	0	0	1	0	1	1	0	0	1
10	103384502	103436193	FBXW4	-	exon-exon	transcript,gene,exon,CDS	2	0	1	0	0	2	0	0	0	0	1	1	0	3	1	0	0	0	0	0	0	0	0	1	0	0	0	0	0	0	2	0	1	0	0	0	0	0	1	2	0	0	0
10	103427643	103436193	FBXW4	-	exon-exon	transcript,gene,exon,CDS	21	8	5	13	1	9	10	5	11	8	10	9	6	8	11	1	3	7	13	13	3	3	5	0	9	1	2	6	8	2	4	6	10	5	1	0	7	5	11	7	0	2	16
10	103432672	103436193	FBXW4	-	exon-exon	transcript,gene,exon,CDS	5	1	2	0	1	0	2	1	3	2	1	1	1	0	2	1	0	0	0	2	0	1	0	0	5	2	1	1	1	1	3	1	1	1	0	0	2	0	0	0	0	2	3
10	103552596	103570071	MGEA5	-	exon-exon	transcript,gene,exon,CDS	16	8	0	4	3	6	1	1	7	7	4	8	1	3	3	0	4	2	1	7	1	0	2	2	4	1	0	0	2	1	0	0	1	1	0	0	2	5	2	0	0	0	4
10	103552596	103573363	MGEA5	-	exon-exon	transcript,gene,exon,CDS	0	1	0	1	0	0	0	0	1	0	0	1	0	0	0	0	0	0	1	0	0	1	1	0	0	0	1	0	0	1	0	0	1	1	0	0	0	0	0	0	0	0	0
10	103557737	103573363	MGEA5	-	exon-exon	transcript,gene,exon,CDS	4	1	0	2	0	3	1	1	0	3	0	1	1	0	0	0	0	0	1	0	0	1	1	0	1	0	0	3	0	0	0	2	3	0	0	0	1	0	1	1	0	0	2
10	103916776	103917971	NOLC1	+	exon-exon	five_prime_utr,exon,CDS,three_prime_utr,gene,transcript	3	1	1	0	1	1	0	1	1	1	1	6	0	0	1	2	0	2	1	3	0	0	1	0	1	0	2	0	0	0	1	0	1	0	0	1	2	1	1	0	0	0	0
10	104899163	104941085	NT5C2	-	exon-intron	transcript,gene,exon,CDS	1	0	2	1	0	4	0	0	1	0	1	1	0	2	0	0	0	0	0	0	0	0	3	0	0	0	0	0	0	0	0	0	1	0	0	0	0	0	0	0	0	0	0
10	105106995	105108756	PCGF6	-	exon-exon	transcript,gene,exon,CDS	5	1	0	1	2	0	0	0	4	2	1	2	0	0	2	0	0	0	0	0	0	0	2	0	1	1	1	0	0	0	0	1	1	0	0	0	3	0	0	0	2	0	0
10	105197772	105198565	PDCD11	+	exon-exon	transcript,gene,exon,CDS	12	2	1	9	2	5	1	2	2	2	4	12	3	3	4	7	3	1	2	0	1	1	2	1	4	2	3	5	3	1	1	1	8	5	0	1	3	0	3	7	1	1	4
10	105382227	105420872	SH3PXD2A	-	exon-exon	five_prime_utr,transcript,gene,exon,CDS	4	0	0	0	0	0	1	0	1	0	0	0	0	0	1	0	2	0	0	8	1	0	0	0	1	0	0	0	1	0	0	0	0	0	0	0	0	0	0	0	0	0	0
10	105664849	105670380	OBFC1	-	exon-exon	transcript,gene,exon,CDS	4	0	0	0	2	0	0	0	0	0	0	5	0	0	0	2	0	0	1	0	0	0	3	0	1	0	1	1	0	0	0	2	0	0	0	0	0	0	0	0	1	0	0
10	105767935	105770666	SLK	+	exon-exon	transcript,gene,exon,CDS	2	0	1	1	0	1	1	2	0	1	0	1	1	0	0	1	1	0	2	0	0	0	0	0	0	0	0	0	2	2	0	1	1	2	0	0	3	2	0	1	1	1	0
10	105767935	105778666	SLK	+	exon-exon	transcript,gene,exon,CDS	44	5	4	40	12	8	4	10	7	9	9	38	8	4	8	11	7	0	6	17	1	1	14	3	1	8	3	9	6	6	1	5	14	9	1	2	17	2	1	9	14	4	9
10	105777918	105778666	SLK	+	exon-exon	transcript,gene,exon,CDS	5	0	1	4	1	1	7	0	1	2	2	3	4	0	3	1	0	1	0	0	1	0	4	1	0	3	1	3	1	2	1	0	6	3	0	1	4	0	0	2	1	1	2
10	111883775	111890244	ADD3	+	exon-exon	transcript,gene,exon,CDS	4	1	2	5	6	2	1	1	1	1	2	2	1	0	1	4	2	1	3	3	1	2	3	0	2	0	0	4	4	1	0	3	4	1	0	0	1	0	0	0	0	1	1
10	112356156	112358048	SMC3	+	exon-exon	transcript,gene,exon,CDS	11	8	3	4	4	3	3	10	6	11	1	10	2	2	6	1	4	6	5	6	4	3	2	0	5	1	3	3	7	3	1	4	12	2	1	1	4	1	2	5	3	1	5
10	112640991	112647644	PDCD4	+	exon-exon	transcript,gene,exon,CDS	3	0	0	2	0	1	0	0	0	0	0	0	2	0	0	0	0	0	0	2	0	0	1	0	1	2	0	0	0	0	2	0	0	0	0	0	0	0	1	4	0	0	0
10	112645011	112650428	PDCD4	+	exon-exon	transcript,gene,exon,CDS	5	0	0	0	0	0	0	0	1	0	1	0	1	0	0	1	0	2	2	1	0	0	1	0	0	0	0	0	0	2	0	0	0	0	0	0	0	0	0	1	0	0	0
10	112723883	112745523	SHOC2	+	exon-exon	five_prime_utr,transcript,gene,exon,CDS	25	2	8	11	4	8	10	14	13	12	4	31	5	2	8	2	15	14	2	8	0	4	6	1	8	4	1	12	10	1	3	9	10	4	0	1	7	5	6	6	2	2	14
10	114286846	114298089	VTI1A	+	exon-exon	transcript,gene,exon,CDS	1	0	3	2	0	1	0	2	5	2	2	2	0	0	3	0	0	1	0	0	1	0	0	0	2	1	1	2	1	1	0	0	1	0	0	0	1	1	0	0	0	1	2
10	115636280	115644139	NHLRC2	+	exon-exon	transcript,gene,exon,CDS	1	0	0	0	0	0	0	3	3	1	1	3	1	0	1	0	1	0	0	1	0	0	1	0	1	0	0	1	0	0	0	0	3	0	0	1	0	1	0	1	2	0	0
10	116247717	116251637	ABLIM1	-	exon-exon	five_prime_utr,transcript,gene,exon,CDS	1	0	0	2	0	0	0	2	0	0	0	0	0	0	0	1	2	0	0	1	0	0	5	0	0	1	0	3	3	0	0	0	3	0	0	0	0	0	1	0	0	0	0
10	116719485	116734144	TRUB1	+	exon-exon	transcript,gene,exon,CDS	1	0	2	1	0	0	0	0	1	0	0	4	0	0	2	0	0	0	0	0	0	0	1	0	0	1	1	0	1	1	0	0	6	0	0	0	1	0	0	0	0	0	0
10	116730127	116734144	TRUB1	+	exon-exon	transcript,gene,exon,CDS	3	1	6	1	0	0	0	1	4	0	1	4	0	1	3	2	0	1	0	0	0	0	0	0	0	3	2	1	3	0	1	1	8	1	0	0	0	0	2	1	0	1	3
10	117093792	117228839	ATRNL1	+	exon-exon	transcript,gene,exon,CDS	2	2	1	3	0	0	0	0	0	2	0	1	2	0	0	0	0	0	2	0	0	0	0	0	0	0	1	0	1	2	0	0	2	0	0	0	1	0	1	0	1	0	0
10	119768593	119800076	RAB11FIP2	-	exon-exon	exon,gene,transcript,CDS	0	0	2	1	0	0	0	0	0	0	0	1	0	0	1	0	0	0	0	0	0	0	0	0	0	0	0	0	0	0	0	0	0	0	0	0	1	0	0	0	1	0	2
10	119798483	119800076	RAB11FIP2	-	exon-exon	transcript,gene,exon,CDS	0	0	0	0	0	0	0	1	0	0	0	0	0	0	0	0	0	1	0	0	0	0	0	0	0	0	0	0	0	0	0	0	0	0	0	0	0	0	0	0	4	0	0
10	120445495	120489922	CACUL1	-	exon-exon	exon,three_prime_utr,gene,transcript,CDS	1	0	1	1	1	0	1	1	1	0	0	0	0	0	1	0	0	0	0	0	0	4	0	0	0	0	0	0	0	0	0	0	1	0	0	0	0	0	0	0	0	0	1
10	120488807	120489922	CACUL1	-	exon-exon	transcript,gene,exon,CDS	1	1	0	0	0	3	0	1	9	1	0	2	0	0	0	1	1	2	1	0	2	1	1	0	0	0	0	0	0	0	2	0	0	2	0	0	2	1	0	2	0	0	1
10	120920427	120920593	SFXN4	-	exon-exon	five_prime_utr,transcript,gene,exon,CDS	0	0	0	2	0	0	0	0	1	3	0	5	0	0	0	1	1	0	2	0	0	0	2	0	0	0	0	0	0	0	1	2	1	0	0	0	0	0	0	1	1	0	0
10	123298106	123325218	FGFR2	-	exon-exon	transcript,gene,exon,CDS	0	0	3	10	0	1	0	4	0	1	3	0	0	0	1	0	2	0	5	1	0	2	0	0	0	1	0	0	2	0	0	0	0	0	0	0	5	0	1	0	2	0	0
10	123549684	123683844	ATE1	-	exon-exon	five_prime_utr,transcript,gene,exon,CDS	0	0	0	0	0	0	0	2	0	0	4	1	0	0	0	0	0	0	0	0	0	0	0	0	1	1	0	0	0	0	0	0	2	0	0	0	0	1	0	0	2	0	4
10	123629521	123683844	ATE1	-	exon-exon	five_prime_utr,exon,gene,transcript,CDS	1	0	0	0	0	0	0	1	1	0	1	0	0	0	0	0	0	1	0	0	0	0	0	0	0	0	1	0	0	1	0	0	2	0	0	0	1	0	0	0	4	0	0
10	124057283	124058649	BTBD16	+	exon-exon	transcript,gene,exon,CDS	1	0	0	0	0	3	0	0	0	0	0	1	0	0	0	0	0	0	0	0	0	0	0	0	0	0	0	0	0	0	1	0	5	0	0	0	0	0	0	0	0	0	1
10	126727566	126776888	CTBP2	-	exon-exon	five_prime_utr,transcript,gene,exon,CDS	1	0	0	0	0	0	0	1	0	0	0	1	0	0	0	0	0	0	0	0	0	0	0	0	1	0	0	1	0	0	0	0	0	0	0	0	0	0	0	0	1	0	0
10	128768966	128788867	DOCK1	+	exon-exon	transcript,gene,exon,CDS	9	1	5	10	2	6	10	14	12	5	8	12	3	5	5	1	4	9	1	1	2	1	4	5	4	3	4	4	3	3	2	2	6	2	1	0	3	2	1	5	8	0	18
10	128768966	128798571	DOCK1	+	exon-exon	transcript,gene,exon,CDS	16	0	12	8	2	10	4	7	6	3	7	13	2	5	3	0	0	8	1	4	3	4	3	1	10	6	3	7	1	2	5	1	3	2	0	0	4	3	2	1	9	2	10
10	128768966	128807068	DOCK1	+	exon-exon	transcript,gene,exon,CDS	6	1	9	0	2	0	3	7	5	0	3	3	3	2	3	0	0	1	3	2	0	1	0	0	9	1	1	0	0	0	0	4	2	0	0	0	0	1	4	1	7	0	13
10	128768966	128810638	DOCK1	+	exon-exon	transcript,gene,exon,CDS	0	2	0	0	0	1	0	2	0	0	1	0	0	0	0	0	0	1	0	0	0	0	0	0	3	0	0	0	0	0	0	0	0	2	0	0	2	0	0	0	0	0	4
10	128768966	128824688	DOCK1	+	exon-exon	transcript,gene,exon,CDS	1	1	0	2	0	0	0	1	1	0	1	2	0	0	2	0	0	0	0	0	1	1	1	0	0	0	1	0	0	0	0	0	4	0	0	0	0	0	0	0	0	0	0
10	128768966	128841428	DOCK1	+	exon-exon	transcript,gene,exon,CDS	1	1	4	1	0	1	0	2	2	0	3	1	0	3	1	0	0	3	0	1	0	1	1	0	5	0	0	1	0	0	1	0	1	0	0	0	1	2	1	0	1	0	2
10	128768966	128851079	DOCK1	+	exon-exon	transcript,gene,exon,CDS	4	2	1	0	0	1	0	0	2	1	1	1	0	0	0	0	0	1	0	0	0	0	1	0	0	1	1	0	0	0	0	0	0	0	0	0	0	1	0	1	2	0	0
10	128768966	128860040	DOCK1	+	exon-exon	transcript,gene,exon,CDS	19	7	1	8	0	7	3	5	3	7	11	6	2	5	3	4	1	3	0	2	2	1	5	1	8	3	2	2	0	2	2	2	7	0	0	0	3	2	1	7	17	3	10
10	128768966	128908618	DOCK1	+	exon-exon	transcript,gene,exon,CDS	9	5	4	1	0	4	4	8	2	1	11	5	1	2	3	3	2	2	0	0	1	0	4	2	9	6	0	2	0	2	2	1	2	0	0	0	4	1	3	3	9	0	16
10	128768966	128926028	DOCK1	+	exon-exon	transcript,gene,exon,CDS	107	119	21	56	5	29	30	36	24	34	91	22	23	44	40	17	13	31	6	11	1	10	29	12	59	40	8	19	5	5	7	15	42	2	0	1	23	23	18	23	89	8	92
10	128768966	129046373	DOCK1	+	exon-exon	transcript,gene,exon,CDS	6	3	5	1	0	1	0	9	2	1	5	3	0	2	1	1	1	0	1	0	0	0	3	0	7	1	0	2	0	2	1	3	3	0	0	0	1	0	0	3	4	0	3
10	128768966	129055693	DOCK1	+	exon-exon	transcript,gene,exon,CDS	38	6	15	25	2	15	7	31	8	20	21	9	7	7	17	7	4	6	0	1	0	3	5	1	31	19	4	3	0	8	2	2	20	2	0	0	5	9	2	5	44	1	29
10	128768966	129183173	DOCK1	+	exon-exon	transcript,gene,exon,CDS	3	0	0	1	1	3	1	0	1	3	2	2	0	0	0	0	0	0	0	0	0	0	1	0	2	0	1	0	1	0	0	2	0	0	0	0	0	0	0	1	0	0	0
10	131964771	131969900	GLRX3	+	exon-exon	transcript,gene,exon,CDS	2	0	1	3	2	2	1	3	3	2	0	2	2	0	0	0	0	1	1	0	0	0	3	0	1	0	0	0	1	0	0	2	3	0	0	0	0	1	1	1	0	0	1
10	131969848	131977684	GLRX3	+	exon-exon	transcript,three_prime_utr,gene,exon,CDS	4	0	0	2	1	0	0	2	1	0	1	0	1	0	3	0	0	0	0	0	0	0	0	0	0	0	0	1	0	0	0	2	4	0	0	0	0	0	0	1	0	0	0
10	133753535	133761295	PPP2R2D	+	exon-exon	five_prime_utr,exon,CDS,three_prime_utr,gene,transcript	0	0	0	0	0	0	0	0	1	0	0	0	0	0	0	0	0	0	0	0	4	0	0	0	0	0	0	0	0	0	0	0	0	0	0	0	0	0	0	0	0	0	0
11	2991033	2993473	NAP1L4	-	exon-exon	transcript,gene,exon,CDS	2	2	0	0	0	1	2	1	2	1	0	4	0	0	0	2	1	0	1	1	0	0	0	1	0	0	0	2	2	1	0	0	0	0	0	0	0	0	0	0	1	0	2
11	2997254	3000467	NAP1L4	-	exon-exon	five_prime_utr,transcript,gene,exon,CDS	4	1	1	5	3	1	0	0	1	2	1	1	0	0	2	2	0	2	0	0	1	0	1	3	0	0	1	3	0	0	0	2	5	1	0	0	0	0	0	1	0	0	2
11	3752621	3774638	NUP98	-	exon-exon	exon,three_prime_utr,gene,transcript,CDS	7	0	1	5	2	1	1	2	6	6	3	2	3	0	0	0	1	0	0	0	0	1	1	1	0	0	0	4	1	0	0	0	1	0	0	0	1	0	0	1	0	0	0
11	3765739	3774638	NUP98	-	exon-exon	three_prime_utr,gene,exon,transcript,CDS	1	0	0	0	1	1	0	0	1	0	0	1	1	0	0	0	0	0	1	0	0	0	0	2	0	0	0	0	0	0	0	0	0	0	0	0	0	0	0	0	0	0	0
11	3794862	3797251	NUP98	-	exon-exon	transcript,gene,exon,CDS	2	0	0	0	3	1	0	2	2	1	0	6	0	0	2	1	1	0	0	0	0	0	3	1	0	1	0	2	3	0	0	2	1	1	0	0	2	0	1	3	0	0	1
11	6962802	6977013	ZNF215	+	exon-exon	transcript,gene,exon,CDS	0	0	0	0	2	0	0	3	5	5	1	0	1	0	1	0	2	1	1	0	3	0	0	0	0	1	0	1	1	0	0	1	2	0	0	1	2	0	1	3	0	0	0
11	8148206	8161740	RIC3	-	exon-exon	five_prime_utr,exon,CDS,three_prime_utr,gene,transcript	0	0	0	0	0	0	0	0	0	0	0	0	1	0	0	0	0	0	0	0	0	0	0	0	0	0	0	0	0	0	0	0	0	0	0	0	0	0	0	1	0	0	0
11	8435042	8486369	STK33	-	exon-exon	five_prime_utr,transcript,gene,exon,CDS	5	0	0	0	0	0	0	0	0	1	0	0	1	3	0	0	0	0	0	4	6	0	0	0	1	0	0	0	0	0	0	0	0	0	0	0	1	0	0	0	0	0	0
11	9051431	9052472	SCUBE2	-	exon-exon	transcript,gene,exon,CDS	0	1	0	1	2	0	1	0	0	2	1	0	0	0	0	0	0	2	0	0	0	0	0	0	0	0	0	0	1	0	0	1	0	0	0	0	0	0	0	0	0	0	0
11	9069490	9074762	SCUBE2	-	exon-exon	transcript,gene,exon,CDS	0	2	0	0	4	0	0	4	0	1	0	0	0	1	1	0	0	1	0	0	0	1	0	0	0	0	0	0	0	2	0	1	0	1	0	0	3	1	1	0	1	0	0
11	9308002	9321248	TMEM41B	-	exon-exon	three_prime_utr,gene,exon,transcript,CDS	1	0	1	0	1	1	0	0	1	1	0	0	0	0	0	0	0	0	0	0	0	0	2	0	1	0	0	0	0	0	0	0	1	0	0	0	0	0	0	0	0	0	0
11	9451221	9452550	IPO7	+	exon-exon	transcript,gene,exon,CDS	2	1	2	3	5	0	3	1	6	0	0	1	0	0	1	0	2	0	0	1	0	0	2	1	0	1	1	0	0	0	0	0	3	1	0	0	1	0	0	0	0	1	0
11	12785726	12785981	TEAD1	+	exon-exon	five_prime_utr,exon,gene,transcript,CDS	6	1	4	3	6	1	2	2	8	1	3	3	0	0	0	3	1	1	0	1	4	1	1	3	2	1	0	1	2	0	0	1	2	2	0	1	1	0	0	0	1	0	4
11	13435077	13443385	BTBD10	-	exon-exon	five_prime_utr,exon,CDS,three_prime_utr,gene,transcript	9	2	3	13	2	2	2	1	1	4	2	9	0	1	2	1	0	2	4	3	0	0	1	1	2	0	0	2	1	1	0	2	3	5	0	0	0	0	0	5	2	0	1
11	13435077	13466728	BTBD10	-	exon-exon	five_prime_utr,exon,CDS,three_prime_utr,gene,transcript	8	0	1	0	1	1	0	3	0	2	2	5	0	0	0	1	0	0	2	0	0	0	1	1	4	0	0	5	0	0	2	1	6	0	0	0	0	0	1	3	3	1	2
11	14793483	14810788	PDE3B	+	exon-exon	exon,gene,transcript,CDS	2	2	2	1	0	1	3	1	17	0	0	1	0	1	2	0	0	8	0	0	2	0	0	0	4	1	1	0	2	0	5	0	3	0	0	2	2	0	1	0	3	0	1
11	14793483	14840755	PDE3B	+	exon-exon	exon,gene,transcript,CDS	0	3	0	0	0	1	7	1	1	0	1	0	0	0	1	0	0	6	0	0	0	0	0	0	4	0	0	0	0	0	1	0	0	0	0	0	0	0	1	0	3	3	2
11	16863094	16877461	PLEKHA7	-	exon-exon	five_prime_utr,transcript,gene,exon,CDS	1	0	1	2	1	0	1	1	2	0	0	2	0	0	0	0	0	0	1	0	0	0	0	0	0	0	0	0	0	0	2	0	4	0	0	0	3	0	0	1	0	1	0
11	18305342	18307006	HPS5	-	exon-exon	exon,gene,transcript,CDS	1	0	0	0	1	1	1	0	3	0	0	0	0	0	4	0	0	0	1	0	0	0	1	0	0	1	1	1	4	0	0	0	1	0	0	0	0	0	0	0	0	0	0
11	18312989	18313566	HPS5	-	exon-exon	transcript,gene,exon,CDS	6	0	1	3	4	0	0	1	4	3	1	5	0	0	1	0	1	1	0	0	0	0	0	0	1	0	0	1	2	1	0	0	1	1	0	1	1	0	0	1	0	0	0
11	18312989	18314523	HPS5	-	exon-exon	five_prime_utr,transcript,gene,exon,CDS	9	4	5	5	11	4	1	1	14	3	1	4	2	3	3	2	2	0	1	2	2	3	1	4	2	0	0	2	0	0	4	2	3	1	0	0	3	2	2	5	1	1	3
11	18536225	18541150	TSG101	-	exon-exon	transcript,gene,exon,CDS	4	0	0	3	0	3	0	2	2	0	1	4	2	0	2	1	0	0	0	0	0	0	1	0	0	0	0	0	4	0	0	1	2	1	0	0	0	1	0	0	1	0	0
11	20424465	20448411	PRMT3	+	exon-exon	three_prime_utr,gene,exon,transcript,CDS	1	0	0	2	0	1	0	0	7	1	1	1	0	0	0	0	1	0	0	0	0	0	1	0	1	1	0	0	0	0	0	0	0	0	0	0	0	0	0	0	1	0	0
11	22696396	22707335	GAS2	+	exon-exon	five_prime_utr,transcript,gene,exon,CDS	0	17	0	0	0	0	0	0	0	1	1	1	0	0	0	0	1	0	1	0	0	0	1	0	0	0	0	3	0	0	0	1	0	0	0	0	2	0	0	0	4	0	0
11	24927537	25004839	LUZP2	+	exon-exon	transcript,gene,exon,CDS	0	0	0	0	0	0	1	0	0	0	0	0	0	1	0	0	0	2	0	0	0	0	0	0	0	0	0	0	0	1	0	0	0	0	0	1	1	0	0	0	0	0	1
11	28232609	28255132	METTL15	+	exon-intron	transcript,gene,exon,CDS	4	0	0	0	0	0	1	1	0	0	0	2	0	0	0	0	1	0	0	0	0	0	0	0	0	0	0	0	0	0	0	0	0	0	0	0	0	0	0	0	0	0	0
11	30516843	30557722	MPPED2	-	exon-exon	three_prime_utr,gene,exon,transcript,CDS	1	0	0	0	0	4	0	1	0	0	0	4	0	0	4	0	0	0	0	0	0	0	0	0	1	0	0	0	0	0	0	0	0	1	0	0	0	0	0	0	0	0	0
11	30516843	30602041	MPPED2	-	exon-exon	five_prime_utr,exon,CDS,three_prime_utr,gene,transcript	0	0	0	0	0	1	5	1	0	0	0	1	0	0	0	0	0	1	0	0	0	0	0	1	1	0	0	0	0	1	0	1	0	0	0	0	0	0	0	0	0	0	0
11	30557541	30602041	MPPED2	-	exon-exon	five_prime_utr,transcript,gene,exon,CDS	0	1	0	0	0	1	5	2	0	0	0	1	0	0	1	0	0	0	0	0	0	0	0	0	1	0	0	1	2	0	0	0	0	0	0	0	1	0	0	0	0	0	0
11	32948703	32956981	QSER1	+	exon-exon	five_prime_utr,exon,gene,transcript,CDS	4	2	4	1	8	1	4	8	4	3	6	5	0	2	5	0	0	3	2	1	3	1	0	2	1	0	0	3	5	1	0	2	4	6	0	1	12	1	8	2	5	2	2
11	33127113	33127610	CSTF3	-	exon-exon	transcript,gene,exon,CDS	3	1	3	4	2	0	0	4	2	1	1	3	0	0	2	1	2	0	2	0	1	0	0	0	0	2	0	1	2	2	1	1	4	0	0	0	1	0	0	0	0	0	0
11	33307959	33309057	HIPK3	+	exon-exon	five_prime_utr,transcript,gene,exon,CDS	233	32	63	110	114	55	95	117	220	103	86	274	33	17	93	61	59	33	25	89	24	33	62	56	87	12	11	68	42	13	11	46	149	41	0	4	88	33	42	56	42	10	23
11	34093273	34098189	CAPRIN1	+	exon-exon	five_prime_utr,transcript,gene,exon,CDS	11	1	5	1	2	0	4	5	16	5	0	6	0	1	5	2	1	0	0	2	1	1	0	1	5	0	0	0	1	0	1	0	2	2	1	0	1	2	2	5	1	0	2
11	34104372	34111003	CAPRIN1	+	exon-exon	transcript,gene,exon,CDS	1	0	0	3	1	1	2	1	1	3	1	1	0	0	1	1	0	0	2	0	1	2	2	0	0	0	0	1	1	0	0	0	0	0	0	0	4	0	0	1	0	0	0
11	34107611	34113603	CAPRIN1	+	exon-exon	transcript,gene,exon,CDS	2	1	0	2	2	2	0	2	1	1	0	7	0	0	0	1	2	1	0	0	0	0	0	2	0	0	0	0	2	0	0	0	0	2	0	0	2	0	2	1	0	0	1
11	34110942	34113603	CAPRIN1	+	exon-exon	transcript,gene,exon,CDS	3	0	0	1	1	1	0	0	2	0	0	2	1	0	0	0	0	0	0	0	0	1	1	2	2	1	0	1	0	0	0	0	2	1	0	0	3	0	0	0	0	0	0
11	34111726	34112225	CAPRIN1	+	exon-exon	transcript,gene,exon,CDS	5	0	2	2	2	0	0	0	5	1	1	0	2	0	0	0	0	0	1	0	0	0	1	0	1	0	0	0	0	0	0	0	2	0	0	0	0	0	1	0	0	0	0
11	34111726	34113603	CAPRIN1	+	exon-exon	transcript,gene,exon,CDS	6	0	2	5	4	4	1	4	5	4	2	10	2	0	3	0	2	2	4	3	1	1	5	2	1	0	1	2	2	0	0	0	4	4	0	0	2	1	1	1	1	1	1
11	34736241	34776154	RP4-743O11.1	+	intergenic-intergenic	not_annotated	3	0	1	3	0	0	0	0	0	1	8	4	0	0	0	0	0	0	0	0	0	0	1	0	0	0	0	1	0	0	0	0	0	2	0	0	0	0	0	1	0	0	0
11	34978931	34999729	PDHX	+	exon-exon	transcript,gene,exon,CDS	10	0	6	16	7	3	1	7	9	5	0	21	5	0	0	3	5	2	1	7	3	2	4	5	1	2	3	7	5	1	0	5	8	6	0	1	9	1	2	3	3	2	2
11	34978931	35006275	PDHX	+	exon-exon	transcript,gene,exon,CDS	2	0	1	2	1	2	1	3	5	1	0	4	1	0	0	1	1	0	0	2	1	0	1	0	2	0	0	0	2	0	0	0	1	0	0	0	2	0	0	0	1	0	0
11	34991686	35006275	PDHX	+	exon-exon	transcript,gene,exon,CDS	3	0	0	3	0	0	2	1	6	2	0	5	0	0	0	0	0	0	2	2	0	0	0	0	0	0	1	0	1	2	0	1	1	0	0	0	2	1	0	1	1	0	0
11	35222629	35226187	CD44	+	exon-exon	transcript,gene,exon,CDS	8	0	0	23	0	2	0	6	1	2	0	20	2	0	8	1	5	0	4	1	0	0	1	9	0	0	0	9	11	0	0	2	5	6	0	0	5	6	1	5	0	7	0
11	36103203	36120011	LDLRAD3	+	exon-exon	exon,gene,transcript,CDS	1	0	0	0	0	0	0	0	4	0	0	0	0	0	0	0	0	0	0	0	0	0	0	0	0	0	0	0	0	0	0	0	1	0	0	0	0	0	0	0	0	0	0
11	36248635	36248980	LDLRAD3	+	exon-exon	transcript,gene,exon,CDS	3	1	1	0	0	1	2	1	12	0	0	3	0	1	2	0	0	1	0	0	2	0	0	1	3	0	0	1	0	1	1	0	2	0	0	0	0	1	0	0	5	1	1
11	38891627	38900910	not_annotated	-	intergenic-intergenic	not_annotated	0	0	0	0	0	0	0	0	0	0	0	12	0	0	0	0	0	0	0	0	0	0	0	0	0	0	0	0	0	0	0	0	0	0	0	0	0	0	0	0	0	0	0
11	38891627	38906764	not_annotated	-	intergenic-intergenic	not_annotated	0	0	0	0	0	0	0	0	1	0	0	15	0	0	0	0	0	0	0	0	0	0	0	0	0	0	0	0	0	0	0	0	0	0	0	0	0	0	0	0	0	0	0
11	43425548	43457884	TTC17	+	exon-exon	transcript,gene,exon,CDS	0	0	0	0	0	0	1	4	0	0	0	0	0	0	0	0	0	0	0	0	0	0	0	0	0	1	0	0	0	0	0	0	0	0	0	0	0	0	0	0	0	0	0
11	45883611	45893784	CRY2	+	exon-exon	transcript,three_prime_utr,gene,exon,CDS	4	0	0	2	4	0	0	1	0	1	1	1	0	0	0	0	0	0	0	0	0	1	0	0	0	0	1	0	0	0	1	0	0	0	0	0	0	0	0	1	0	1	0
11	46098305	46113774	PHF21A	-	exon-exon	five_prime_utr,transcript,gene,exon,CDS	22	4	5	19	4	7	16	11	7	5	3	12	2	3	3	2	5	6	2	7	2	3	2	2	5	0	1	7	4	1	6	4	5	6	2	1	8	3	2	3	6	0	4
11	46515158	46529920	AMBRA1	-	exon-exon	transcript,gene,exon,CDS	1	2	2	2	1	0	1	4	4	0	0	0	0	0	1	0	0	0	0	1	0	0	0	0	2	0	0	0	0	0	0	0	0	0	0	0	2	0	2	0	0	0	0
11	46811626	46812133	CKAP5	-	exon-exon	transcript,gene,exon,CDS	0	0	0	1	0	0	0	0	0	0	0	0	0	0	0	0	0	0	0	0	0	0	0	0	1	0	0	0	2	0	0	0	0	0	0	1	0	0	0	0	0	0	0
11	46829581	46842819	CKAP5	-	exon-exon	five_prime_utr,transcript,gene,exon,CDS	2	0	1	1	0	0	0	1	3	0	0	0	0	0	0	1	0	1	0	0	0	0	0	0	1	0	0	0	1	0	0	0	0	0	0	0	0	0	0	1	0	0	0
11	47444125	47444524	PSMC3	-	exon-exon	three_prime_utr,gene,exon,transcript,CDS	0	0	0	0	2	0	0	0	7	0	0	0	0	0	0	0	0	1	0	0	1	0	0	0	0	0	0	0	0	0	0	0	0	0	0	0	0	0	0	1	0	0	0
11	47647226	47648679	MTCH2	-	exon-exon	exon,gene,transcript,CDS	0	4	1	2	0	0	0	1	1	0	1	4	0	0	1	0	1	0	0	0	0	0	0	0	0	0	0	0	0	1	0	1	3	0	0	0	3	1	0	1	0	0	0
11	47650505	47652639	MTCH2	-	exon-exon	five_prime_utr,transcript,gene,exon,CDS	1	0	1	4	0	0	0	1	0	0	1	1	0	0	0	0	0	1	0	0	0	0	1	0	0	0	0	0	0	0	0	0	0	0	0	0	0	0	0	0	0	0	0
11	47774468	47776216	FNBP4	-	exon-exon	transcript,gene,exon,CDS	4	2	1	1	2	1	1	2	0	1	0	4	1	0	3	0	0	0	0	0	0	1	0	1	0	0	0	1	3	0	0	2	1	0	0	0	1	0	0	0	0	0	0
11	47837031	47841010	NUP160	-	exon-exon	five_prime_utr,transcript,gene,exon,CDS	1	0	1	0	0	0	0	4	0	1	0	1	0	0	0	0	0	0	0	0	1	0	0	1	0	0	0	1	0	0	0	0	1	0	0	0	1	0	0	0	0	0	0
11	59426339	59426942	PATL1	-	exon-exon	transcript,gene,exon,CDS	3	2	0	1	3	1	2	1	1	0	0	0	0	0	2	1	1	2	0	0	1	0	0	0	1	1	1	2	2	0	0	0	2	0	0	1	2	0	0	1	1	0	0
11	61133517	61135470	TMEM138	+	exon-exon	five_prime_utr,exon,CDS,three_prime_utr,gene,transcript	17	4	13	12	6	11	5	10	8	10	6	23	0	0	8	2	4	2	1	12	0	2	2	5	4	0	2	5	7	1	2	3	5	3	0	0	7	1	0	2	3	1	0
11	62406455	62407203	GANAB	-	exon-exon	five_prime_utr,exon,CDS,three_prime_utr,gene,transcript	1	0	0	1	2	2	3	3	3	1	2	0	0	0	0	0	0	2	0	0	0	1	0	0	3	0	0	0	1	1	4	0	1	1	0	0	0	0	2	0	0	0	1
11	62594627	62595103	STX5	-	exon-exon	five_prime_utr,exon,CDS,three_prime_utr,gene,transcript	3	0	0	4	1	1	0	0	1	2	0	5	0	0	0	1	0	0	0	0	0	1	0	0	1	0	0	2	0	0	1	0	1	0	0	0	0	2	0	1	0	0	0
11	65198240	65205128	NEAT1	+	exon-exon	transcript,gene,exon	1	1	0	0	1	0	0	0	1	2	0	0	0	0	0	0	0	1	1	0	0	0	0	0	0	0	2	0	1	1	0	0	1	1	0	1	2	0	1	0	1	1	0
11	65202524	65205128	NEAT1	+	exon-exon	transcript,gene,exon	4	0	0	0	0	0	0	0	0	0	1	0	0	1	0	0	0	0	0	0	0	0	0	0	0	0	0	0	0	0	0	0	1	0	0	0	0	0	2	0	0	0	0
11	65210535	65211534	NEAT1	+	exon-exon	transcript,gene,exon	0	0	0	0	0	0	0	0	0	0	0	0	0	1	0	0	0	0	0	0	4	0	0	0	0	0	0	0	0	1	0	0	0	0	0	0	0	0	0	0	0	0	0
11	65269792	65272490	MALAT1	+	exon-exon	exon,gene,transcript	1	0	1	0	0	2	0	1	0	0	5	0	0	0	1	0	0	5	0	0	0	0	0	1	0	0	0	0	0	0	0	0	0	0	0	0	1	1	0	0	1	0	3
11	65270592	65272066	MALAT1	+	exon-exon	exon,gene,transcript	0	0	0	0	0	1	0	0	0	0	0	0	0	0	0	0	0	0	0	0	0	0	0	0	0	0	0	0	0	0	0	0	0	0	0	0	0	0	0	0	0	0	4
11	66249667	66249941	DPP3	+	exon-exon	five_prime_utr,transcript,gene,exon,CDS	0	0	0	0	0	0	0	0	0	0	9	0	0	0	0	0	0	0	0	0	0	0	0	0	0	0	0	0	0	0	0	0	0	0	0	0	0	0	0	0	0	0	0
11	66254011	66255478	DPP3	+	exon-exon	transcript,gene,exon,CDS	0	0	1	1	1	0	0	1	0	0	20	1	0	0	0	0	0	0	0	1	0	0	0	0	0	0	1	0	1	1	0	0	0	2	0	0	1	0	1	1	0	0	0
11	66515850	66526567	C11orf80	+	exon-exon	five_prime_utr,transcript,gene,exon,CDS	1	0	1	0	2	1	3	0	0	0	5	0	0	0	0	0	0	1	0	0	0	1	0	0	3	0	0	1	0	0	0	0	1	1	0	0	0	0	0	1	0	0	0
11	66515850	66595835	C11orf80	+	exon-exon	five_prime_utr,exon,CDS,three_prime_utr,gene,transcript	0	0	0	0	0	0	1	0	0	0	5	0	0	0	0	0	0	0	0	0	0	0	0	0	3	0	0	0	0	0	0	0	0	0	0	0	0	0	3	1	0	0	0
11	66526514	66529921	C11orf80	+	exon-exon	five_prime_utr,transcript,gene,exon,CDS	1	0	0	0	1	0	0	0	0	0	4	0	0	0	0	0	1	0	0	0	0	0	0	0	0	0	1	0	0	0	0	0	0	0	0	0	0	0	0	0	0	0	1
11	66589114	66595835	C11orf80	+	exon-exon	three_prime_utr,gene,exon,transcript,CDS	0	0	0	0	1	0	2	0	1	0	6	2	0	0	0	0	1	0	0	0	0	0	0	0	0	0	0	0	0	0	0	0	0	0	0	0	0	0	0	0	0	0	1
11	66639158	66639630	PC	-	exon-exon	start_codon,five_prime_utr,exon,CDS,gene,transcript	0	0	0	0	0	0	0	0	0	0	14	0	0	0	0	0	0	0	0	0	0	0	0	0	0	0	0	0	0	0	0	0	0	0	0	0	0	0	0	0	0	0	0
11	67953248	67957619	SUV420H1	-	exon-exon	five_prime_utr,transcript,gene,exon,CDS	1	0	0	0	0	0	1	1	0	2	1	1	0	0	0	0	0	0	0	0	0	1	0	0	0	0	0	0	0	1	0	1	0	1	0	0	0	0	0	0	0	0	0
11	68115315	68115711	LRP5	+	exon-exon	transcript,gene,exon,CDS	0	0	0	0	0	0	0	1	9	0	0	0	0	0	0	0	0	0	0	0	0	0	0	0	0	0	0	0	0	0	0	0	0	0	0	0	0	1	0	0	0	0	0
11	68115315	68133170	LRP5	+	exon-exon	transcript,gene,exon,CDS	0	0	0	0	2	0	4	0	1	0	1	0	0	0	0	0	0	1	0	0	0	0	0	0	0	0	0	0	0	0	1	0	0	0	0	0	0	0	0	0	0	0	1
11	68318589	68331900	PPP6R3	+	exon-exon	transcript,gene,exon,CDS	2	0	0	1	2	2	1	4	2	0	3	3	2	1	0	1	0	3	1	1	0	0	0	1	3	0	2	0	2	2	2	2	6	1	0	2	3	0	3	0	1	0	1
11	68334482	68343511	PPP6R3	+	exon-exon	transcript,gene,exon,CDS	2	0	0	1	1	0	0	1	2	1	0	1	1	4	0	1	0	0	0	0	0	1	0	0	0	0	0	0	0	0	0	3	1	0	0	0	1	2	0	0	0	0	0
11	68363565	68370960	PPP6R3	+	exon-exon	three_prime_utr,gene,exon,transcript,CDS	0	1	1	2	0	0	0	0	1	0	0	1	1	1	1	0	0	0	0	0	0	0	0	0	1	0	0	0	0	0	0	0	0	0	0	0	4	0	0	0	0	0	0
11	68571468	68575106	CPT1A	-	exon-exon	transcript,gene,exon,CDS	0	0	0	0	0	0	0	0	0	1	0	2	0	1	0	0	0	4	0	0	0	0	0	0	2	0	0	0	0	1	0	0	0	0	0	0	0	2	2	0	0	0	0
11	70200407	70202360	PPFIA1	+	exon-exon	three_prime_utr,gene,exon,transcript,CDS	5	4	2	4	1	2	6	2	12	4	2	1	4	2	2	1	2	22	0	0	1	3	1	0	5	0	3	1	1	6	0	1	1	5	1	2	2	2	3	0	5	3	1
11	70200407	70208594	PPFIA1	+	exon-exon	three_prime_utr,gene,exon,transcript,CDS	0	0	1	1	0	2	0	1	3	0	0	1	0	0	1	0	0	4	0	0	2	1	1	0	0	0	0	0	0	0	0	0	0	0	0	0	0	0	0	0	0	0	1
11	70265852	70266616	CTTN	+	exon-exon	five_prime_utr,transcript,gene,exon,CDS	5	0	0	0	0	1	1	0	0	0	0	1	0	0	1	0	0	0	0	0	0	1	0	0	1	0	0	0	0	1	1	0	0	0	0	0	0	0	0	0	0	1	0
11	70505933	70507783	SHANK2	-	exon-exon	transcript,gene,exon,CDS	2	0	3	0	3	1	2	5	0	1	0	0	0	1	3	1	2	1	0	0	0	2	0	0	1	0	0	0	2	1	0	0	1	2	0	0	1	0	0	1	3	0	1
11	72598515	72600990	FCHSD2	-	exon-exon	transcript,gene,exon,CDS	1	1	2	1	1	0	0	0	4	0	1	0	2	0	0	1	1	0	0	0	1	0	0	0	0	0	2	0	0	0	3	0	0	0	0	0	1	0	1	2	2	0	1
11	72695133	72700142	FCHSD2	-	exon-exon	five_prime_utr,transcript,gene,exon,CDS	5	2	4	9	4	6	2	3	13	9	2	3	3	1	4	2	0	0	1	0	2	0	1	1	1	1	6	1	3	0	0	1	6	1	0	2	1	3	3	2	1	0	4
11	73418465	73429763	RAB6A	-	exon-exon	three_prime_utr,gene,exon,transcript,CDS	13	2	6	21	9	5	12	10	9	6	8	5	1	1	14	2	2	0	1	3	0	2	6	3	2	3	0	6	7	2	1	0	11	4	0	1	6	2	1	3	0	1	8
11	73418465	73429935	RAB6A	-	exon-exon	three_prime_utr,gene,exon,transcript,CDS	2	1	0	2	1	0	3	0	4	3	3	0	0	1	1	2	0	2	0	1	1	0	0	1	2	0	1	0	1	0	0	0	2	0	1	0	4	1	2	1	0	0	2
11	73418465	73431944	RAB6A	-	exon-exon	three_prime_utr,gene,exon,transcript,CDS	4	0	2	8	5	5	7	3	2	9	0	15	3	0	3	2	2	0	1	8	0	0	1	1	1	0	0	4	4	0	0	1	4	0	0	2	1	0	1	0	0	0	3
11	74500671	74528759	RNF169	+	exon-exon	transcript,gene,exon,CDS	2	1	5	8	0	1	5	6	1	1	3	4	0	0	2	0	1	3	0	1	0	2	1	0	0	1	0	2	1	0	2	1	5	0	0	0	2	0	1	7	3	1	6
11	74521229	74528759	RNF169	+	exon-exon	transcript,gene,exon,CDS	1	0	1	1	2	0	0	0	2	2	0	0	1	0	1	0	0	0	0	0	1	0	0	0	1	1	0	0	0	1	1	1	0	0	0	1	6	0	0	0	0	0	0
11	74570203	74574066	XRRA1	-	exon-exon	transcript,gene,exon,CDS	2	0	0	2	0	3	0	1	1	1	0	0	0	1	0	1	0	0	0	0	1	0	0	1	0	0	0	0	1	0	1	0	2	0	2	1	0	0	0	1	0	0	0
11	74676079	74680744	SPCS2	+	exon-exon	five_prime_utr,exon,gene,transcript,CDS	0	1	1	0	0	2	4	0	0	0	0	1	0	0	0	0	0	0	0	0	1	1	0	0	1	0	0	0	0	1	0	0	0	3	0	0	0	0	0	2	0	0	0
11	76174865	76183884	C11orf30	+	exon-exon	transcript,gene,exon,CDS	0	1	0	0	0	0	1	0	0	1	1	0	0	1	0	0	0	0	0	0	0	0	0	1	1	0	1	0	2	0	0	0	1	1	0	0	0	0	0	0	1	0	2
11	76670023	76709865	ACER3	+	exon-exon	three_prime_utr,gene,exon,transcript,CDS	2	0	0	0	2	0	0	1	4	1	0	1	0	0	0	0	0	0	0	0	0	0	0	0	1	0	0	0	3	1	1	0	1	0	0	0	2	0	1	2	0	0	0
11	77330651	77336863	CLNS1A	-	exon-exon	three_prime_utr,gene,exon,transcript,CDS	20	2	0	14	4	7	5	5	8	7	5	22	2	1	8	2	5	5	2	4	3	0	3	3	4	3	6	4	4	0	4	7	4	0	0	3	11	3	7	3	8	2	2
11	77330651	77340944	CLNS1A	-	exon-exon	three_prime_utr,gene,exon,transcript,CDS	5	0	0	6	0	4	1	3	2	4	2	3	0	1	0	1	0	1	0	4	0	0	1	1	1	0	0	1	1	2	1	0	1	0	1	0	2	1	1	1	3	2	2
11	77336008	77336863	CLNS1A	-	exon-exon	three_prime_utr,gene,exon,transcript,CDS	17	8	4	15	12	8	4	10	13	6	5	13	1	4	6	1	3	1	2	9	2	1	11	6	3	0	6	4	4	3	3	2	7	2	0	0	9	3	1	4	3	0	7
11	77336008	77340944	CLNS1A	-	exon-exon	three_prime_utr,gene,exon,transcript,CDS	2	1	0	1	0	1	0	0	0	3	0	7	0	0	2	1	1	1	1	0	0	0	1	0	0	0	0	0	2	0	0	0	0	1	0	0	1	1	1	0	0	0	1
11	77383087	77404656	RSF1	-	exon-exon	transcript,gene,exon,CDS	0	0	1	1	1	0	0	1	0	4	0	1	0	0	0	0	1	1	0	0	0	0	0	0	0	0	0	0	3	0	1	0	0	0	0	0	0	0	0	2	0	0	0
11	77386081	77389198	RSF1	-	exon-exon	transcript,gene,exon,CDS	4	2	0	2	2	0	1	2	1	1	0	2	0	0	0	0	0	1	0	0	0	0	2	0	0	0	0	0	1	0	1	0	1	1	1	0	0	0	1	0	0	0	0
11	77386081	77404656	RSF1	-	exon-exon	transcript,gene,exon,CDS	2	0	1	3	1	1	1	1	1	0	1	3	0	0	0	1	0	0	0	0	0	0	2	0	0	0	0	1	0	1	0	0	0	0	0	0	0	0	1	2	1	0	0
11	77394755	77404656	RSF1	-	exon-exon	transcript,gene,exon,CDS	22	3	8	20	9	7	12	6	5	5	8	14	5	1	4	6	3	3	1	4	1	1	13	5	5	4	3	8	18	4	4	5	9	5	0	1	9	4	4	5	4	1	2
11	77396150	77404656	RSF1	-	exon-exon	transcript,gene,exon,CDS	1	1	0	3	1	1	3	2	2	1	0	3	1	2	1	1	0	0	1	1	0	1	1	1	2	0	2	1	1	1	0	1	4	0	0	0	1	0	0	1	1	0	0
11	77404552	77413540	RSF1	-	exon-exon	five_prime_utr,transcript,gene,exon,CDS	4	0	0	2	0	1	0	1	0	1	0	3	0	0	0	1	1	0	1	3	0	0	1	1	1	1	0	0	1	0	0	1	1	0	0	0	1	0	1	1	0	0	0
11	77409532	77413540	RSF1	-	exon-exon	five_prime_utr,transcript,gene,exon,CDS	9	2	4	4	4	4	6	3	2	3	7	3	2	1	3	5	1	0	2	5	0	0	0	0	3	1	1	2	5	0	1	2	5	2	0	0	5	4	2	1	2	3	3
11	77823696	77832220	ALG8	-	exon-exon	three_prime_utr,gene,exon,transcript,CDS	4	0	0	3	2	1	1	5	1	2	3	0	0	0	1	0	2	1	0	0	0	0	2	1	1	1	0	0	1	1	0	0	1	1	0	0	2	0	1	0	0	0	1
11	77830228	77832220	ALG8	-	exon-exon	three_prime_utr,gene,exon,transcript,CDS	4	1	2	1	0	0	0	0	0	1	0	2	1	1	1	0	0	1	0	0	0	0	1	0	0	0	0	0	0	0	0	0	0	0	0	1	0	1	0	1	0	0	1
11	78176922	78204241	NARS2	-	exon-exon	transcript,three_prime_utr,gene,exon,CDS	3	0	1	1	5	1	3	3	2	1	2	7	0	0	1	1	2	1	1	1	0	0	1	1	0	0	1	0	2	0	1	0	1	1	0	0	1	0	0	0	0	0	1
11	78180293	78204241	NARS2	-	exon-exon	three_prime_utr,gene,exon,transcript,CDS	2	0	2	1	1	0	2	0	0	3	0	0	2	0	1	1	0	0	1	0	1	2	1	2	1	0	0	3	2	0	1	1	0	4	0	0	1	0	0	1	0	0	1
11	78270585	78282489	NARS2	-	exon-exon	five_prime_utr,transcript,gene,exon,CDS	0	1	0	0	0	0	0	0	2	0	5	0	0	0	0	0	0	0	0	0	0	1	0	0	0	1	0	0	0	0	0	0	0	0	0	0	1	0	0	0	0	0	0
11	78279678	78282489	NARS2	-	exon-exon	five_prime_utr,transcript,gene,exon,CDS	0	0	0	1	0	1	0	0	0	0	4	0	0	1	0	0	0	0	0	0	1	0	1	0	0	0	1	0	0	0	0	1	0	0	0	0	1	0	0	0	0	0	1
11	82560091	82571159	PRCP	-	exon-exon	five_prime_utr,transcript,gene,exon,CDS	0	0	0	0	0	0	0	0	0	0	0	0	0	0	0	0	1	0	0	1	0	0	0	0	1	0	0	1	0	0	2	0	2	0	0	0	0	0	1	0	0	0	0
11	82822155	82828239	RP11-113K21.2	-	exon-intergenic	exon,gene,transcript,not_annotated	2	0	0	0	2	6	0	0	0	1	0	4	0	0	0	0	0	0	1	2	0	0	0	2	1	0	0	2	0	0	0	1	0	0	0	0	0	0	0	0	0	0	0
11	82984690	82989872	CCDC90B	-	exon-exon	five_prime_utr,exon,CDS,three_prime_utr,gene,transcript	6	3	2	4	4	2	0	3	6	3	2	5	0	0	2	1	0	0	1	1	1	0	2	1	0	0	1	1	4	1	2	2	5	0	0	0	2	0	1	2	0	0	1
11	82984690	82991303	CCDC90B	-	exon-exon	five_prime_utr,exon,CDS,three_prime_utr,gene,transcript	3	0	0	3	0	1	4	0	0	0	2	3	0	0	0	0	0	0	0	1	0	0	0	0	0	0	0	0	3	1	1	3	0	0	0	0	2	0	1	2	0	0	0
11	85685751	85695016	PICALM	-	exon-exon	transcript,gene,exon,CDS	3	3	5	2	2	3	10	1	9	3	2	2	2	1	3	0	0	0	0	0	3	1	0	1	2	0	1	0	3	0	1	0	2	2	0	0	1	0	3	1	3	2	1
11	85685751	85742653	PICALM	-	exon-exon	five_prime_utr,transcript,gene,exon,CDS	4	1	5	4	0	3	1	2	2	3	3	3	1	0	3	2	1	2	0	0	0	1	3	1	0	1	0	1	1	1	0	0	5	0	0	0	3	0	5	2	4	0	1
11	85701293	85742653	PICALM	-	exon-exon	five_prime_utr,transcript,gene,exon,CDS	3	2	1	2	1	1	2	1	5	2	0	0	0	0	2	0	0	1	0	0	0	0	0	0	1	1	0	0	2	1	0	0	2	0	1	0	3	0	1	2	0	0	2
11	85707869	85712201	PICALM	-	exon-exon	transcript,three_prime_utr,gene,exon,CDS	6	0	3	1	0	2	1	0	0	1	0	0	1	0	0	0	0	0	1	0	1	0	0	1	0	1	0	1	0	1	0	0	0	0	0	1	1	0	0	1	0	1	0
11	85707869	85714494	PICALM	-	exon-exon	transcript,three_prime_utr,gene,exon,CDS	21	2	7	7	4	6	9	6	19	10	4	9	2	1	10	3	6	4	2	4	2	0	1	2	3	1	0	4	5	2	1	1	10	1	0	0	7	4	4	8	3	1	4
11	85707869	85742653	PICALM	-	exon-exon	five_prime_utr,transcript,gene,exon,CDS	22	2	9	19	7	6	9	12	9	17	13	13	1	2	9	8	3	7	1	4	2	6	7	4	8	0	0	5	4	2	3	5	17	4	0	3	6	5	3	2	11	1	6
11	85718585	85742653	PICALM	-	exon-exon	five_prime_utr,exon,CDS,three_prime_utr,gene,transcript	8	3	3	6	4	3	8	7	10	4	5	8	1	3	2	1	1	6	0	3	2	0	3	1	3	1	1	2	4	2	1	3	10	0	0	1	5	5	2	5	5	2	8
11	85722073	85742653	PICALM	-	exon-exon	five_prime_utr,exon,CDS,three_prime_utr,gene,transcript	16	1	1	6	9	6	5	4	6	3	1	10	1	1	3	6	3	0	3	3	4	0	3	0	0	1	0	5	0	1	0	2	6	0	0	0	3	2	2	4	2	0	5
11	85723324	85742653	PICALM	-	exon-exon	five_prime_utr,exon,CDS,three_prime_utr,gene,transcript	2	2	0	2	1	0	1	1	2	0	1	4	0	0	1	0	1	0	1	0	0	0	0	0	1	0	1	1	1	0	1	0	2	0	0	0	1	1	0	0	0	0	1
11	85733410	85742653	PICALM	-	exon-exon	five_prime_utr,exon,CDS,three_prime_utr,gene,transcript	8	1	4	6	2	5	2	6	19	8	2	6	1	1	4	1	1	2	0	1	3	0	0	3	2	1	1	3	3	3	0	4	8	1	0	0	4	1	3	3	4	1	5
11	85961338	85967554	EED	+	exon-exon	transcript,gene,exon,CDS	4	0	0	0	0	2	0	0	0	2	0	1	1	0	1	0	0	0	0	0	0	0	0	0	2	0	0	1	2	0	0	0	2	0	0	0	0	0	1	0	0	0	0
11	86778736	86802437	TMEM135	+	exon-exon	five_prime_utr,exon,gene,transcript,CDS	6	6	8	8	7	4	2	2	14	1	7	12	2	1	5	2	3	4	2	0	3	3	6	2	6	2	4	0	7	2	0	2	4	0	0	1	19	7	3	2	4	0	7
11	89133185	89135710	NOX4	-	exon-exon	transcript,gene,exon,CDS	1	0	0	0	0	0	0	0	0	0	1	1	1	0	0	0	1	0	0	0	0	0	0	0	0	0	0	0	0	1	0	0	0	1	0	0	0	1	0	0	0	0	0
11	89891313	89896785	NAALAD2	+	exon-exon	transcript,three_prime_utr,gene,exon,CDS	0	0	0	0	0	0	0	0	0	0	5	0	0	0	0	0	0	0	0	0	0	0	0	0	0	0	0	0	0	0	0	0	0	0	0	0	0	0	0	0	0	0	0
11	89891313	89907083	NAALAD2	+	exon-exon	transcript,gene,exon,CDS	0	0	0	0	0	0	0	0	1	0	4	0	0	0	0	0	0	0	0	0	0	0	0	0	0	0	0	0	0	0	0	0	0	0	0	0	0	0	0	0	0	0	0
11	89902097	89916176	NAALAD2	+	exon-exon	transcript,gene,exon,CDS	0	0	0	0	0	0	0	0	0	0	4	0	0	0	0	0	0	0	0	0	0	0	0	0	0	0	0	0	0	0	0	0	0	0	0	0	0	0	0	0	0	0	0
11	89906992	89916176	NAALAD2	+	exon-exon	transcript,gene,exon,CDS	0	0	0	0	0	0	0	0	0	0	5	0	0	0	0	0	0	0	0	0	0	0	0	0	0	0	0	0	0	0	0	0	0	0	0	0	0	0	0	0	0	0	0
11	89911021	89911285	NAALAD2	+	exon-exon	transcript,gene,exon,CDS	0	0	0	0	0	0	0	0	0	0	53	0	0	0	0	0	0	0	0	0	0	0	0	0	0	0	0	0	0	0	0	0	0	0	0	0	0	0	0	0	0	0	0
11	92085262	92088570	FAT3	+	exon-exon	five_prime_utr,transcript,gene,exon,CDS	5	0	0	0	0	6	0	0	0	0	0	3	1	94	0	0	5	0	0	16	0	22	1	0	44	0	2	0	1	0	0	0	0	0	0	1	0	0	5	0	0	0	7
11	93429486	93433352	KIAA1731	+	exon-exon	five_prime_utr,transcript,gene,exon,CDS	2	1	0	1	1	0	0	2	2	2	3	4	0	0	3	0	0	0	0	1	0	0	0	1	1	0	1	0	1	0	0	0	1	1	0	0	0	0	0	1	2	0	0
11	93523740	93527201	MED17	+	exon-exon	transcript,three_prime_utr,gene,exon,CDS	1	0	2	1	1	1	0	1	4	0	2	3	0	0	0	0	0	3	1	3	0	0	0	2	0	0	0	1	1	0	0	0	2	1	0	1	3	0	0	1	1	1	0
11	94178976	94180604	MRE11A	-	exon-exon	transcript,gene,exon,CDS	7	1	0	2	1	0	0	3	2	1	1	2	0	1	0	0	1	0	0	1	0	0	0	0	0	1	2	1	1	0	0	0	1	0	0	0	1	0	0	0	3	0	1
11	94219090	94224131	MRE11A	-	exon-exon	transcript,gene,exon,CDS	0	2	1	0	0	0	0	0	1	0	1	0	0	0	0	0	0	0	1	0	0	0	0	1	0	0	0	1	2	0	0	0	1	0	0	0	1	0	0	1	0	0	0
11	94528177	94533477	AMOTL1	+	exon-exon	transcript,gene,exon,CDS	1	0	2	0	0	1	1	0	4	0	0	2	1	0	2	0	0	0	0	2	1	0	0	0	0	0	0	0	1	0	0	0	0	2	0	0	2	2	0	1	0	0	0
11	94532556	94533477	AMOTL1	+	exon-exon	transcript,gene,exon,CDS	0	0	2	1	0	0	0	0	2	0	0	0	0	0	0	0	1	0	0	0	1	0	0	0	2	2	0	2	0	1	0	0	1	2	0	0	0	1	5	0	0	0	0
11	95546096	95546753	CEP57	+	exon-exon	three_prime_utr,gene,exon,transcript,CDS	0	0	2	1	1	1	0	2	0	2	0	2	0	0	0	0	0	2	1	0	0	0	0	0	0	0	0	0	4	0	0	0	0	1	0	0	0	0	0	0	1	0	0
11	95825056	95826681	MAML2	-	exon-exon	transcript,gene,exon,CDS	3	1	3	1	5	2	1	1	2	1	4	2	2	0	0	2	0	1	2	4	0	0	5	2	3	5	0	0	1	1	0	4	2	4	0	0	1	1	6	0	1	2	1
11	101946604	101952012	C11orf70	+	exon-exon	transcript,gene,exon,CDS	2	0	0	2	0	0	0	0	0	1	0	5	0	0	1	0	0	0	0	0	0	0	0	1	0	0	0	2	0	0	0	0	1	1	0	0	0	0	0	1	0	0	0
11	102076624	102080295	YAP1	+	exon-exon	transcript,gene,exon,CDS	0	2	0	1	2	0	3	2	1	1	2	5	0	0	3	1	1	0	1	0	0	0	0	0	0	0	1	0	2	2	1	0	3	0	0	0	6	0	1	2	1	3	0
11	102221077	102248773	BIRC2	+	exon-exon	transcript,gene,exon,CDS	0	0	1	0	0	0	0	0	1	0	1	0	0	0	0	0	0	1	0	0	0	1	0	0	1	0	0	0	0	1	0	0	1	0	0	0	0	0	0	0	5	2	1
11	102233627	102239279	BIRC2	+	exon-exon	five_prime_utr,transcript,gene,exon,CDS	2	0	2	5	2	4	5	1	6	4	2	8	1	1	0	1	1	7	1	3	0	1	3	0	1	2	0	3	1	0	2	3	13	2	0	0	4	1	5	0	2	0	1
11	102742324	102742682	MMP12	-	exon-exon	transcript,gene,exon	0	0	0	0	0	1	0	1	0	0	0	0	0	0	0	0	0	0	0	0	0	0	0	0	0	0	0	0	1	0	3	1	0	6	0	0	0	0	0	0	0	0	0
11	103151077	103194718	DYNC2H1	+	exon-exon	transcript,three_prime_utr,gene,exon,CDS	0	1	0	0	0	0	0	0	0	0	4	0	0	0	0	0	0	0	0	0	0	0	0	0	0	0	0	0	0	0	0	0	0	0	0	0	0	0	0	0	0	0	0
11	103173822	103194718	DYNC2H1	+	exon-exon	transcript,three_prime_utr,gene,exon,CDS	2	0	0	0	3	0	0	1	1	0	0	4	0	0	0	0	0	0	0	0	0	1	0	0	0	1	0	0	0	1	0	0	1	0	0	0	0	0	0	0	0	0	0
11	106810186	106810904	GUCY1A2	-	exon-exon	transcript,gene,exon,CDS	0	0	0	0	0	0	0	0	2	1	0	0	0	0	0	1	0	0	0	0	0	0	0	0	0	0	0	0	0	0	0	0	0	0	0	0	0	0	0	0	0	0	4
11	106849345	106856857	GUCY1A2	-	exon-exon	transcript,gene,exon,CDS	0	0	1	1	1	1	2	0	2	1	2	1	1	0	0	0	0	2	1	0	0	1	1	0	1	1	0	0	1	0	0	0	0	0	0	0	0	2	4	0	0	1	21
11	107260800	107263621	CWF19L2	-	exon-exon	transcript,gene,exon,CDS	2	0	1	2	6	3	4	1	7	1	0	1	0	0	0	0	2	1	0	1	1	0	1	1	0	0	1	0	5	0	0	0	0	0	0	0	3	1	1	1	0	0	2
11	107916997	107925682	CUL5	+	exon-exon	transcript,three_prime_utr,gene,exon,CDS	3	4	6	6	2	3	7	10	7	3	6	3	1	2	3	1	3	1	2	4	2	2	1	3	3	2	0	1	2	0	1	1	0	0	0	1	4	0	2	4	6	0	2
11	107965118	107966418	CUL5	+	exon-exon	transcript,gene,exon,CDS	6	1	1	5	0	2	0	1	1	0	0	1	0	0	0	0	0	0	0	1	0	0	0	0	2	1	1	1	1	0	0	1	2	0	0	0	1	0	1	0	2	0	0
11	108029647	108032907	NPAT	-	exon-exon	exon,gene,transcript,CDS,three_prime_utr	1	0	0	1	0	0	0	0	0	0	1	5	0	0	1	0	0	1	1	0	0	0	0	0	0	0	0	0	0	0	0	0	0	0	0	0	0	0	0	0	0	0	0
11	108046973	108047817	NPAT	-	exon-exon	transcript,gene,exon,CDS	3	0	3	8	2	4	6	2	2	4	1	3	1	0	0	4	1	2	0	0	0	2	1	0	5	1	0	2	11	2	2	0	1	4	0	1	1	0	1	1	0	0	3
11	108057209	108061227	NPAT	-	exon-exon	transcript,three_prime_utr,gene,exon,CDS	5	0	0	0	0	0	0	1	1	1	0	2	1	0	0	0	2	1	0	1	0	1	0	0	0	0	0	1	1	0	0	0	1	2	0	0	1	0	0	0	0	0	0
11	108098322	108106561	ATM	+	exon-exon	five_prime_utr,transcript,gene,exon,CDS	2	0	0	1	0	1	1	1	1	1	0	5	0	0	1	0	0	0	0	0	0	1	2	1	1	0	1	0	1	0	0	0	2	0	0	0	1	0	0	0	0	0	0
11	108106397	108119829	ATM	+	exon-exon	transcript,gene,exon,CDS	4	1	2	2	1	0	0	1	0	0	0	3	0	0	0	0	0	0	0	0	0	2	1	1	0	0	0	1	1	0	0	0	0	0	0	0	0	2	1	0	0	0	0
11	108137898	108138069	ATM	+	exon-exon	transcript,gene,exon,CDS	2	2	3	1	2	3	4	4	1	2	0	3	2	1	1	0	0	3	1	0	2	3	5	3	3	0	1	1	3	3	0	3	2	2	1	0	2	0	6	1	2	3	0
11	108186550	108206688	ATM	+	exon-exon	transcript,three_prime_utr,gene,exon,CDS	0	2	0	0	0	0	0	0	0	2	0	0	0	0	0	0	0	0	0	0	0	0	1	0	0	0	0	0	0	0	0	0	0	0	0	0	1	0	1	0	4	0	0
11	108199748	108202764	ATM	+	exon-exon	transcript,gene,exon,CDS	1	0	0	0	0	0	3	0	1	0	0	0	0	0	0	0	0	0	0	0	0	0	1	0	0	0	0	1	0	0	0	0	0	1	0	0	0	0	0	0	0	0	0
11	108544194	108550287	DDX10	+	exon-exon	exon,gene,transcript,CDS	0	0	0	0	1	0	1	0	2	1	0	0	0	0	0	2	0	0	0	0	0	0	0	1	1	0	0	0	5	1	0	0	0	0	0	0	0	0	0	0	0	1	1
11	108709173	108722936	DDX10	+	exon-exon	transcript,gene,exon,CDS	0	2	1	0	1	0	2	1	0	1	1	1	0	0	0	0	0	2	0	0	1	0	0	1	0	0	0	0	1	1	0	0	0	0	0	0	0	0	0	0	0	0	0
11	110007388	110008139	ZC3H12C	+	exon-exon	five_prime_utr,transcript,gene,exon,CDS	2	1	2	3	2	2	3	2	9	0	1	2	0	1	1	1	1	0	0	2	1	0	0	1	0	0	0	1	1	0	1	0	0	1	0	0	4	0	1	0	0	0	0
11	110007388	110030215	ZC3H12C	+	exon-exon	five_prime_utr,transcript,gene,exon,CDS	3	1	0	4	3	2	0	0	3	0	0	1	0	3	1	0	0	1	0	0	0	0	0	0	0	0	0	0	0	0	0	1	1	1	0	0	0	0	0	1	0	0	0
11	111622883	111624301	PPP2R1B	-	exon-exon	three_prime_utr,gene,exon,transcript,CDS	3	0	1	2	2	1	2	2	4	2	4	1	0	0	1	0	1	1	0	0	0	0	5	0	0	0	0	0	1	0	0	1	1	0	0	0	0	1	0	1	0	0	0
11	111625223	111626174	PPP2R1B	-	exon-exon	three_prime_utr,gene,exon,transcript,CDS	2	0	0	4	1	0	1	0	0	0	1	1	0	0	0	1	0	0	0	0	0	0	1	0	0	0	2	0	0	0	0	0	0	1	0	0	0	0	1	0	0	0	0
11	111907997	111910121	DLAT	+	exon-exon	three_prime_utr,gene,exon,transcript,CDS	2	0	1	0	0	0	2	1	0	2	1	4	0	0	1	0	0	0	0	0	0	0	2	1	1	0	0	1	0	0	1	0	0	1	0	0	0	0	1	0	0	0	0
11	113704142	113712490	USP28	-	exon-exon	five_prime_utr,exon,CDS,three_prime_utr,gene,transcript	0	0	0	0	0	0	0	0	0	0	0	0	0	0	1	0	1	0	0	6	0	0	0	0	0	0	0	0	0	1	0	0	0	0	0	0	0	0	0	0	0	0	0
11	116734384	116744352	SIK3	-	exon-exon	five_prime_utr,exon,CDS,three_prime_utr,gene,transcript	0	0	0	1	0	0	0	0	4	0	0	0	0	0	0	0	0	0	0	0	0	0	0	0	1	0	0	0	0	0	0	0	0	0	0	0	0	0	0	0	0	0	0
11	117023157	117034608	PAFAH1B2	+	exon-exon	five_prime_utr,transcript,gene,exon,CDS	3	1	1	2	3	1	2	2	1	1	3	1	0	2	1	1	1	0	0	0	0	1	0	0	2	0	3	0	1	1	0	1	0	0	0	1	2	0	0	1	0	1	0
11	117150624	117150975	RNF214	+	exon-exon	transcript,gene,exon,CDS	5	0	1	4	1	4	2	1	0	0	2	4	1	0	2	1	2	0	0	0	0	0	3	1	0	0	0	0	3	0	1	0	3	0	0	0	3	0	0	1	0	1	2
11	118352430	118353210	KMT2A	+	exon-exon	transcript,gene,exon,CDS	0	0	4	1	0	1	0	0	0	0	0	0	0	0	0	0	0	0	0	0	0	0	0	0	0	0	0	2	0	0	0	0	0	0	0	0	2	0	0	0	0	0	0
11	118422501	118430579	IFT46	-	exon-exon	five_prime_utr,transcript,gene,exon,CDS	6	1	6	4	3	1	2	0	0	3	4	6	0	0	0	0	1	0	0	1	0	0	1	0	3	0	3	0	1	0	0	0	0	0	0	0	4	2	0	5	0	0	3
11	118425174	118430579	IFT46	-	exon-exon	five_prime_utr,transcript,gene,exon,CDS	4	0	1	2	2	1	0	2	0	3	1	2	1	1	1	1	0	2	0	0	0	0	1	0	2	0	0	0	0	0	0	0	0	0	0	0	1	0	0	1	0	0	1
11	118451961	118455359	ARCN1	+	exon-exon	transcript,gene,exon,CDS	6	0	0	2	0	2	1	5	1	3	3	2	0	0	1	1	2	1	1	4	0	0	4	5	3	0	3	0	4	1	0	1	0	1	0	0	0	1	0	0	3	0	0
11	118453894	118455359	ARCN1	+	exon-exon	transcript,gene,exon,CDS	3	0	0	1	2	2	0	2	0	2	1	5	0	0	1	0	0	0	0	0	0	2	0	0	1	1	0	1	1	0	0	1	0	1	0	0	0	1	0	1	0	0	0
11	118454524	118455359	ARCN1	+	exon-exon	transcript,gene,exon,CDS	2	0	1	1	0	0	0	2	0	0	1	1	0	0	0	0	1	0	0	2	0	0	1	1	1	0	0	1	0	1	0	1	0	0	0	0	1	0	1	0	0	0	1
11	118656761	118657227	DDX6	-	exon-exon	five_prime_utr,transcript,gene,exon,CDS	7	0	1	4	1	2	2	5	1	2	1	2	0	1	0	1	1	0	1	0	0	0	3	0	4	1	1	0	2	3	2	2	1	0	0	0	3	0	0	0	0	0	1
11	119144578	119145663	CBL	+	exon-exon	transcript,gene,exon,CDS	9	3	0	1	1	3	0	1	1	1	2	3	0	0	1	1	1	0	2	4	0	0	1	1	1	0	1	1	0	0	0	0	2	0	0	0	0	0	1	2	0	0	0
11	119155679	119156276	CBL	+	exon-exon	transcript,gene,exon,CDS	0	0	3	0	0	1	0	2	0	1	0	4	1	0	2	0	0	0	0	1	0	0	2	0	2	0	0	1	0	0	0	1	0	0	0	0	0	0	0	1	3	1	1
11	120276827	120278532	ARHGEF12	+	exon-exon	five_prime_utr,transcript,gene,exon,CDS	2	0	3	6	2	2	1	1	4	0	0	6	0	1	3	1	0	2	2	0	2	3	0	1	1	1	1	3	1	3	1	0	3	0	1	2	0	0	1	1	2	0	0
11	120276827	120280159	ARHGEF12	+	exon-exon	five_prime_utr,transcript,gene,exon,CDS	1	2	5	11	4	2	2	2	6	2	7	25	2	4	0	2	3	0	1	1	1	1	3	3	1	1	4	2	4	6	4	2	9	1	0	2	1	3	3	1	3	0	5
11	120276827	120302620	ARHGEF12	+	exon-exon	five_prime_utr,transcript,gene,exon,CDS	1	0	0	1	0	0	2	0	5	1	2	0	0	0	1	1	1	0	0	0	0	1	1	0	0	1	0	0	1	1	0	0	2	1	0	0	0	0	0	0	0	0	0
11	120295067	120308091	ARHGEF12	+	exon-exon	transcript,gene,exon,CDS	0	0	0	0	0	0	0	0	0	0	0	0	0	0	0	0	0	1	0	0	0	0	0	0	1	0	0	0	0	0	0	0	0	0	0	0	0	0	0	0	0	0	0
11	120310838	120316173	ARHGEF12	+	exon-exon	transcript,gene,exon,CDS	7	0	1	1	0	0	1	0	1	0	2	2	0	0	1	0	0	0	0	0	0	1	0	0	0	0	0	0	1	0	0	1	0	0	0	0	3	1	0	0	0	0	0
11	120339997	120348235	ARHGEF12	+	exon-exon	transcript,gene,exon,CDS	0	1	0	4	0	1	0	0	2	0	1	2	1	0	0	0	1	0	0	0	0	2	1	0	0	0	1	1	0	0	0	0	1	0	0	0	0	0	0	1	0	0	0
11	120343759	120348235	ARHGEF12	+	exon-exon	transcript,gene,exon,CDS	8	0	1	4	3	3	2	6	4	2	2	4	1	0	2	1	2	1	0	4	0	1	0	1	1	0	0	5	2	1	0	1	3	2	0	0	1	0	0	4	2	1	2
11	120345269	120348235	ARHGEF12	+	exon-exon	transcript,gene,exon,CDS	14	2	6	9	4	6	3	9	13	4	8	14	4	0	6	2	4	0	2	1	0	2	4	3	3	3	1	6	11	1	1	2	1	0	0	0	2	2	2	9	0	2	3
11	120346049	120348235	ARHGEF12	+	exon-exon	transcript,gene,exon,CDS	4	0	2	1	0	0	0	1	0	1	3	1	0	1	1	1	0	0	1	0	0	0	3	0	0	0	0	1	3	0	1	1	0	0	0	0	2	0	0	1	1	0	1
11	120347370	120348235	ARHGEF12	+	exon-exon	transcript,gene,exon,CDS	4	0	0	3	1	1	2	3	1	3	4	4	1	0	2	0	1	1	0	0	1	0	2	0	0	0	0	2	2	0	0	1	1	1	0	0	0	1	1	1	0	0	4
11	120916383	120930794	TBCEL	+	exon-exon	five_prime_utr,exon,CDS,three_prime_utr,gene,transcript	20	6	0	11	18	13	6	7	5	24	13	10	1	1	7	2	6	4	2	5	1	3	2	4	9	2	2	4	3	2	2	4	7	3	0	1	6	2	1	7	1	1	4
11	121348827	121367758	SORL1	+	exon-exon	transcript,gene,exon,CDS	1	0	0	1	0	0	0	0	0	0	1	0	0	0	0	0	0	1	0	2	0	0	1	0	0	0	0	0	0	0	0	1	1	0	0	0	0	0	0	4	0	0	0
11	122646927	122647918	UBASH3B	+	exon-exon	transcript,gene,exon,CDS	1	0	0	0	0	2	0	0	0	0	0	2	0	0	0	0	0	1	0	0	0	0	0	1	0	0	0	0	2	0	0	1	0	0	0	1	0	0	1	1	1	0	0
11	122827204	122828199	C11orf63	+	exon-exon	transcript,gene,exon,CDS	3	0	1	1	0	2	0	0	0	1	0	3	0	0	0	0	3	0	1	0	0	0	2	0	0	0	0	1	1	0	0	1	0	1	0	0	1	1	0	0	1	2	0
11	122953793	122955421	CLMP	-	exon-exon	transcript,gene,exon,CDS	3	0	0	0	0	0	0	0	9	0	0	0	0	0	0	0	0	0	0	0	1	0	0	0	0	0	0	0	0	0	0	0	0	0	0	0	0	0	0	0	0	0	0
11	124517261	124518071	SIAE	-	exon-exon	transcript,gene,exon,CDS	2	1	0	0	1	3	0	0	2	0	1	1	0	0	1	2	0	1	0	0	0	0	2	0	3	0	1	0	2	0	2	0	2	0	0	0	1	1	1	1	0	1	0
11	128354718	128360471	ETS1	-	exon-exon	five_prime_utr,transcript,gene,exon,CDS	3	0	1	1	2	0	0	0	0	1	1	5	0	0	0	0	1	2	1	1	0	0	0	0	1	1	0	0	0	1	0	0	0	0	0	0	0	0	1	1	0	1	2
11	128910823	128936763	ARHGAP32	-	exon-exon	transcript,gene,exon,CDS	2	0	1	1	0	0	1	0	4	1	2	0	0	0	0	1	0	0	3	0	0	0	0	0	0	1	0	0	0	0	0	0	0	0	0	1	0	1	0	0	0	0	1
11	128932175	128936763	ARHGAP32	-	exon-exon	transcript,gene,exon,CDS	1	0	0	1	3	0	2	2	10	2	2	4	1	0	3	1	1	0	1	1	0	0	0	1	0	0	1	1	0	0	0	0	1	0	0	0	0	0	5	1	2	0	0
11	128963516	129034322	ARHGAP32	-	exon-exon	five_prime_utr,transcript,gene,exon,CDS	1	0	0	1	0	0	1	2	8	1	3	2	0	1	0	0	0	0	1	0	0	0	0	0	1	0	0	0	1	1	0	2	0	0	0	0	1	0	1	0	2	0	0
11	128993341	128994789	ARHGAP32	-	exon-exon	transcript,gene,exon,CDS	7	0	3	5	3	3	3	1	3	4	9	12	4	1	3	2	1	0	1	2	0	1	1	1	0	2	0	0	1	0	1	0	2	2	0	1	3	3	1	6	0	2	3
11	128993341	128997200	ARHGAP32	-	exon-intron	transcript,gene,exon,CDS	1	0	0	2	0	0	2	1	5	1	0	1	0	0	1	0	0	1	0	0	0	1	0	0	0	1	0	0	0	0	2	0	0	0	0	0	0	0	1	1	0	0	0
11	128993341	129034322	ARHGAP32	-	exon-exon	five_prime_utr,transcript,gene,exon,CDS	2	2	2	4	5	1	4	2	7	0	2	7	1	2	1	2	1	1	1	0	1	2	1	0	0	0	0	0	2	2	0	0	1	1	1	0	4	1	0	1	5	0	2
11	129979324	129980556	APLP2	+	exon-exon	five_prime_utr,exon,CDS,three_prime_utr,gene,transcript	3	2	0	1	0	1	0	1	7	2	5	1	0	0	2	2	1	2	0	0	0	1	0	0	1	1	0	0	1	0	0	0	0	0	0	0	0	0	1	1	0	0	3
11	130130751	130131824	ZBTB44	-	exon-exon	five_prime_utr,transcript,gene,exon,CDS	40	8	33	29	14	12	52	25	38	8	22	48	5	8	14	4	11	39	8	8	3	9	11	10	19	5	4	8	14	7	6	1	22	14	0	1	16	10	14	45	12	7	36
12	1136914	1137738	ERC1	+	exon-exon	five_prime_utr,transcript,gene,exon,CDS	8	7	2	2	2	4	2	2	14	4	4	4	1	5	0	2	2	3	1	1	1	2	1	1	5	1	1	0	1	1	0	0	2	1	0	1	5	2	12	4	0	3	11
12	1289706	1299218	ERC1	+	exon-exon	transcript,gene,exon,CDS	3	0	1	3	1	1	2	0	1	0	2	3	0	0	1	0	0	0	1	1	0	0	0	0	2	0	0	0	0	0	1	0	1	0	1	0	4	2	1	0	1	0	0
12	1399018	1481143	ERC1	+	exon-exon	transcript,gene,exon,CDS	2	1	0	0	1	1	0	1	1	1	0	0	1	0	0	1	1	1	0	0	0	0	0	0	2	0	0	0	0	0	0	0	1	0	0	0	0	0	0	0	0	1	0
12	2929252	2930958	ITFG2	+	exon-exon	five_prime_utr,exon,CDS,three_prime_utr,gene,transcript	5	3	3	1	2	1	2	2	1	1	2	2	0	0	2	0	2	2	0	1	0	0	0	0	1	0	0	0	0	0	0	3	1	1	0	1	0	0	3	0	1	0	1
12	5269473	5281055	not_annotated	+	intergenic-intergenic	not_annotated	1	0	0	2	1	0	1	2	0	1	1	0	0	0	0	0	1	4	0	0	1	0	0	0	0	0	0	0	2	0	0	0	0	0	0	0	1	0	0	0	0	0	2
12	12022358	12022903	ETV6	+	exon-exon	transcript,gene,exon,CDS	1	4	1	2	2	1	0	1	0	3	2	3	0	0	1	0	0	1	1	0	1	1	0	0	2	0	0	0	0	0	0	2	0	0	0	0	2	1	5	0	0	0	1
12	12397196	12397589	LRP6	-	exon-exon	transcript,gene,exon,CDS	6	3	1	0	4	1	4	1	11	5	10	7	0	4	1	1	0	2	2	5	1	5	1	0	6	1	0	2	3	0	1	3	6	1	0	0	3	0	3	2	0	1	7
12	12672796	12674397	DUSP16	-	exon-exon	five_prime_utr,transcript,gene,exon,CDS	1	4	5	2	4	4	4	4	5	1	8	0	1	2	4	0	1	1	1	0	0	2	1	1	2	1	0	1	0	1	3	0	3	0	0	0	2	1	2	4	2	1	1
12	12788711	12788908	CREBL2	+	exon-exon	transcript,gene,exon,CDS	1	0	0	2	1	0	0	0	0	0	1	2	1	0	0	4	1	0	0	1	0	0	0	0	0	1	0	1	3	1	0	0	1	0	0	0	0	0	2	0	0	0	0
12	14576843	14578407	ATF7IP	+	exon-exon	five_prime_utr,transcript,gene,exon,CDS	2	2	4	1	5	1	3	2	3	0	0	4	0	1	5	2	0	1	1	1	0	2	1	2	4	0	1	0	2	1	0	1	3	0	1	0	0	1	0	0	5	0	2
12	14609495	14610229	ATF7IP	+	exon-exon	transcript,gene,exon,CDS	1	0	0	4	1	0	1	1	1	1	2	2	0	0	2	1	1	1	1	0	2	0	1	1	0	0	0	0	1	0	0	0	1	1	0	0	0	1	0	1	0	0	0
12	14609495	14619524	ATF7IP	+	exon-exon	transcript,gene,exon,CDS	0	1	0	3	3	1	2	0	2	0	0	3	1	0	1	0	0	0	0	1	0	0	0	0	0	1	0	0	0	1	0	0	0	0	0	0	0	0	0	0	0	0	0
12	15834160	15866259	EPS8	-	exon-intron	transcript,gene,exon,CDS	4	0	1	4	1	0	2	1	4	2	0	0	0	0	0	2	0	1	0	0	0	0	2	2	0	0	2	0	1	0	0	1	8	0	0	0	0	0	0	1	0	0	0
12	19615444	19626289	AEBP2	+	exon-exon	five_prime_utr,transcript,gene,exon,CDS	2	4	4	4	1	4	3	7	6	5	4	7	0	1	1	2	2	2	0	4	1	3	1	1	2	0	1	1	6	0	2	3	8	4	0	0	1	2	1	0	3	1	1
12	19615444	19653155	AEBP2	+	exon-exon	five_prime_utr,transcript,gene,exon,CDS	2	0	2	2	0	0	1	1	2	1	1	2	0	0	0	0	0	0	0	0	0	0	0	0	1	0	0	1	0	0	0	0	0	0	0	0	1	0	5	1	0	0	0
12	19626182	19653155	AEBP2	+	exon-exon	transcript,gene,exon,CDS	1	0	0	2	2	3	2	1	1	0	1	4	0	0	0	0	0	0	0	1	0	0	2	0	0	0	0	0	2	0	0	0	5	0	0	0	2	0	1	0	0	0	0
12	22622643	22659753	C2CD5	-	exon-exon	transcript,gene,exon,CDS	4	3	0	0	0	0	0	0	0	0	0	0	0	0	0	1	0	0	0	0	0	0	0	0	3	0	1	2	0	0	0	0	1	0	0	0	0	0	0	0	0	0	0
12	23887618	23908658	SOX5	-	exon-exon	transcript,gene,exon,CDS	0	0	0	0	0	4	0	0	0	0	0	0	0	0	0	0	0	0	0	0	0	0	0	0	0	0	0	0	0	0	0	0	0	0	0	0	0	0	0	0	0	0	0
12	25232178	25236427	LRMP	+	exon-exon	five_prime_utr,exon,CDS,three_prime_utr,gene,transcript	5	0	2	8	0	0	2	3	0	2	0	3	0	1	1	3	1	0	0	0	0	0	0	0	0	0	2	1	0	1	0	0	8	0	0	0	0	0	0	0	1	0	0
12	27149675	27152609	TM7SF3	-	exon-exon	five_prime_utr,exon,CDS,three_prime_utr,gene,transcript	7	2	1	8	1	0	1	4	0	1	2	7	0	1	2	1	4	0	0	4	0	0	2	3	1	0	0	2	6	1	1	3	5	1	0	0	0	2	2	1	0	0	3
12	27579065	27579250	not_annotated	+	intergenic-intergenic	not_annotated	0	0	0	0	0	0	0	0	1	0	0	0	0	0	0	0	0	0	0	0	2	0	0	0	0	0	0	0	0	0	0	0	0	0	0	0	0	0	0	0	0	0	0
12	27802943	27820253	PPFIBP1	+	exon-exon	five_prime_utr,transcript,gene,exon,CDS	0	1	0	0	0	0	0	2	0	0	0	0	0	0	0	1	1	0	0	0	0	0	0	0	0	0	0	1	0	0	0	0	0	0	0	0	0	0	0	0	0	0	0
12	27867713	27877119	MRPS35	+	exon-exon	exon,three_prime_utr,gene,transcript,CDS	10	2	8	16	5	8	6	11	10	8	18	13	1	1	5	3	1	8	8	7	2	1	5	2	5	6	2	3	4	5	0	2	6	5	2	2	5	4	6	5	0	7	1
12	28408514	28412375	CCDC91	+	exon-exon	five_prime_utr,transcript,gene,exon,CDS	3	0	1	5	0	2	4	1	1	3	4	0	1	0	1	0	0	8	0	1	2	1	3	1	2	1	0	0	0	1	1	3	2	0	0	0	4	2	0	3	1	0	0
12	28408514	28460682	CCDC91	+	exon-exon	five_prime_utr,exon,CDS,three_prime_utr,gene,transcript	6	4	7	9	13	5	4	3	6	16	7	3	2	0	6	0	2	8	1	2	0	4	0	1	1	4	0	3	1	0	2	1	2	1	0	2	4	1	3	2	1	1	1
12	28408514	28544344	CCDC91	+	exon-exon	five_prime_utr,exon,CDS,three_prime_utr,gene,transcript	2	0	1	2	6	0	2	0	0	3	5	4	0	0	2	0	1	1	0	6	0	1	0	0	4	0	0	0	1	0	0	0	1	2	0	0	2	1	0	0	0	0	1
12	28457559	28460682	CCDC91	+	exon-exon	transcript,three_prime_utr,gene,exon,CDS	0	0	0	3	1	1	0	0	2	0	1	2	0	0	1	0	0	0	0	0	1	0	1	1	0	2	2	0	1	0	0	2	4	0	0	0	0	0	0	0	0	0	0
12	28458582	28460682	CCDC91	+	exon-exon	three_prime_utr,gene,exon,transcript,CDS	6	5	9	6	2	2	10	2	29	5	7	2	3	2	2	2	2	14	1	2	4	1	4	2	6	1	0	0	2	0	2	2	8	5	0	0	6	9	2	5	1	0	1
12	28458582	28544344	CCDC91	+	exon-exon	three_prime_utr,gene,exon,transcript,CDS	7	4	0	4	4	4	4	3	5	3	3	2	0	1	0	0	4	1	2	1	1	3	1	2	1	0	0	1	0	0	0	0	0	0	0	0	2	4	1	0	1	0	1
12	29446233	29450133	FAR2	+	exon-exon	five_prime_utr,exon,CDS,three_prime_utr,gene,transcript	1	3	0	1	1	0	2	0	7	1	0	0	0	0	1	0	0	0	0	0	0	0	0	0	0	0	0	0	0	0	0	0	1	0	0	0	0	1	0	6	0	0	0
12	29812813	29813818	TMTC1	-	exon-exon	transcript,gene,exon,CDS	0	0	0	1	2	0	0	0	1	0	0	1	0	0	0	0	0	0	0	0	1	0	0	0	1	0	0	0	0	0	0	2	0	0	0	0	2	0	0	2	1	0	0
12	32133812	32140256	KIAA1551	+	exon-exon	five_prime_utr,transcript,gene,exon,CDS	0	1	0	0	0	0	0	0	0	0	0	1	0	0	0	0	1	0	0	0	0	0	0	0	0	0	0	1	0	1	0	0	1	0	0	0	0	0	1	0	0	1	0
12	32480395	32481489	BICD1	+	exon-exon	transcript,gene,exon,CDS	0	2	0	0	0	2	0	2	0	0	1	4	0	0	0	0	0	0	0	0	0	0	1	0	1	1	0	0	2	0	0	0	0	1	0	0	0	0	0	0	0	0	0
12	32751431	32754357	FGD4	+	exon-exon	five_prime_utr,exon,CDS,three_prime_utr,gene,transcript	2	1	1	2	1	1	1	1	7	0	0	2	0	0	2	0	0	0	0	0	0	0	1	0	3	0	1	2	0	0	0	0	4	0	0	0	0	0	0	0	1	0	1
12	32751431	32764217	FGD4	+	exon-exon	five_prime_utr,exon,CDS,three_prime_utr,gene,transcript	9	5	2	9	7	2	7	5	19	5	1	10	4	3	1	1	3	0	2	3	0	0	9	4	7	2	0	3	2	0	0	4	6	0	0	3	0	3	12	2	0	1	1
12	32760891	32764217	FGD4	+	exon-exon	transcript,three_prime_utr,gene,exon,CDS	2	1	0	4	0	2	2	1	6	1	0	3	0	0	0	4	1	4	1	0	0	1	4	1	1	0	0	1	2	0	0	0	2	0	0	0	1	0	2	1	0	0	0
12	42604157	42604421	YAF2	-	exon-exon	transcript,gene,exon,CDS,three_prime_utr	1	0	0	2	1	0	1	0	1	0	1	0	0	0	0	2	0	1	1	0	0	1	6	0	1	0	0	0	1	0	2	0	1	0	0	0	0	1	1	0	1	1	2
12	42604157	42604482	YAF2	-	exon-exon	transcript,gene,exon,CDS,three_prime_utr	4	4	4	3	3	4	6	3	12	10	3	1	1	0	3	0	0	4	2	3	0	1	4	1	2	0	0	3	6	4	13	2	9	2	0	0	5	0	7	0	2	4	2
12	42604157	42606286	YAF2	-	exon-exon	transcript,gene,exon,CDS,three_prime_utr	0	0	0	1	0	0	1	0	0	0	1	0	0	0	0	0	0	2	0	0	0	0	0	0	0	0	0	0	1	0	0	0	0	0	0	0	2	0	0	2	0	0	0
12	42711142	42717906	ZCRB1	-	exon-exon	five_prime_utr,transcript,gene,exon,CDS	2	0	0	0	0	0	4	1	0	0	1	2	0	1	0	0	0	0	0	0	0	0	0	0	1	0	0	1	0	0	0	0	0	0	0	0	0	0	0	0	0	0	0
12	44136260	44142412	PUS7L	-	exon-exon	five_prime_utr,transcript,gene,exon,CDS	0	0	0	3	1	0	0	1	0	1	0	1	0	0	0	0	0	1	0	0	0	0	0	0	1	0	1	0	1	0	0	1	1	0	0	0	0	0	0	4	0	0	1
12	44537328	44605170	TMEM117	+	exon-exon	five_prime_utr,exon,CDS,three_prime_utr,gene,transcript	4	0	0	3	3	1	1	3	2	3	0	5	0	1	5	1	1	3	3	0	0	0	2	0	1	0	0	0	3	0	1	0	1	3	0	1	2	0	1	3	2	0	0
12	46319925	46322642	SCAF11	-	exon-exon	five_prime_utr,transcript,gene,exon,CDS	11	8	4	4	4	0	1	7	3	6	6	10	2	0	4	1	3	3	0	4	0	4	2	1	3	0	0	1	2	0	0	7	6	1	0	1	5	1	1	4	2	1	6
12	46339032	46357971	SCAF11	-	exon-exon	five_prime_utr,transcript,gene,exon,CDS	1	0	0	3	1	2	0	1	4	2	1	2	0	0	0	3	0	0	1	0	0	0	1	1	0	0	0	1	0	0	1	0	1	0	1	0	1	0	3	0	2	0	0
12	47497896	47501947	PCED1B	+	exon-intron	five_prime_utr,transcript,gene,exon	9	1	8	5	4	9	1	7	6	6	5	10	0	0	8	2	2	0	8	2	2	0	1	2	3	1	0	0	1	4	3	1	6	0	0	0	7	2	11	4	3	0	4
12	48457493	48495299	SENP1	-	exon-exon	five_prime_utr,exon,CDS,three_prime_utr,gene,transcript	0	0	0	0	0	0	0	0	0	1	0	0	0	0	0	0	0	0	0	0	0	0	0	0	0	4	0	0	0	0	0	0	0	0	0	0	0	1	0	0	0	0	0
12	49053688	49054402	KANSL2	-	intron-exon	exon,gene,transcript,CDS,three_prime_utr	0	1	0	0	0	0	0	0	6	3	0	1	0	0	1	0	0	1	0	0	0	1	0	0	0	0	0	0	0	1	0	0	0	0	0	0	1	0	0	2	1	0	0
12	49491349	49491888	LMBR1L	-	exon-exon	three_prime_utr,gene,exon,transcript,CDS	5	3	1	1	1	0	2	4	4	1	1	0	0	0	0	0	1	0	0	2	1	1	2	0	1	2	1	0	0	2	1	0	2	1	0	0	3	0	2	1	0	0	1
12	49880033	49884514	SPATS2	+	exon-exon	transcript,three_prime_utr,gene,exon,CDS	2	1	0	0	1	5	1	0	3	2	0	3	0	0	0	1	0	0	0	0	0	0	0	0	0	0	0	0	0	0	0	0	0	0	1	0	1	0	0	0	0	0	0
12	50385781	50386438	RACGAP1	-	exon-exon	transcript,gene,exon,CDS	0	0	1	0	1	0	0	0	4	0	0	0	0	0	0	0	0	0	0	0	0	0	0	0	1	0	1	0	0	0	0	0	0	0	0	0	1	0	1	2	1	3	1
12	50488220	50490755	SMARCD1	+	exon-exon	transcript,gene,exon,CDS	2	0	0	2	1	1	1	1	4	2	0	4	0	0	1	2	0	1	3	1	0	0	3	0	1	1	0	1	2	0	1	0	2	0	0	0	2	0	1	2	0	0	0
12	50821545	50822873	LARP4	+	exon-exon	five_prime_utr,transcript,gene,exon,CDS	2	0	0	1	1	0	2	1	0	0	2	1	0	0	1	0	0	2	0	0	0	0	0	1	2	2	0	1	1	0	3	0	1	1	0	0	0	0	1	0	0	0	1
12	50821545	50824353	LARP4	+	exon-exon	five_prime_utr,transcript,gene,exon,CDS	2	2	0	3	3	2	3	2	3	4	4	2	1	0	1	0	2	2	1	0	2	0	0	0	1	0	0	0	5	1	1	3	5	1	0	0	1	1	1	3	0	0	0
12	50821545	50829407	LARP4	+	exon-exon	five_prime_utr,transcript,gene,exon,CDS	1	0	0	1	1	0	2	2	1	1	1	0	0	0	0	0	2	0	0	0	0	0	0	0	1	0	0	0	0	0	0	3	1	0	0	0	1	1	1	0	0	0	0
12	50821545	50835426	LARP4	+	exon-exon	five_prime_utr,transcript,gene,exon,CDS	2	0	4	12	6	1	5	5	5	6	6	8	3	1	2	0	5	3	0	2	0	3	0	2	0	2	1	2	5	6	1	3	10	1	0	0	4	0	3	1	0	0	0
12	50821545	50855130	LARP4	+	exon-exon	five_prime_utr,transcript,gene,exon,CDS	2	0	0	0	0	0	0	1	0	2	0	0	0	0	0	3	1	0	1	0	0	0	0	1	1	0	0	3	0	0	0	0	2	1	0	0	0	0	0	1	0	0	0
12	50824278	50835426	LARP4	+	exon-exon	transcript,gene,exon,CDS	1	0	0	0	1	0	1	0	1	3	0	1	1	0	2	0	1	0	0	0	1	0	4	1	0	1	0	3	1	0	0	0	0	0	0	0	0	0	1	0	0	0	0
12	50824278	50848200	LARP4	+	exon-exon	transcript,gene,exon,CDS	1	0	0	0	0	0	5	0	0	1	0	0	0	0	0	0	0	0	0	0	0	1	1	0	0	0	0	0	0	0	0	0	0	0	0	0	0	0	0	0	0	0	0
12	50848097	50855130	LARP4	+	exon-exon	exon,gene,transcript,CDS	1	1	0	0	0	0	0	1	1	0	0	0	0	0	0	0	1	1	0	4	0	0	0	0	1	0	0	1	0	0	0	0	0	0	0	0	0	0	0	0	0	0	0
12	51173923	51203372	ATF1	+	exon-exon	five_prime_utr,exon,gene,transcript,CDS	0	0	1	1	0	0	0	0	2	0	1	0	0	1	1	0	0	0	1	1	0	0	0	0	2	0	0	0	0	0	0	0	0	1	0	0	0	0	0	0	0	0	0
12	51402259	51404549	SLC11A2	-	exon-exon	five_prime_utr,transcript,gene,exon,CDS	6	1	2	3	3	1	0	1	4	3	5	2	1	0	4	0	2	1	2	0	0	2	2	2	2	0	1	3	4	2	4	0	5	1	0	0	1	2	3	2	0	1	2
12	51467606	51467865	CSRNP2	-	exon-exon	five_prime_utr,transcript,gene,exon,CDS	2	1	0	0	0	0	0	0	1	1	2	3	0	0	1	1	3	3	1	1	0	0	4	1	0	0	1	1	0	0	2	0	3	0	0	1	1	1	2	2	0	0	1
12	53410257	53416411	EIF4B	+	exon-exon	transcript,three_prime_utr,gene,exon,CDS	1	1	2	1	0	2	4	1	2	1	1	1	0	0	1	0	0	0	0	0	0	0	1	0	2	0	2	0	0	0	0	0	0	1	0	0	0	0	1	0	0	0	0
12	56094683	56094938	ITGA7	-	exon-exon	five_prime_utr,exon,CDS,three_prime_utr,gene,transcript	18	0	0	0	0	0	0	0	0	1	0	1	0	0	0	0	20	0	0	33	0	0	0	0	35	0	3	0	0	0	0	1	0	0	0	0	0	0	5	0	0	0	0
12	56096656	56096962	ITGA7	-	exon-exon	three_prime_utr,gene,exon,transcript,CDS	0	0	0	0	0	0	0	0	0	0	0	0	0	0	0	0	0	0	0	2	0	0	0	0	4	0	0	0	0	0	0	0	0	0	0	0	0	0	0	0	0	0	0
12	56742313	56743420	STAT2	-	exon-exon	exon,gene,transcript,CDS	2	1	0	2	1	1	2	0	0	0	3	3	0	0	1	0	1	0	1	3	0	0	0	0	0	0	0	1	0	0	1	0	0	1	1	1	0	1	0	2	0	0	1
12	57037187	57038739	ATP5B	-	exon-exon	transcript,gene,exon,CDS	0	0	0	0	0	0	0	0	0	0	0	0	0	0	0	0	0	0	0	4	0	0	0	0	0	0	0	0	0	0	0	0	0	0	0	0	0	0	0	0	0	0	0
12	57059988	57064148	PTGES3	-	exon-exon	transcript,gene,exon,CDS	7	0	2	3	1	1	2	6	1	3	0	1	0	0	3	0	1	2	3	0	2	0	1	0	2	0	0	0	1	2	1	0	4	1	0	0	2	1	2	1	4	0	1
12	57065533	57066849	PTGES3	-	exon-exon	start_codon,transcript,gene,exon,CDS	0	1	0	2	1	2	0	0	1	2	2	2	1	0	1	0	1	1	0	0	0	1	0	0	0	0	0	1	2	0	0	2	2	0	0	0	1	0	0	4	0	0	0
12	57135219	57137907	PRIM1	-	exon-exon	three_prime_utr,gene,exon,transcript,CDS	0	0	1	1	4	1	1	0	0	1	2	0	0	0	0	0	0	1	0	0	0	0	0	2	0	0	0	0	3	1	0	1	0	0	0	0	0	0	1	0	0	0	0
12	58109886	58109930	OS9	+	exon-exon	transcript,three_prime_utr,gene,exon,CDS	0	0	0	0	0	0	0	0	0	0	0	0	0	0	0	0	0	0	0	0	0	0	0	0	0	0	0	0	0	0	0	0	0	0	0	1	0	6	0	0	0	0	0
12	58340778	58347472	XRCC6BP1	+	exon-exon	transcript,three_prime_utr,gene,exon,CDS	2	0	1	3	1	1	1	2	2	0	2	0	0	0	0	0	0	1	2	0	0	0	2	0	0	0	1	0	2	0	0	1	0	0	0	0	0	4	0	1	1	0	0
12	65258448	65260683	TBC1D30	+	exon-exon	transcript,gene,exon,CDS	1	0	1	1	2	1	0	13	0	0	6	1	0	0	2	0	1	0	0	1	0	0	0	1	2	0	1	1	1	0	0	0	1	1	0	0	1	0	0	0	1	0	0
12	66539621	66547228	TMBIM4	-	exon-exon	five_prime_utr,exon,CDS,three_prime_utr,gene,transcript	1	1	1	1	0	0	0	0	1	0	1	3	0	0	0	0	0	1	0	2	0	0	0	0	0	0	0	0	1	0	0	0	2	0	0	0	0	1	0	1	0	0	1
12	66603236	66611015	IRAK3	+	exon-exon	exon,gene,transcript,CDS	4	1	0	1	1	1	0	1	0	0	0	1	1	0	0	0	0	0	0	3	0	0	0	0	1	0	0	0	0	0	0	0	0	0	0	0	0	0	1	0	0	0	0
12	66909399	66935730	GRIP1	-	exon-exon	five_prime_utr,transcript,gene,exon,CDS	1	2	0	0	0	1	0	1	0	0	0	0	0	0	0	0	0	0	0	0	0	0	0	0	0	0	0	1	0	0	0	0	0	0	0	0	0	0	0	0	0	0	0
12	69044180	69048032	RAP1B	+	exon-exon	five_prime_utr,transcript,gene,exon,CDS	1	3	1	1	0	2	2	0	0	1	5	0	1	0	0	0	0	0	0	0	1	2	2	0	0	3	0	3	5	0	0	0	1	0	0	0	1	0	3	0	1	0	2
12	69109407	69119576	NUP107	+	exon-exon	three_prime_utr,gene,exon,transcript,CDS	0	4	0	1	2	1	0	0	3	0	1	0	0	1	0	1	0	1	1	1	1	1	0	0	1	0	0	0	0	0	1	0	0	0	0	0	1	2	1	1	0	0	0
12	69210592	69218431	MDM2	+	exon-exon	three_prime_utr,gene,exon,transcript,CDS	3	3	1	4	0	2	1	8	2	1	6	3	0	13	3	0	0	1	0	0	0	0	0	1	1	2	0	1	5	0	0	1	5	0	0	0	2	9	0	2	1	0	0
12	69214105	69218431	MDM2	+	exon-exon	three_prime_utr,gene,exon,transcript,CDS	3	1	2	1	0	2	1	1	0	0	6	0	0	3	1	0	0	2	1	0	0	0	1	0	0	0	0	2	6	0	1	0	0	0	0	0	1	4	0	2	0	0	1
12	69218143	69218431	MDM2	+	exon-exon	three_prime_utr,gene,exon,transcript,CDS	1	1	1	1	1	0	0	0	0	0	1	1	0	1	0	0	0	0	0	0	0	0	0	0	0	0	0	0	0	0	0	0	0	0	0	0	0	5	1	1	0	1	1
12	69222551	69230529	MDM2	+	exon-exon	three_prime_utr,gene,exon,transcript,CDS	2	7	2	2	0	1	0	3	3	0	3	0	0	1	2	0	2	0	1	0	0	0	0	1	2	1	0	0	5	0	0	0	0	0	1	1	0	1	0	2	0	0	0
12	69222551	69233581	MDM2	+	exon-exon	three_prime_utr,gene,exon,transcript,CDS	1	4	2	0	0	0	2	1	0	2	9	0	1	0	0	2	0	1	0	0	0	1	1	0	0	0	0	0	1	0	0	2	1	0	0	0	0	6	1	0	0	0	0
12	69229609	69233581	MDM2	+	exon-exon	three_prime_utr,gene,exon,transcript,CDS	1	0	0	1	0	0	0	1	0	0	5	1	0	0	0	0	0	0	0	0	0	0	0	0	0	1	0	0	0	0	0	0	0	0	0	0	0	3	0	0	0	0	0
12	69644909	69656342	CPSF6	+	exon-exon	transcript,three_prime_utr,gene,exon,CDS	0	19	4	6	4	4	18	5	28	19	358	10	1	2	3	4	2	19	0	5	1	3	3	4	7	4	1	3	3	9	1	3	2	1	9	0	5	152	6	8	18	1	20
12	69644909	69663448	CPSF6	+	exon-exon	transcript,three_prime_utr,gene,exon,CDS	0	0	0	0	1	0	0	0	0	2	9	0	0	0	0	0	0	0	0	0	0	1	0	0	0	0	0	0	0	0	0	0	0	0	0	0	1	1	0	1	0	0	0
12	69652779	69656342	CPSF6	+	exon-exon	transcript,three_prime_utr,gene,exon,CDS	0	0	0	0	1	0	0	1	0	0	0	0	0	0	0	0	0	0	0	0	0	0	0	0	0	0	0	0	0	0	0	0	0	0	0	0	1	9	0	0	4	0	1
12	69983265	69985939	CCT2	+	exon-exon	transcript,gene,exon,CDS	11	3	9	8	7	3	4	9	9	4	4	12	0	0	0	2	2	3	1	0	1	4	3	6	1	1	1	2	7	0	1	1	10	2	1	0	6	21	2	7	4	2	4
12	69983265	69987393	CCT2	+	exon-exon	transcript,gene,exon,CDS	13	3	0	5	3	4	1	6	9	6	5	8	1	1	2	2	1	3	2	1	2	5	5	3	3	2	1	3	4	3	2	5	1	2	0	0	5	25	0	2	5	0	2
12	69985839	69987393	CCT2	+	exon-exon	transcript,gene,exon,CDS	2	0	0	1	0	0	0	0	0	1	0	1	0	1	1	0	0	0	0	3	0	0	0	0	0	0	0	0	0	0	0	0	0	0	0	0	0	4	0	0	0	0	0
12	70149164	70150443	RAB3IP	+	exon-exon	five_prime_utr,exon,CDS,three_prime_utr,gene,transcript	0	0	1	1	0	0	2	1	7	1	1	0	0	0	0	0	1	2	1	0	1	1	2	0	0	0	0	0	0	1	0	0	1	0	0	0	1	1	2	0	0	0	0
12	70671912	70704797	CNOT2	+	exon-exon	five_prime_utr,exon,CDS,three_prime_utr,gene,transcript	5	3	3	2	3	6	7	2	9	7	2	1	1	0	4	0	2	7	1	1	4	2	1	1	0	0	0	3	6	4	3	0	3	0	0	1	6	39	6	3	4	1	4
12	70671912	70713144	CNOT2	+	exon-exon	five_prime_utr,exon,CDS,three_prime_utr,gene,transcript	3	2	1	0	2	2	4	3	1	3	1	5	0	0	2	0	2	3	1	0	0	0	3	0	1	1	0	0	0	0	0	1	4	1	0	0	1	0	1	0	2	0	0
12	70953123	70975082	PTPRB	-	exon-exon	transcript,gene,exon,CDS	0	0	0	0	0	0	0	0	0	0	0	0	0	0	0	0	0	0	0	4	0	0	0	0	2	0	0	1	0	0	0	0	0	0	0	0	0	0	0	1	0	0	0
12	71050484	71056385	PTPRR	-	exon-exon	exon,three_prime_utr,gene,transcript,CDS	1	2	0	2	0	1	1	1	0	0	0	0	1	0	0	0	0	1	2	0	0	0	0	0	0	1	0	0	1	2	0	0	6	0	0	0	1	0	0	3	0	0	0
12	71050484	71095103	PTPRR	-	exon-exon	exon,three_prime_utr,gene,transcript,CDS	0	0	0	0	0	0	1	0	0	0	0	0	0	0	1	0	0	0	0	1	0	0	0	0	0	1	0	0	0	0	0	0	1	0	0	0	0	0	0	0	0	0	0
12	71077907	71095103	PTPRR	-	exon-exon	transcript,gene,exon,CDS	1	0	1	1	0	0	3	3	0	2	1	0	0	0	1	0	0	0	0	0	0	0	0	0	0	1	2	1	0	0	0	0	2	0	0	0	0	1	0	4	1	0	0
12	72020040	72022817	ZFC3H1	-	exon-exon	transcript,gene,exon,CDS	0	4	0	0	0	0	3	1	3	3	1	2	0	1	2	0	2	1	2	0	0	0	0	0	1	0	0	0	3	0	0	0	1	0	0	0	1	3	1	1	0	0	0
12	72025558	72026797	ZFC3H1	-	exon-exon	transcript,gene,exon,CDS	0	0	0	0	0	0	0	4	0	0	0	0	0	0	0	0	0	0	0	0	0	0	0	0	0	0	0	0	0	0	0	0	0	0	0	0	0	0	0	0	0	0	0
12	72050665	72054207	ZFC3H1	-	exon-exon	transcript,gene,exon,CDS	0	0	2	0	0	1	0	0	0	0	0	1	1	1	0	0	0	0	0	0	0	0	1	1	0	0	0	0	0	1	0	0	0	0	0	0	0	7	1	0	1	0	0
12	72051306	72054207	ZFC3H1	-	intron-exon	exon,gene,transcript	0	0	0	0	1	0	1	0	4	1	1	2	0	0	0	0	0	2	1	0	0	0	0	0	1	0	2	0	0	3	1	0	1	0	0	0	1	5	1	0	0	0	0
12	72163580	72167802	RAB21	+	exon-exon	transcript,gene,exon,CDS	2	3	0	2	0	0	1	4	1	2	2	4	0	1	2	0	0	0	0	0	2	0	1	0	0	0	0	1	3	0	0	0	2	0	0	0	4	5	0	2	1	0	1
12	72955945	72969322	TRHDE	+	exon-exon	transcript,gene,exon,CDS	0	1	0	0	4	0	2	1	1	1	0	0	0	0	2	0	0	0	0	0	0	0	0	0	0	1	0	0	2	0	0	0	3	0	0	0	1	0	0	0	0	0	4
12	73701963	73711586	not_annotated	-	intergenic-intergenic	not_annotated	0	15	0	0	0	0	1	0	0	15	3	0	0	0	2	0	0	0	0	0	0	0	0	0	2	0	0	0	2	0	1	0	12	0	0	0	0	0	0	0	0	0	0
12	80187643	80215970	PPP1R12A	-	exon-exon	transcript,gene,exon,CDS	3	4	1	0	0	0	2	1	2	6	2	1	0	0	0	1	3	1	0	0	0	2	0	1	2	1	0	1	2	0	0	2	0	1	0	1	1	0	0	1	1	0	0
12	80940335	81028852	PTPRQ	+	exon-exon	transcript,gene,exon,CDS	0	4	0	0	0	0	0	0	0	0	0	0	0	0	0	0	0	0	0	0	0	0	0	0	0	0	0	0	0	0	0	0	0	0	0	0	0	0	0	0	0	0	0
12	82763166	82796909	METTL25	+	intron-exon	exon,gene,transcript,CDS	3	0	0	0	0	1	0	0	0	0	0	0	0	1	1	1	1	0	0	0	0	0	0	0	1	0	0	0	1	0	1	0	1	0	0	0	0	0	2	0	1	0	0
12	82763166	82850599	METTL25	+	intron-exon	exon,gene,transcript,CDS	2	0	0	1	1	0	0	0	0	0	0	2	0	0	0	1	0	0	0	0	1	0	0	0	3	0	0	1	0	1	1	0	2	0	1	0	0	0	0	0	0	0	1
12	83250789	83251359	TMTC2	+	exon-exon	transcript,gene,exon,CDS	6	20	2	3	2	4	7	4	0	0	4	2	0	1	4	2	3	9	1	2	0	4	0	0	7	3	2	1	2	3	0	2	4	1	0	0	16	5	6	2	5	1	2
12	83250789	83324324	TMTC2	+	exon-exon	transcript,three_prime_utr,gene,exon,CDS	0	4	0	0	0	0	0	1	0	1	0	0	0	0	0	0	0	0	0	0	0	0	0	0	0	0	0	0	0	0	0	0	0	0	0	0	0	0	0	0	0	0	0
12	88500452	88500875	CEP290	-	exon-exon	five_prime_utr,transcript,gene,exon,CDS	1	1	5	0	4	1	0	0	0	2	1	1	0	0	2	0	0	0	0	3	1	0	0	0	0	1	0	1	0	0	0	0	0	1	0	0	0	0	0	1	0	0	0
12	88542065	88570096	TMTC3	+	exon-exon	five_prime_utr,exon,CDS,three_prime_utr,gene,transcript	6	1	2	6	0	1	2	1	2	1	3	5	1	0	4	0	0	1	1	2	2	0	0	1	1	1	1	2	0	1	1	0	4	0	0	0	0	1	0	1	2	0	0
12	89853415	89866052	POC1B	-	exon-exon	three_prime_utr,gene,exon,transcript,CDS	2	0	5	6	0	0	0	0	2	0	0	7	0	0	0	0	0	0	2	1	2	0	2	1	3	0	0	1	0	0	0	3	0	0	0	0	1	0	0	1	0	0	0
12	89860547	89866052	POC1B	-	exon-exon	transcript,three_prime_utr,gene,exon,CDS	4	0	6	5	0	0	0	0	5	0	0	8	0	0	0	2	1	0	4	0	1	0	0	1	0	0	0	1	0	0	1	4	0	1	0	0	4	0	0	0	0	2	0
12	90049456	90049884	ATP2B1	-	exon-exon	five_prime_utr,transcript,gene,exon,CDS	0	0	0	0	1	0	1	0	5	1	1	0	0	1	0	0	0	0	0	0	1	0	0	0	0	0	0	0	0	0	1	0	0	0	0	0	1	0	3	0	1	0	2
12	93192668	93192862	EEA1	-	exon-exon	transcript,gene,exon,CDS	1	1	5	2	2	0	1	1	0	1	2	1	1	0	0	2	0	0	0	0	2	1	0	0	0	0	0	4	1	0	0	0	0	0	0	1	2	0	0	0	4	1	2
12	93221688	93246801	EEA1	-	exon-exon	three_prime_utr,gene,exon,transcript,CDS	3	0	1	4	0	0	0	2	0	2	3	2	2	0	1	0	0	0	1	2	0	0	3	3	2	1	0	0	3	0	0	1	3	0	0	0	1	0	3	1	0	1	0
12	93226288	93246801	EEA1	-	exon-exon	transcript,three_prime_utr,gene,exon,CDS	1	0	4	3	1	2	1	2	0	1	0	1	1	0	0	2	0	0	0	0	1	0	0	1	1	0	2	0	1	0	0	1	0	0	0	0	1	0	0	1	0	0	0
12	93244887	93246801	EEA1	-	exon-exon	three_prime_utr,gene,exon,transcript,CDS	3	3	1	5	1	1	1	3	2	2	1	1	0	0	2	1	0	1	0	0	1	1	1	0	0	0	0	0	0	1	0	0	5	0	0	0	1	1	1	2	1	0	0
12	93788385	93789309	NUDT4	+	exon-exon	five_prime_utr,transcript,gene,exon,CDS	0	2	7	4	5	1	3	1	4	0	1	1	0	0	3	2	0	1	0	0	0	1	2	2	0	0	0	0	1	3	0	0	1	4	0	0	3	1	0	0	1	0	0
12	94562929	94580249	PLXNC1	+	exon-exon	five_prime_utr,transcript,gene,exon,CDS	0	0	3	0	0	0	0	1	3	1	0	2	0	0	2	0	0	0	0	1	0	0	0	1	0	0	0	0	0	0	1	0	0	0	0	0	0	1	2	0	0	1	0
12	94805473	94806367	CCDC41	-	exon-exon	five_prime_utr,transcript,gene,exon,CDS	0	0	0	0	0	0	0	0	0	0	0	0	0	0	0	0	0	0	0	0	0	0	0	0	0	0	0	0	0	0	0	0	0	0	0	0	0	0	0	0	0	0	0
12	95602619	95605043	FGD6	-	exon-exon	transcript,gene,exon,CDS	2	1	4	0	8	3	2	1	2	2	5	5	1	1	1	1	1	5	0	6	1	4	1	3	4	1	0	0	0	1	0	0	0	1	0	1	1	9	1	0	2	1	1
12	96104219	96131922	NTN4	-	exon-exon	transcript,gene,exon,CDS	0	1	0	0	0	0	0	0	1	1	0	0	0	0	0	0	0	0	1	0	0	0	0	0	0	0	0	0	0	0	0	0	0	0	0	0	0	0	0	0	1	0	0
12	96692647	96694138	CDK17	-	exon-exon	transcript,gene,exon,CDS	2	1	2	3	1	1	1	0	0	0	2	3	0	0	0	0	1	1	0	0	3	0	1	1	0	1	0	0	2	0	4	0	0	0	0	0	3	1	0	2	0	1	0
12	96717726	96728643	CDK17	-	exon-exon	five_prime_utr,transcript,gene,exon,CDS	2	0	1	2	5	1	0	1	5	0	1	2	1	0	4	0	1	3	0	0	2	0	0	0	0	2	0	1	0	2	1	1	2	1	0	0	1	2	3	2	1	1	2
12	97886239	97954825	RMST	+	exon-exon	transcript,gene,exon	5	4	4	0	6	10	1	1	0	1	0	0	0	0	1	0	0	1	0	4	0	19	3	2	6	3	0	0	3	0	1	1	2	39	13	0	22	1	1	0	7	0	0
12	98921664	98931350	TMPO	+	exon-exon	transcript,gene,exon,CDS	1	0	1	0	0	0	0	1	2	0	0	0	0	1	0	0	0	3	0	0	2	1	0	0	0	0	0	0	0	0	0	0	0	0	0	0	2	0	0	1	1	0	1
12	99071203	99093347	APAF1	+	exon-exon	transcript,gene,exon,CDS	0	0	0	1	0	1	0	0	0	0	0	0	0	0	1	1	0	0	0	0	0	0	0	0	0	0	0	0	2	0	0	0	4	0	0	0	0	0	0	0	0	0	0
12	100166700	100175875	ANKS1B	-	exon-exon	transcript,gene,exon,CDS	2	0	0	0	2	0	0	0	5	0	0	0	0	0	0	0	1	0	0	2	0	0	0	0	1	0	0	0	0	0	0	0	0	0	0	0	4	0	0	0	0	0	0
12	100166700	100200478	ANKS1B	-	exon-exon	transcript,gene,exon,CDS	1	0	0	0	0	0	0	0	4	0	0	0	0	0	0	0	0	0	0	0	0	0	0	0	0	0	0	0	0	0	0	0	0	0	0	0	0	0	0	0	0	0	0
12	100598718	100599522	ACTR6	+	exon-exon	five_prime_utr,exon,gene,transcript,CDS	1	0	0	2	0	0	0	1	1	0	0	0	0	1	0	1	0	0	0	0	0	0	0	0	1	0	0	0	0	1	2	0	4	0	0	0	0	0	2	0	0	1	0
12	100598718	100599535	ACTR6	+	exon-exon	five_prime_utr,exon,CDS,three_prime_utr,gene,transcript	1	0	2	4	0	0	0	0	1	0	1	2	0	0	1	0	0	0	1	0	1	1	2	1	1	0	0	2	1	0	1	1	0	1	0	0	2	0	1	0	0	1	1
12	100598718	100601564	ACTR6	+	exon-exon	five_prime_utr,exon,CDS,three_prime_utr,gene,transcript	2	0	3	5	2	1	0	3	3	3	0	2	0	0	0	2	2	1	1	0	2	1	2	1	0	0	1	2	4	2	0	0	2	0	0	0	1	0	2	1	1	1	0
12	100676721	100691953	SCYL2	+	exon-exon	five_prime_utr,exon,gene,transcript,CDS	8	0	2	4	6	3	3	5	6	8	6	7	2	1	1	0	1	4	0	7	3	2	2	1	5	1	0	2	1	1	1	1	6	0	0	0	3	0	3	5	3	0	5
12	100926236	100934596	NR1H4	+	exon-exon	transcript,three_prime_utr,gene,exon,CDS	0	1	0	0	0	2	4	4	0	0	3	0	0	0	5	0	0	2	0	0	0	0	0	0	0	0	0	0	0	0	0	0	0	0	2	0	1	0	0	0	0	0	0
12	100985514	101012365	GAS2L3	+	exon-exon	five_prime_utr,transcript,gene,exon,CDS	0	0	0	0	0	0	0	0	2	0	0	0	0	0	0	0	0	1	0	0	1	0	0	0	0	0	0	2	0	0	0	1	0	0	0	1	0	0	0	0	0	0	5
12	101727079	101728282	UTP20	+	exon-exon	transcript,gene,exon,CDS	1	0	0	1	0	0	0	0	4	0	0	0	0	0	1	0	1	1	0	0	0	0	0	0	0	0	0	0	0	0	0	0	0	0	0	0	0	0	0	0	1	0	1
12	102116946	102124414	CHPT1	+	exon-exon	three_prime_utr,gene,exon,transcript,CDS	1	1	0	1	0	0	0	1	0	0	0	0	0	0	0	0	0	0	0	0	0	3	1	0	1	0	0	0	1	0	0	0	2	0	0	0	2	0	0	0	0	0	0
12	102301964	102308010	DRAM1	+	exon-exon	three_prime_utr,gene,exon,transcript,CDS	1	0	1	0	1	1	0	0	0	0	0	0	0	1	1	0	1	1	0	2	1	2	1	0	0	0	0	0	2	0	0	0	0	0	0	0	5	1	0	0	0	0	1
12	102542008	102559661	PARPBP	+	exon-exon	five_prime_utr,exon,CDS,three_prime_utr,gene,transcript	1	0	0	0	0	0	0	0	4	0	0	0	0	0	0	0	0	0	0	0	0	0	0	0	0	0	0	0	0	0	0	0	0	0	0	0	0	1	0	0	0	0	0
12	104719115	104721449	TXNRD1	+	exon-exon	five_prime_utr,transcript,gene,exon,CDS	0	0	0	1	0	0	0	0	5	0	0	0	0	0	0	1	0	1	0	0	0	0	0	0	0	0	0	0	0	0	0	0	0	0	0	0	0	0	0	0	0	0	0
12	105255069	105289123	SLC41A2	-	exon-exon	transcript,gene,exon,CDS	0	0	0	0	0	0	1	4	0	0	0	0	0	0	0	0	0	0	0	0	1	1	0	0	1	0	0	0	0	0	0	0	0	0	0	1	0	0	0	0	0	0	0
12	105255069	105322472	SLC41A2	-	exon-exon	five_prime_utr,transcript,gene,exon,CDS	0	6	0	0	1	0	0	0	1	2	0	0	0	0	0	0	0	4	0	0	0	0	0	0	0	1	0	0	0	0	0	0	0	0	0	0	0	0	3	0	1	1	1
12	105321751	105322472	SLC41A2	-	exon-exon	five_prime_utr,transcript,gene,exon,CDS	0	3	1	0	2	4	0	4	7	3	0	0	0	0	0	0	0	5	0	0	0	0	0	0	1	2	0	0	0	0	0	0	0	0	0	0	0	0	1	1	0	0	3
12	105385490	105389804	C12orf45	+	exon-exon	transcript,gene,exon,CDS	2	0	0	2	0	2	3	0	1	2	2	1	0	0	1	2	0	1	1	0	0	0	0	0	2	0	0	1	0	1	1	0	2	0	0	1	1	1	2	0	1	1	0
12	109046048	109048186	CORO1C	-	exon-exon	three_prime_utr,gene,exon,transcript,CDS	27	6	10	12	2	14	14	8	31	19	2	27	4	4	6	5	9	17	3	20	15	4	6	2	15	0	3	4	11	8	7	5	12	6	0	4	5	20	14	7	9	6	10
12	109509417	109511337	USP30	+	exon-exon	three_prime_utr,gene,exon,transcript,CDS	3	0	0	2	0	1	2	1	4	9	2	1	0	0	1	0	0	0	0	0	0	2	1	0	0	0	0	2	1	1	1	0	1	2	0	0	2	0	1	2	0	0	0
12	110565165	110574665	IFT81	+	exon-exon	five_prime_utr,transcript,gene,exon,CDS	4	0	0	0	0	0	0	0	0	0	0	0	0	0	0	0	0	0	0	0	0	0	0	0	0	0	0	0	0	0	0	0	0	0	0	0	0	0	0	0	1	0	0
12	111923069	111924628	ATXN2	-	exon-exon	transcript,gene,exon,CDS	2	0	0	1	0	1	2	0	0	0	1	2	0	0	2	1	1	0	0	0	0	0	0	0	0	1	0	1	2	0	0	0	0	0	0	0	0	0	0	0	1	1	1
12	111947353	111948386	ATXN2	-	exon-exon	transcript,gene,exon,CDS	8	1	5	8	5	4	4	2	6	0	2	4	1	4	2	1	0	3	0	0	0	1	2	1	1	2	0	1	3	1	1	0	1	1	0	0	2	0	0	2	0	1	0
12	111951161	111957880	ATXN2	-	exon-exon	transcript,gene,exon,CDS	5	0	0	0	2	1	2	1	0	0	0	1	0	0	1	0	0	1	0	0	0	0	0	2	1	0	0	0	0	0	0	0	1	0	0	0	0	0	0	2	1	0	0
12	111962996	111990781	ATXN2	-	exon-exon	transcript,gene,exon,CDS	0	0	0	2	1	1	1	0	0	0	1	0	0	1	1	0	1	0	1	0	1	0	0	1	0	2	0	0	0	0	0	0	0	0	0	0	0	0	0	1	0	0	0
12	111990084	111990781	ATXN2	-	exon-exon	transcript,gene,exon,CDS	2	2	3	1	4	0	1	1	5	0	2	2	0	0	9	2	2	1	1	0	0	1	1	3	0	0	0	1	2	1	0	0	1	1	0	0	2	0	0	1	0	1	1
12	111990084	111993723	ATXN2	-	exon-exon	five_prime_utr,transcript,gene,exon,CDS	10	5	4	13	6	8	13	4	10	11	4	11	1	9	3	2	2	9	0	3	1	3	2	3	7	1	2	3	17	6	7	1	6	3	0	0	1	2	7	12	1	8	14
12	111991962	111993723	ATXN2	-	exon-exon	five_prime_utr,transcript,gene,exon,CDS	3	0	4	2	3	2	0	2	5	2	4	3	1	0	0	0	0	0	1	0	0	3	2	6	2	0	0	0	0	0	0	1	0	0	0	2	1	2	2	12	0	3	1
12	112116955	112121111	BRAP	-	exon-exon	five_prime_utr,transcript,gene,exon,CDS	2	0	1	3	1	0	3	4	3	2	3	4	0	0	5	0	2	0	1	1	3	3	1	0	1	3	0	0	1	1	0	0	2	1	0	0	1	0	0	0	0	1	0
12	112303054	112308984	MAPKAPK5	+	exon-exon	transcript,gene,exon,CDS	0	0	1	5	0	0	2	1	3	0	2	3	0	1	1	0	1	0	0	0	0	1	0	0	0	0	0	0	0	0	0	0	2	0	0	0	1	0	0	0	0	1	0
12	112370390	112381173	TMEM116	-	exon-exon	five_prime_utr,exon,CDS,three_prime_utr,gene,transcript	6	1	1	0	0	1	0	0	2	0	3	2	1	0	0	1	0	0	0	0	0	0	0	0	0	1	0	0	0	1	0	0	2	0	0	0	1	0	0	1	0	0	0
12	112371690	112381173	TMEM116	-	exon-exon	five_prime_utr,exon,CDS,three_prime_utr,gene,transcript	9	0	3	4	2	2	1	5	7	2	3	1	0	0	3	3	1	0	0	1	2	0	0	1	1	1	1	1	0	2	0	0	3	2	0	0	0	0	0	0	0	0	0
12	112513482	112516545	NAA25	-	exon-exon	three_prime_utr,gene,exon,transcript,CDS	3	0	0	1	0	1	3	0	0	2	1	1	1	2	1	0	1	4	1	0	0	0	0	0	0	0	0	0	1	0	1	1	3	1	0	0	0	0	2	1	1	0	0
12	113707562	113722576	TPCN1	+	exon-exon	transcript,gene,exon,CDS	4	0	3	2	2	0	0	1	1	0	0	1	0	0	0	0	0	0	0	0	0	1	0	0	0	0	0	0	0	0	0	0	0	0	0	0	0	0	0	0	1	0	0
12	115163106	115163551	RP4-601P9.2	+	exon-exon	exon,gene,transcript	1	0	1	0	1	0	2	0	0	2	0	0	0	0	0	0	0	0	0	0	0	0	1	1	0	0	0	1	4	1	0	0	1	0	0	0	1	0	0	1	0	0	0
12	116434281	116435035	MED13L	-	exon-exon	transcript,gene,exon,CDS	0	4	1	0	0	0	0	0	0	1	0	0	0	0	0	0	0	0	0	0	0	0	0	0	0	0	0	0	1	0	0	1	0	0	0	0	0	0	0	0	0	0	1
12	116534474	116549317	MED13L	-	exon-exon	transcript,gene,exon,CDS	5	0	4	3	4	1	5	1	5	3	4	3	0	1	2	0	4	4	1	1	2	3	3	0	2	1	1	3	3	3	5	0	7	1	0	0	0	4	0	0	1	0	1
12	116668238	116675510	MED13L	-	intron-exon	exon,gene,transcript,CDS	5	0	0	6	1	6	2	5	1	4	5	3	0	1	1	0	0	0	0	0	0	0	3	2	0	0	2	1	1	1	2	1	6	0	0	2	3	3	2	0	1	1	0
12	116668338	116675510	MED13L	-	intron-exon	exon,gene,transcript,CDS	32	4	12	16	26	23	13	18	21	20	26	36	2	6	10	8	2	15	5	10	6	5	7	8	8	2	4	9	5	18	9	5	17	3	3	2	13	2	4	11	4	2	6
12	116674626	116675510	MED13L	-	intron-exon	exon,gene,transcript,CDS	0	1	0	1	3	6	4	5	4	2	1	1	0	0	0	0	1	0	0	1	0	3	0	1	4	0	0	2	4	2	0	0	6	3	0	1	3	3	1	0	1	0	2
12	118583264	118583380	PEBP1	+	exon-exon	transcript,gene,exon,three_prime_utr	3	0	0	0	0	0	1	0	0	0	0	1	0	1	1	0	0	1	1	0	2	4	0	0	0	0	0	1	0	0	0	0	0	0	0	0	0	0	0	0	2	0	0
12	119909799	119917006	CCDC60	+	exon-exon	transcript,gene,exon,CDS	2	0	3	6	0	0	0	3	0	0	0	0	0	0	0	0	0	0	0	0	0	0	2	4	1	0	0	0	0	0	0	0	0	0	0	0	0	0	0	0	0	0	0
12	119937883	119943108	CCDC60	+	exon-exon	transcript,gene,exon,CDS	1	0	1	2	0	0	0	4	0	0	0	0	0	0	0	0	0	0	0	0	0	0	0	2	1	1	0	0	0	0	0	0	0	1	0	0	0	0	0	0	0	0	0
12	120995085	120995485	RNF10	+	exon-exon	three_prime_utr,gene,exon,transcript,CDS	2	4	2	5	1	4	4	5	6	4	2	6	1	2	0	4	1	1	0	0	2	1	3	1	1	1	0	1	5	2	0	2	3	0	0	0	5	1	1	1	1	0	0
12	121220458	121222396	SPPL3	-	exon-exon	five_prime_utr,transcript,gene,exon,CDS	19	1	8	12	22	18	5	10	6	10	4	20	3	1	9	5	4	11	8	9	2	3	7	9	10	1	6	2	15	5	0	4	11	4	0	2	6	0	5	9	4	0	4
12	121220458	121229360	SPPL3	-	exon-exon	five_prime_utr,transcript,gene,exon,CDS	2	0	0	3	0	1	2	2	3	2	0	0	1	0	1	1	1	0	1	0	0	1	1	1	0	2	0	0	0	0	0	2	1	0	0	0	1	0	0	2	0	0	2
12	121461793	121465620	OASL	-	exon-exon	transcript,three_prime_utr,gene,exon,CDS	0	0	0	0	0	0	0	0	0	0	0	0	0	0	0	0	0	1	0	0	0	0	0	0	0	0	0	0	0	0	0	0	0	0	0	0	0	0	0	0	0	0	0
12	121706441	121708748	CAMKK2	-	exon-exon	transcript,gene,exon,CDS	4	1	0	0	1	0	3	0	3	2	0	0	0	0	0	0	1	0	1	0	0	1	0	0	1	1	0	1	0	0	1	1	0	1	0	0	0	0	0	1	0	1	0
12	122218778	122219098	RHOF	-	exon-exon	five_prime_utr,transcript,gene,exon,CDS	0	0	0	0	1	0	0	0	4	0	0	0	0	0	0	0	0	0	0	0	0	0	0	0	1	0	1	1	0	0	0	1	0	0	0	0	0	0	0	0	0	0	0
12	122773036	122801402	CLIP1	-	exon-exon	transcript,gene,exon,CDS	5	0	0	1	1	1	1	0	3	0	0	1	1	0	4	0	1	0	1	0	0	0	0	2	1	0	0	3	2	0	0	0	2	1	0	0	1	0	2	0	0	0	3
12	122825300	122826244	CLIP1	-	exon-exon	transcript,gene,exon,CDS	14	9	5	6	8	5	10	10	7	17	3	19	1	4	7	2	5	2	6	2	2	3	2	4	6	2	1	2	5	2	1	1	9	2	0	0	1	4	6	1	6	2	2
12	122861936	122865105	CLIP1	-	exon-exon	five_prime_utr,transcript,gene,exon,CDS	2	1	0	1	0	0	1	2	2	0	1	0	0	1	2	0	2	1	0	1	1	1	1	2	0	2	1	0	2	2	0	0	1	1	0	0	2	1	4	1	3	2	0
12	122962388	122962839	ZCCHC8	-	exon-exon	five_prime_utr,transcript,gene,exon,CDS	0	1	1	0	0	1	1	0	5	1	0	0	0	0	0	0	0	1	0	0	0	0	0	0	0	0	0	0	0	2	0	0	2	0	0	0	0	1	0	0	0	1	0
12	122995656	122999774	RSRC2	-	exon-exon	three_prime_utr,gene,exon,transcript,CDS	2	0	2	6	3	3	1	4	4	6	1	5	1	0	2	0	0	1	0	4	1	1	0	0	2	0	0	1	2	0	0	0	1	0	0	0	0	2	0	0	3	0	1
12	123054228	123058927	KNTC1	+	exon-exon	transcript,gene,exon,CDS	0	0	0	0	1	0	0	0	2	0	0	0	0	0	0	0	0	0	0	0	0	0	0	0	0	0	0	0	2	0	0	0	0	0	0	0	1	0	0	0	0	0	0
12	123983091	123984083	RILPL1	-	exon-exon	transcript,gene,exon,CDS	4	1	4	2	2	4	5	5	0	5	2	4	1	0	4	0	2	2	0	0	1	0	1	2	1	1	0	2	2	1	0	1	2	2	0	0	2	0	0	4	0	1	0
12	124071294	124074996	TMED2	+	exon-exon	five_prime_utr,transcript,gene,exon,CDS	12	2	5	6	6	3	10	6	9	9	9	11	3	2	4	1	4	1	3	0	1	1	2	2	4	0	2	3	4	0	3	3	4	0	0	1	5	6	1	8	8	0	1
12	124904503	124915333	NCOR2	-	exon-exon	five_prime_utr,transcript,gene,exon,CDS	4	0	0	0	1	2	2	2	1	0	1	1	0	1	3	0	2	1	0	0	1	0	1	0	3	0	1	0	0	0	0	0	0	1	0	0	2	1	1	3	1	2	0
12	124904503	124922542	NCOR2	-	exon-exon	five_prime_utr,transcript,gene,exon,CDS	2	1	0	0	1	1	1	1	0	1	3	1	0	0	0	0	0	0	0	2	0	0	0	0	0	0	0	0	1	0	0	0	0	0	0	1	1	0	0	1	1	0	1
12	125396369	125397736	UBC	-	exon-exon	transcript,gene,exon,CDS	1	1	2	0	2	0	2	0	4	1	1	2	0	1	2	0	1	3	0	1	0	1	0	0	0	1	0	1	0	0	0	0	0	0	0	0	0	0	0	0	0	1	0
12	129293333	129299615	SLC15A4	-	exon-exon	five_prime_utr,exon,CDS,three_prime_utr,gene,transcript	3	1	1	1	1	1	0	0	3	3	4	2	0	1	1	0	0	0	0	0	0	0	0	0	0	0	0	0	0	0	0	0	0	0	0	0	0	0	2	0	0	0	0
12	129299320	129299615	SLC15A4	-	exon-exon	five_prime_utr,transcript,gene,exon,CDS	7	0	2	2	3	2	4	4	3	1	0	9	1	0	1	2	0	0	1	5	0	1	1	2	0	0	0	2	0	1	3	1	3	1	0	0	0	0	3	3	0	0	3
13	20315705	20333558	PSPC1	-	exon-exon	transcript,gene,exon,CDS	0	1	0	0	1	0	0	1	6	0	0	0	0	0	0	0	1	0	2	0	0	0	1	2	0	1	0	0	2	0	1	0	0	0	0	0	0	0	0	0	0	0	0
13	20425495	20426330	ZMYM5	-	exon-exon	five_prime_utr,transcript,gene,exon,CDS	6	1	0	3	1	1	1	1	5	2	0	5	1	0	1	1	0	0	0	1	0	0	1	0	2	0	1	3	2	0	0	0	6	0	2	0	1	0	0	2	0	1	2
13	20567203	20568059	ZMYM2	+	exon-exon	five_prime_utr,exon,gene,transcript,CDS	5	0	2	1	1	0	2	0	2	0	0	3	0	0	0	1	0	0	1	2	0	0	2	1	0	0	0	2	1	1	0	0	1	0	0	0	0	0	1	0	1	1	4
13	20567203	20580726	ZMYM2	+	exon-exon	five_prime_utr,exon,gene,transcript,CDS	7	1	1	3	3	0	2	0	1	4	0	7	0	1	0	3	0	1	1	0	0	0	3	1	2	2	0	1	2	0	0	0	1	1	0	0	0	0	0	0	0	0	0
13	20576990	20580726	ZMYM2	+	exon-exon	transcript,gene,exon,CDS	3	0	0	0	3	1	1	1	1	0	0	3	1	0	1	1	0	0	0	0	0	0	5	0	1	0	0	1	0	1	0	0	2	0	0	0	1	0	0	1	0	0	0
13	20625573	20641530	ZMYM2	+	exon-exon	transcript,gene,exon,CDS	5	1	0	6	1	0	1	5	2	4	0	4	0	0	1	1	1	1	0	1	0	1	1	1	1	1	0	1	4	0	1	0	5	1	0	0	2	5	0	1	2	0	3
13	20632715	20641530	ZMYM2	+	exon-exon	transcript,gene,exon,CDS	0	1	0	0	1	1	0	1	4	1	3	9	0	1	0	0	1	1	2	1	0	0	2	0	1	1	1	1	2	1	0	0	0	1	0	0	0	0	1	0	0	0	4
13	20638591	20641530	ZMYM2	+	exon-exon	exon,gene,transcript,CDS	6	0	1	3	2	0	1	3	0	1	0	2	1	0	0	0	0	0	3	0	0	0	1	1	0	0	0	0	1	1	0	0	2	1	0	0	0	4	2	0	0	0	2
13	20638591	20657172	ZMYM2	+	exon-exon	exon,gene,transcript,CDS	0	1	0	4	0	2	0	2	1	0	0	2	1	1	1	0	0	0	0	0	0	1	0	0	0	0	0	1	0	0	0	0	5	0	0	0	1	0	0	0	0	1	3
13	20638591	20657916	ZMYM2	+	exon-exon	exon,gene,transcript,CDS	3	0	2	4	0	0	3	1	4	1	1	2	0	0	0	0	1	0	0	0	0	0	1	3	1	0	2	1	1	0	0	0	4	0	0	0	1	1	1	0	1	0	1
13	21170289	21171258	IFT88	+	exon-exon	transcript,gene,exon,CDS	4	0	0	1	0	0	0	0	1	0	0	1	0	0	0	1	1	0	0	0	0	0	0	0	0	0	0	0	0	0	0	0	0	0	0	0	0	0	0	1	0	0	0
13	21305980	21306260	N6AMT2	-	exon-exon	transcript,gene,exon,CDS	16	1	1	2	3	2	1	0	6	4	3	12	2	1	7	1	3	5	2	4	1	2	3	2	2	1	0	0	2	1	1	3	6	0	0	0	3	3	9	4	0	1	8
13	21735929	21746820	SKA3	-	exon-exon	three_prime_utr,gene,exon,transcript,CDS	0	0	2	1	5	0	0	1	3	1	0	2	0	0	1	0	0	0	0	0	0	0	0	0	0	0	0	0	0	2	0	0	1	0	0	0	1	0	1	0	0	0	1
13	21742127	21742538	SKA3	-	exon-exon	transcript,three_prime_utr,gene,exon,CDS	2	2	0	0	3	0	4	1	7	1	5	1	0	0	3	0	1	4	0	0	1	2	0	0	0	2	2	0	0	1	0	0	0	0	0	0	3	0	3	1	0	1	9
13	21955573	21965993	ZDHHC20	-	exon-exon	three_prime_utr,gene,exon,transcript,CDS	4	1	0	4	4	0	1	2	4	3	1	3	0	1	0	1	1	0	0	2	0	1	4	1	1	0	0	0	3	0	0	1	6	0	0	0	1	0	0	1	2	0	2
13	21974512	21987911	ZDHHC20	-	exon-exon	transcript,gene,exon,CDS	0	1	0	3	1	2	0	0	1	0	1	2	1	0	0	0	0	0	1	0	0	0	1	0	0	0	0	0	2	2	0	0	2	0	0	0	0	3	0	0	0	0	0
13	21974512	21995303	ZDHHC20	-	exon-exon	five_prime_utr,transcript,gene,exon,CDS	2	0	0	0	3	3	0	3	0	0	2	7	0	0	0	2	0	1	1	0	0	0	0	0	0	0	0	0	1	0	0	0	2	0	0	0	0	0	0	0	0	0	0
13	21974512	21999817	ZDHHC20	-	exon-exon	transcript,gene,exon,CDS	3	0	0	3	1	0	0	3	1	5	5	1	0	0	2	0	0	1	0	0	0	0	0	2	0	0	2	2	1	3	0	0	3	0	0	0	0	0	1	0	0	0	0
13	21987791	21999817	ZDHHC20	-	exon-exon	transcript,gene,exon,CDS	1	0	1	6	2	1	4	2	2	0	5	1	0	1	1	1	1	0	2	0	1	0	1	2	0	0	1	1	2	2	0	2	4	1	0	0	1	2	0	3	0	0	0
13	25049610	25052414	PARP4	-	exon-exon	transcript,gene,exon,CDS	13	1	1	6	3	0	3	1	3	1	4	3	0	0	4	0	1	2	0	2	1	1	2	0	0	0	0	1	2	3	0	2	2	1	0	0	1	0	0	1	0	0	0
13	25051839	25052414	PARP4	-	exon-exon	transcript,gene,exon,CDS	4	2	0	1	1	2	2	1	0	3	0	5	0	0	0	2	0	4	1	0	1	0	3	0	0	0	0	2	2	1	0	0	2	0	0	0	1	0	0	1	0	0	3
13	26898909	26928017	CDK8	+	intron-exon	exon,gene,transcript,CDS	1	1	1	1	2	0	0	1	2	0	4	1	0	1	0	1	0	0	0	0	0	1	0	1	0	0	0	1	0	0	1	1	0	0	0	0	2	0	0	0	1	0	1
13	26911704	26928017	CDK8	+	exon-exon	transcript,gene,exon,CDS	2	1	0	5	7	2	1	3	1	2	0	2	0	0	2	2	1	0	0	1	0	0	1	1	1	0	0	1	3	1	2	0	2	1	0	0	1	0	0	0	1	0	3
13	26974590	26975761	CDK8	+	exon-exon	three_prime_utr,gene,exon,transcript,CDS	13	5	5	8	13	3	2	4	4	4	5	12	0	0	4	2	5	2	1	1	1	2	2	3	4	2	1	0	2	3	1	0	2	4	0	1	3	1	2	1	1	2	0
13	28155434	28155940	LNX2	-	exon-exon	five_prime_utr,transcript,gene,exon,CDS	7	0	1	3	1	2	0	0	4	1	1	1	0	0	1	0	0	1	1	0	0	2	0	0	0	3	0	1	1	1	0	0	4	0	0	0	2	0	1	0	0	0	1
13	28748409	28752072	PAN3	+	exon-exon	five_prime_utr,exon,gene,transcript,CDS	6	0	2	4	11	6	0	3	8	2	2	3	0	0	2	1	1	3	0	5	0	2	2	4	3	0	2	6	0	0	0	0	8	1	0	1	6	1	0	1	2	1	4
13	28748409	28771483	PAN3	+	exon-exon	five_prime_utr,exon,gene,transcript,CDS	0	0	0	1	0	0	0	0	4	1	0	1	0	0	0	1	0	1	0	0	0	1	2	1	0	0	0	0	0	0	0	1	0	0	0	0	1	0	0	1	0	0	0
13	28830429	28835595	PAN3	+	exon-exon	transcript,gene,exon,CDS	7	1	1	5	11	1	3	3	11	3	2	4	2	0	2	1	2	1	0	4	0	0	0	2	1	0	0	2	4	4	0	0	3	2	0	0	5	2	1	0	0	0	3
13	28830429	28855516	PAN3	+	exon-exon	transcript,gene,exon,CDS	2	0	0	0	3	1	1	0	2	3	2	1	0	0	1	0	1	0	0	1	1	1	1	1	2	0	0	1	0	0	0	0	0	2	0	0	1	2	1	0	0	0	3
13	28834584	28835595	PAN3	+	exon-exon	transcript,gene,exon,CDS	4	2	0	1	7	1	0	0	1	1	3	3	1	0	0	2	2	0	1	0	0	0	4	1	0	0	0	1	4	1	0	1	7	2	0	0	1	1	0	2	0	0	2
13	28840852	28845003	PAN3	+	exon-exon	transcript,gene,exon,CDS	3	2	0	0	0	0	0	2	0	3	3	1	0	0	0	1	0	0	0	0	1	0	1	0	1	0	0	2	0	0	0	0	4	0	0	1	0	1	0	0	0	0	0
13	31204972	31205611	USPL1	+	exon-exon	exon,gene,transcript,CDS	4	0	1	0	0	1	0	1	1	1	0	1	0	0	0	0	0	2	1	0	0	0	1	2	1	1	0	0	1	1	0	1	3	0	0	1	0	0	0	0	0	0	1
13	31789188	31803431	B3GALTL	+	exon-exon	transcript,gene,exon,CDS	5	0	2	1	3	1	1	2	4	3	0	3	0	2	5	0	0	5	4	0	0	1	0	1	1	1	1	3	0	2	0	0	0	0	0	4	4	1	1	1	2	0	0
13	32652971	32691610	FRY	+	exon-exon	transcript,gene,exon,CDS	1	1	1	8	1	0	1	3	0	1	4	3	0	0	0	0	0	3	1	2	0	0	0	2	0	0	0	0	1	2	0	1	0	2	0	0	0	1	0	0	2	0	1
13	32698423	32723971	FRY	+	exon-exon	transcript,gene,exon,CDS	0	0	1	0	0	1	0	0	0	0	0	0	0	0	0	0	0	1	0	0	0	0	0	0	0	1	0	0	0	0	0	0	0	0	0	0	0	0	0	0	0	0	0
13	32768280	32776664	FRY	+	exon-exon	transcript,gene,exon,CDS	0	1	1	1	2	1	1	3	1	1	2	3	0	0	0	0	0	1	1	0	0	0	0	1	1	0	0	1	1	1	0	0	0	0	0	0	0	0	0	2	0	0	1
13	33054727	33101669	N4BP2L2	-	exon-exon	five_prime_utr,transcript,gene,exon,CDS	4	0	1	3	0	1	1	0	0	0	1	2	0	0	0	1	1	0	0	0	0	0	0	1	3	0	1	1	0	0	0	0	0	0	0	0	0	0	1	1	0	1	0
13	33091994	33101669	N4BP2L2	-	exon-exon	five_prime_utr,transcript,gene,exon,CDS	83	10	33	84	55	36	18	50	35	56	23	81	17	9	13	22	16	57	20	28	7	8	46	33	30	11	6	29	38	25	12	38	60	8	2	3	27	11	15	19	7	11	50
13	33109906	33111164	N4BP2L2	-	exon-exon	start_codon,transcript,gene,exon,CDS	6	4	4	4	2	4	6	6	3	1	2	15	0	1	3	1	3	1	0	15	1	3	2	2	6	1	0	2	0	0	1	1	6	3	0	0	0	1	2	2	2	1	2
13	33306238	33309467	PDS5B	+	exon-exon	transcript,gene,exon,CDS	2	0	0	2	1	0	0	2	8	2	2	4	0	0	2	0	0	0	0	1	1	0	3	1	2	0	0	0	1	1	0	0	1	0	0	0	0	0	1	0	0	0	2
13	37614542	37625720	SUPT20H	-	exon-exon	five_prime_utr,transcript,gene,exon,CDS	4	0	1	7	3	1	3	1	4	0	2	3	0	1	2	2	1	0	2	3	0	0	2	0	2	0	0	2	2	1	1	1	3	0	0	1	0	0	0	2	1	0	2
13	39172428	39266654	FREM2	+	intergenic-exon	exon,gene,transcript,CDS,not_annotated	0	11	0	0	0	0	0	0	0	0	0	0	0	0	0	0	0	0	0	0	0	0	0	0	0	0	0	0	0	0	0	0	0	0	0	0	0	0	0	0	0	0	0
13	41133646	41134997	FOXO1	-	exon-exon	three_prime_utr,gene,exon,transcript,CDS	2	1	2	4	0	0	2	2	0	0	2	0	0	1	2	1	0	1	1	0	0	0	0	0	0	2	2	1	0	2	1	0	4	1	0	0	0	0	0	2	0	2	0
13	41133646	41219623	FOXO1	-	exon-intron	three_prime_utr,gene,exon,transcript	3	2	0	0	0	0	1	1	0	0	0	2	0	0	1	0	1	0	0	0	0	0	0	0	0	0	0	0	0	1	0	1	3	1	0	0	0	1	1	1	0	0	0
13	41400642	41411021	TPTE2P5	-	exon-exon	exon,gene,transcript	1	0	0	3	4	0	2	0	0	3	2	4	2	0	1	1	2	0	1	0	0	0	3	1	1	0	1	0	2	2	0	0	2	1	0	0	1	0	0	0	0	0	0
13	41400642	41429951	TPTE2P5	-	exon-exon	exon,gene,transcript	5	0	0	3	2	1	1	1	1	2	1	3	0	1	1	0	1	0	0	0	0	3	1	0	1	1	0	2	1	0	0	0	2	0	0	1	4	0	2	0	0	1	0
13	41410733	41429951	TPTE2P5	-	exon-exon	transcript,gene,exon	0	0	0	0	1	0	0	0	0	2	1	1	0	0	0	0	1	0	2	0	0	2	2	0	1	0	0	0	1	4	0	0	1	0	0	0	1	0	0	0	0	0	1
13	41507606	41508164	ELF1	-	exon-exon	transcript,gene,exon,CDS	0	0	1	1	0	1	1	1	0	4	0	0	0	0	0	1	0	0	0	3	0	0	1	0	0	0	0	0	0	0	0	2	1	0	0	0	0	0	0	1	0	0	1
13	41515057	41518061	ELF1	-	exon-exon	transcript,gene,exon,CDS	7	1	1	4	2	3	2	1	1	6	2	7	1	1	2	2	1	1	0	3	0	0	4	0	0	1	0	3	1	1	0	1	3	1	0	0	3	1	3	2	1	0	4
13	41517088	41518061	ELF1	-	exon-exon	exon,gene,transcript,CDS	1	0	1	0	4	2	1	1	2	0	0	2	0	1	0	3	0	0	0	0	1	0	0	3	0	0	1	1	2	2	0	1	3	0	0	1	0	0	0	0	0	1	0
13	41826781	41828756	MTRF1	-	exon-exon	transcript,gene,exon,CDS	4	1	3	2	1	0	0	1	0	0	0	2	1	0	2	0	1	0	0	0	0	0	0	0	0	0	0	0	0	0	0	2	1	0	0	0	0	0	0	0	0	0	0
13	41826781	41835051	MTRF1	-	exon-exon	five_prime_utr,transcript,gene,exon,CDS	5	0	0	4	5	0	6	4	2	1	0	7	0	0	1	1	0	1	0	1	0	1	2	1	0	0	0	1	2	1	0	0	4	1	0	0	2	1	0	0	1	0	1
13	41890982	41910892	NAA16	+	exon-exon	transcript,gene,exon,CDS	0	0	0	0	0	0	1	0	0	1	3	4	0	0	0	0	1	0	0	2	0	1	1	0	1	0	0	1	0	0	0	0	1	0	0	0	1	0	1	0	0	0	1
13	41892942	41910892	NAA16	+	exon-exon	transcript,gene,exon,CDS	1	1	0	0	4	0	1	3	2	0	1	2	0	0	1	0	1	0	0	1	1	0	1	0	2	0	1	0	1	1	0	0	0	0	0	0	1	0	0	1	0	0	0
13	41943226	41946966	NAA16	+	exon-exon	transcript,three_prime_utr,gene,exon,CDS	1	0	1	1	3	0	1	0	0	1	0	4	1	0	0	2	0	0	2	0	0	1	0	0	1	2	0	1	0	1	0	2	2	2	0	0	3	0	0	0	0	4	0
13	42335264	42393522	VWA8	-	exon-exon	transcript,gene,exon,CDS	1	0	0	2	0	0	0	1	0	0	0	2	0	0	0	0	1	0	0	0	0	0	0	0	0	0	0	0	0	0	0	0	0	0	0	0	0	0	1	0	0	0	0
13	42335264	42407667	VWA8	-	exon-exon	transcript,gene,exon,CDS	8	3	0	9	0	0	1	5	1	6	2	12	2	0	1	1	0	0	2	2	0	0	4	2	5	0	0	2	0	0	0	0	4	1	0	0	0	0	1	0	1	0	0
13	42352121	42393522	VWA8	-	exon-exon	transcript,gene,exon,CDS	13	1	0	2	0	0	0	3	0	1	0	10	1	0	1	1	0	0	0	3	0	0	1	1	0	0	0	1	2	0	1	0	2	0	0	0	0	0	0	0	0	0	0
13	42352121	42407667	VWA8	-	exon-exon	transcript,gene,exon,CDS	3	1	0	1	0	0	0	0	0	0	0	6	0	0	1	1	0	0	0	0	0	0	1	0	0	0	0	2	0	0	0	0	0	0	0	0	0	0	0	0	0	0	0
13	42385361	42393522	VWA8	-	exon-exon	transcript,gene,exon,CDS	8	3	2	3	2	3	3	2	0	3	3	28	1	0	2	1	2	0	1	3	0	0	5	0	0	1	2	3	3	0	0	4	4	0	0	0	1	0	0	0	0	1	0
13	42385361	42407667	VWA8	-	exon-exon	transcript,gene,exon,CDS	4	1	3	3	0	1	1	0	1	0	1	3	0	0	1	0	1	0	1	2	1	0	1	0	0	0	0	0	0	2	1	1	4	0	1	0	0	0	1	3	0	1	1
13	42439872	42442613	VWA8	-	exon-exon	transcript,gene,exon,CDS	11	2	0	21	3	4	5	1	11	11	0	21	4	0	2	2	5	0	3	0	0	0	5	0	2	0	1	5	5	0	3	3	17	1	0	0	0	1	1	3	0	3	0
13	42439872	42443325	VWA8	-	exon-intron	transcript,gene,exon,CDS	6	0	0	10	0	2	0	0	1	1	0	7	0	0	1	2	4	0	4	0	0	0	1	0	1	0	0	3	0	0	0	2	5	0	0	0	2	0	0	0	0	1	0
13	42439872	42461497	VWA8	-	exon-exon	transcript,gene,exon,CDS	3	0	0	3	1	3	2	2	0	1	0	6	1	1	2	0	3	0	0	0	0	0	2	0	2	0	0	0	1	2	1	4	2	0	0	0	1	1	0	2	0	0	1
13	42439872	42486304	VWA8	-	exon-exon	transcript,gene,exon,CDS	1	0	0	0	0	2	0	0	0	1	0	4	0	0	0	0	0	0	1	2	0	0	0	0	0	0	0	1	0	0	0	0	0	0	0	0	0	0	0	0	0	0	0
13	42733402	42734272	DGKH	+	exon-exon	transcript,gene,exon,CDS	0	0	0	1	2	1	0	2	0	1	0	0	0	1	0	1	0	0	0	0	0	0	0	1	3	1	0	2	1	0	0	1	2	0	0	0	1	0	1	1	0	0	0
13	42772614	42780282	DGKH	+	exon-exon	transcript,gene,exon,CDS	2	1	0	2	0	1	0	0	0	0	0	4	0	0	1	0	0	0	0	0	0	0	0	2	0	0	0	0	0	0	0	0	0	0	0	0	0	3	0	1	1	0	0
13	42860122	42882745	AKAP11	+	exon-exon	five_prime_utr,transcript,gene,exon,CDS	0	0	1	0	0	0	0	0	0	2	5	1	2	2	0	0	1	2	0	0	1	0	0	0	1	0	0	1	0	2	0	0	1	0	0	0	2	0	0	0	3	0	0
13	42860122	42888076	AKAP11	+	exon-exon	five_prime_utr,transcript,gene,exon,CDS	1	0	0	1	0	0	1	0	0	0	0	0	0	0	0	0	0	0	0	0	0	0	0	0	0	0	0	0	0	0	0	0	0	0	0	0	0	0	1	0	0	0	0
13	43491677	43544806	EPSTI1	-	exon-exon	five_prime_utr,transcript,gene,exon,CDS	0	0	3	0	4	3	0	0	3	1	0	0	0	1	0	0	1	0	0	3	0	1	0	2	2	1	0	0	1	0	1	0	0	1	0	2	0	1	2	2	1	0	1
13	43528084	43538275	EPSTI1	-	exon-exon	five_prime_utr,exon,CDS,three_prime_utr,gene,transcript	0	0	0	0	0	1	0	0	4	0	0	0	0	0	0	0	0	0	0	0	0	0	0	0	0	0	0	0	0	0	0	0	0	0	0	0	0	0	0	0	0	0	0
13	43528084	43544806	EPSTI1	-	exon-exon	five_prime_utr,exon,CDS,three_prime_utr,gene,transcript	1	1	17	1	9	11	8	1	16	1	0	2	1	0	3	0	6	1	0	6	5	2	0	1	4	3	1	1	6	0	3	0	0	6	2	5	1	7	3	12	6	3	2
13	43537391	43544806	EPSTI1	-	exon-exon	five_prime_utr,exon,CDS,three_prime_utr,gene,transcript	0	1	1	0	5	2	0	0	2	0	0	0	0	0	0	0	0	0	0	0	0	0	0	0	0	0	0	1	0	0	0	0	0	0	0	0	0	0	0	0	0	0	0
13	43639822	43659974	DNAJC15	+	exon-exon	transcript,gene,exon,CDS	0	0	0	0	0	0	0	0	0	0	0	0	0	0	0	0	0	0	0	0	0	0	0	0	0	0	0	0	0	0	0	0	0	0	0	0	0	0	0	0	0	0	0
13	45725822	45781640	GTF2F2	+	exon-exon	transcript,gene,exon,CDS	3	0	0	2	0	3	1	3	0	1	2	6	0	0	1	0	2	0	0	0	3	1	0	0	1	1	0	2	2	3	0	0	4	1	0	0	1	1	1	0	1	0	0
13	45975218	45980112	SLC25A30	-	exon-exon	five_prime_utr,exon,CDS,three_prime_utr,gene,transcript	0	0	0	0	0	0	0	0	0	0	0	0	0	0	0	0	1	0	0	0	0	0	0	0	0	0	0	0	0	0	0	0	0	0	0	0	0	0	0	0	0	0	0
13	46090278	46093229	COG3	+	exon-exon	transcript,gene,exon,CDS	4	0	2	4	3	3	1	4	4	3	2	0	0	1	1	3	2	0	2	1	1	1	4	0	0	0	1	1	6	0	1	0	1	0	0	0	2	1	5	1	3	1	0
13	46090278	46099186	COG3	+	exon-exon	transcript,gene,exon,CDS	8	1	0	1	4	1	2	3	11	3	4	8	0	0	2	1	2	0	1	0	0	0	2	0	0	1	0	2	5	0	1	2	5	1	0	0	0	0	1	1	3	5	0
13	46090278	46104915	COG3	+	exon-exon	transcript,gene,exon,CDS	0	2	1	0	3	2	5	2	5	2	1	5	1	0	1	1	0	0	0	0	0	0	1	3	0	1	0	0	0	0	0	2	1	1	0	0	0	1	1	0	0	0	0
13	46553948	46594692	ZC3H13	-	exon-exon	transcript,gene,exon,CDS	0	0	0	0	0	0	0	0	1	4	0	0	0	0	0	0	0	0	0	0	0	0	0	0	0	0	0	0	0	0	0	0	0	0	0	0	0	0	0	0	0	0	0
13	46577274	46594692	ZC3H13	-	exon-exon	transcript,gene,exon,CDS	2	2	2	0	1	2	2	2	3	2	4	2	0	0	1	1	0	0	4	0	0	2	0	3	0	0	2	1	2	0	0	0	0	0	0	0	1	1	0	0	1	1	0
13	47297356	47308133	LRCH1	+	exon-exon	transcript,gene,exon,CDS	1	1	0	2	3	0	5	2	1	3	0	6	0	0	1	0	0	0	2	0	1	0	1	1	2	0	3	0	0	1	0	0	2	2	0	0	0	0	2	1	1	0	1
13	48651289	48664554	MED4	-	exon-exon	five_prime_utr,exon,gene,transcript,CDS	0	4	4	4	4	3	2	4	4	3	2	5	0	0	3	0	1	0	0	3	2	2	2	0	3	1	0	2	5	2	0	1	2	0	0	0	0	1	0	0	0	0	0
13	48827944	48835457	ITM2B	+	exon-exon	transcript,three_prime_utr,gene,exon,CDS	0	1	2	2	1	0	1	0	3	1	3	3	0	0	5	0	0	1	0	0	1	0	0	0	0	3	1	2	1	0	0	0	2	0	0	0	2	0	0	0	0	2	0
13	48830313	48832372	ITM2B	+	exon-exon	transcript,three_prime_utr,gene,exon,CDS	1	0	0	2	4	1	0	1	1	1	1	1	0	0	3	0	0	0	0	0	0	0	0	0	1	0	1	1	1	0	0	0	0	0	0	0	1	0	3	0	1	0	0
13	48916735	48955579	RB1	+	exon-exon	transcript,gene,exon,CDS	1	0	1	5	0	0	0	0	0	0	0	1	0	0	0	0	0	0	0	0	0	0	0	0	0	0	0	0	1	0	0	0	0	0	0	0	0	0	0	0	0	0	0
13	49712883	49720071	FNDC3A	+	exon-exon	transcript,gene,exon,CDS	2	1	0	3	1	2	1	1	6	0	1	2	0	0	0	0	0	0	2	0	0	2	0	1	1	0	1	1	2	3	0	0	1	0	0	0	0	0	1	0	0	0	2
13	49741380	49749677	FNDC3A	+	exon-exon	transcript,gene,exon,CDS	5	1	1	5	3	3	0	3	3	4	1	5	1	3	0	1	0	0	0	2	1	3	1	1	0	1	0	1	1	0	2	3	3	1	0	0	0	0	1	0	0	1	1
13	49742749	49752790	FNDC3A	+	exon-exon	transcript,gene,exon,CDS	7	0	2	6	3	4	1	3	0	1	2	1	0	0	0	1	0	3	3	0	3	1	0	0	0	1	0	0	1	0	0	1	0	1	0	0	1	0	0	0	0	0	0
13	50025689	50026045	SETDB2	+	exon-exon	five_prime_utr,transcript,gene,exon,CDS	1	0	1	3	9	5	2	0	0	0	1	3	0	1	3	0	2	1	1	0	0	2	0	0	0	0	0	0	2	1	1	1	2	0	0	0	2	1	0	0	0	0	1
13	50025689	50035298	SETDB2	+	exon-exon	five_prime_utr,transcript,gene,exon,CDS	4	0	0	4	1	0	0	1	3	2	1	5	1	0	0	0	0	1	0	0	0	1	1	0	0	1	0	1	2	1	0	3	4	0	0	0	0	0	6	1	0	0	0
13	50025689	50042096	SETDB2	+	exon-exon	five_prime_utr,transcript,gene,exon,CDS	11	0	1	6	7	5	1	1	5	5	5	6	1	1	2	1	0	0	2	0	0	1	3	1	1	1	2	0	3	2	1	5	6	2	0	0	0	0	1	1	1	0	1
13	50054355	50059859	SETDB2	+	exon-exon	transcript,gene,exon,CDS	4	1	0	1	0	0	0	1	0	0	1	1	0	0	0	0	0	0	0	0	0	0	0	0	1	0	1	0	0	1	0	0	0	1	0	0	0	0	0	0	0	0	0
13	51501543	51509135	RNASEH2B	+	exon-exon	transcript,gene,exon,CDS	0	0	0	0	2	0	0	0	0	0	0	4	0	0	0	0	0	0	1	0	0	0	0	0	0	0	0	0	0	0	0	0	0	0	0	1	0	0	0	1	0	0	1
13	51501543	51523641	RNASEH2B	+	exon-exon	transcript,gene,exon,CDS	23	5	8	26	20	10	9	6	9	6	11	14	3	2	2	5	5	3	4	10	2	7	10	3	8	1	2	12	6	8	2	7	10	5	2	1	1	4	3	4	5	1	5
13	51501543	51534307	RNASEH2B	+	exon-intron	transcript,gene,exon,CDS	0	0	0	1	0	1	0	1	0	0	1	2	0	0	0	0	0	0	0	0	0	0	0	0	0	0	0	0	0	0	0	0	1	1	0	0	0	0	0	0	0	0	0
13	52992127	53001354	VPS36	-	exon-exon	transcript,gene,exon,CDS	2	0	0	3	3	3	2	2	1	3	1	2	1	2	2	1	0	0	1	0	1	1	4	2	1	1	0	3	2	0	1	0	2	1	0	0	0	2	1	1	0	0	1
13	61013822	61034674	TDRD3	+	exon-exon	five_prime_utr,transcript,gene,exon,CDS	2	3	3	10	2	1	2	4	3	4	2	8	0	1	0	0	2	0	0	2	0	1	1	0	0	0	0	4	6	0	0	0	4	0	0	1	2	0	0	2	0	0	0
13	61013822	61041513	TDRD3	+	exon-exon	five_prime_utr,transcript,gene,exon,CDS	26	5	6	16	11	5	9	10	9	8	7	20	2	3	2	5	6	3	10	6	2	2	5	5	3	2	2	5	20	4	3	5	19	9	3	0	8	3	6	3	4	1	1
13	61013822	61042537	TDRD3	+	exon-intron	five_prime_utr,transcript,gene,exon,CDS	0	1	2	0	0	0	0	0	0	1	1	1	0	0	1	0	0	0	0	0	0	0	0	1	0	0	0	0	2	1	0	1	0	0	0	0	1	0	2	0	1	0	0
13	61013822	61060082	TDRD3	+	exon-exon	five_prime_utr,exon,CDS,three_prime_utr,gene,transcript	1	0	0	0	0	0	1	0	0	0	2	1	1	0	0	0	1	2	0	0	0	0	0	1	1	1	0	1	1	2	0	0	2	0	0	0	1	0	0	2	0	1	0
13	61013822	61084889	TDRD3	+	exon-exon	five_prime_utr,exon,CDS,three_prime_utr,gene,transcript	0	0	0	0	0	0	2	0	0	1	0	4	0	0	0	0	0	0	0	0	0	0	0	0	0	1	0	0	0	0	0	0	0	0	0	0	1	0	1	0	0	0	0
13	61013822	61109367	TDRD3	+	exon-exon	five_prime_utr,transcript,gene,exon,CDS	0	2	1	1	1	0	2	0	0	2	5	0	0	0	1	1	1	0	0	0	1	1	0	1	3	0	0	0	0	1	0	2	1	0	0	0	0	0	0	1	1	0	0
13	61018817	61109367	TDRD3	+	exon-exon	five_prime_utr,transcript,gene,exon,CDS	0	1	0	0	0	0	0	0	1	0	4	0	0	0	0	0	0	0	0	0	0	0	0	0	0	1	0	0	0	0	0	0	0	0	0	0	0	0	0	0	0	0	0
13	64564229	64608670	LINC00355	-	exon-exon	exon,gene,transcript	0	0	0	0	0	0	7	0	7	3	2	0	0	0	0	0	0	0	0	0	0	0	0	0	0	1	0	0	1	2	0	0	0	0	0	0	0	0	0	3	0	1	1
13	64576518	64608670	LINC00355	-	exon-exon	transcript,gene,exon	0	0	0	0	0	0	6	0	28	3	0	0	0	0	0	0	0	0	0	0	0	0	0	0	2	0	0	0	1	8	0	0	1	0	0	0	0	1	0	2	0	0	0
13	64793357	64819610	not_annotated	+	intergenic-intergenic	not_annotated	0	0	0	0	0	0	2	0	0	2	0	0	0	0	0	0	0	1	0	0	0	0	0	0	0	1	0	0	0	6	0	0	1	0	0	0	0	0	0	0	0	0	0
13	72049273	72063280	DACH1	-	exon-exon	transcript,gene,exon,CDS	0	4	0	0	0	0	0	0	0	0	0	0	0	0	0	0	1	0	0	0	0	0	0	0	0	0	0	0	0	0	0	0	0	0	0	0	0	0	0	0	0	0	0
13	73347822	73352518	DIS3	-	exon-exon	five_prime_utr,transcript,gene,exon,CDS	0	0	0	1	1	0	0	1	0	1	3	2	0	0	1	0	0	0	1	0	0	0	2	1	0	0	0	0	0	0	0	0	1	0	0	0	0	0	0	0	1	0	0
13	73352325	73352518	DIS3	-	exon-exon	five_prime_utr,transcript,gene,exon,CDS	0	0	0	1	2	0	0	1	2	5	1	5	0	0	0	1	0	0	0	1	0	1	1	2	1	0	0	0	2	2	0	0	3	0	0	0	1	0	0	1	1	0	1
13	73467922	73505405	PIBF1	+	exon-exon	transcript,gene,exon,CDS	1	0	2	2	3	1	2	0	0	2	1	5	1	0	0	1	1	0	0	3	0	2	0	1	0	1	0	0	1	1	1	1	4	0	0	0	0	2	0	2	0	0	0
13	75900333	75923438	TBC1D4	-	exon-exon	five_prime_utr,transcript,gene,exon,CDS	1	0	0	0	0	0	0	0	5	0	0	1	0	0	0	0	0	0	1	0	0	0	0	0	1	0	0	0	0	1	0	0	0	0	0	0	0	0	3	0	2	0	0
13	77589544	77595996	FBXL3	-	exon-exon	five_prime_utr,exon,gene,transcript,CDS	0	0	0	0	2	1	2	0	2	1	1	3	0	0	0	0	1	0	0	0	0	0	1	0	1	0	0	0	0	1	0	1	3	0	0	0	4	0	0	0	2	0	1
13	77700453	77703365	MYCBP2	-	exon-exon	transcript,gene,exon,CDS	4	0	1	0	3	0	0	1	1	1	2	1	0	1	1	0	1	0	0	0	0	0	0	1	0	0	0	0	1	0	0	0	2	0	0	0	1	0	0	1	1	0	0
13	77779391	77818086	MYCBP2	-	exon-exon	five_prime_utr,transcript,gene,exon,CDS	4	0	1	1	2	4	1	2	2	2	3	5	0	0	0	1	0	0	0	0	0	0	1	2	1	1	0	0	0	0	0	0	1	0	0	0	0	2	2	0	0	1	0
13	77791975	77818086	MYCBP2	-	exon-exon	five_prime_utr,transcript,gene,exon,CDS	1	0	0	4	2	4	1	1	0	1	1	1	0	0	0	0	0	0	0	2	0	0	0	0	1	0	2	1	1	0	0	2	1	1	0	0	2	0	0	1	1	0	0
13	78293667	78327493	SLAIN1	+	exon-exon	five_prime_utr,transcript,gene,exon,CDS	6	1	2	1	6	2	2	0	7	2	1	5	0	0	0	1	0	0	0	0	0	1	0	1	1	0	1	0	1	0	0	2	0	0	0	0	0	0	1	0	1	0	0
13	79209245	79219132	RNF219	-	exon-exon	transcript,gene,exon,CDS	0	1	1	0	5	0	0	0	0	3	4	0	0	0	0	0	0	1	0	0	1	1	1	0	0	0	0	1	1	0	0	0	0	1	0	1	2	1	0	1	1	0	0
13	79945080	79946065	RBM26	-	exon-exon	transcript,gene,exon,CDS	4	0	0	0	2	1	0	0	2	1	2	0	0	0	0	0	0	0	1	0	0	0	0	1	0	0	0	0	0	0	0	0	1	0	0	0	0	0	0	0	1	0	0
13	80094945	80113910	NDFIP2	+	exon-exon	transcript,gene,exon,CDS	1	0	0	2	2	0	0	0	4	0	0	2	0	1	0	0	1	1	0	0	0	1	0	0	0	0	0	1	0	2	0	1	4	0	0	0	1	0	1	1	2	0	0
13	95686859	95735544	ABCC4	-	exon-exon	transcript,gene,exon,CDS	0	0	1	0	1	0	1	1	0	3	0	5	1	0	1	0	0	0	0	1	0	0	0	0	0	0	0	0	1	0	0	0	0	0	1	0	0	0	0	0	0	0	0
13	95768176	95822882	ABCC4	-	exon-exon	transcript,three_prime_utr,gene,exon,CDS	4	0	0	3	0	0	0	3	0	0	1	8	0	0	0	0	2	0	0	0	0	0	0	0	0	0	0	2	0	0	1	1	0	0	0	0	0	0	0	0	1	0	0
13	95768176	95840796	ABCC4	-	exon-exon	transcript,three_prime_utr,gene,exon,CDS	5	0	1	9	0	3	1	0	0	0	0	6	1	0	2	1	2	0	0	2	0	0	1	0	0	1	0	1	0	0	0	3	1	0	0	0	0	0	0	0	1	0	0
13	95813443	95818621	ABCC4	-	exon-exon	transcript,three_prime_utr,gene,exon,CDS	0	0	1	2	0	0	0	0	0	0	0	6	2	0	0	0	1	0	0	0	0	0	0	0	0	1	1	0	1	0	0	0	0	0	0	0	0	0	0	0	0	0	0
13	95813443	95822882	ABCC4	-	exon-exon	transcript,three_prime_utr,gene,exon,CDS	6	1	8	5	1	0	1	4	1	4	3	18	1	0	4	0	0	1	0	4	0	0	3	1	1	2	0	1	1	1	0	7	3	2	0	0	3	0	0	0	1	0	1
13	95813443	95840796	ABCC4	-	exon-exon	transcript,three_prime_utr,gene,exon,CDS	9	0	5	7	1	2	2	9	1	2	2	14	2	1	9	2	1	0	0	2	0	0	3	2	1	2	2	2	0	3	0	2	2	0	0	0	1	0	0	0	2	0	0
13	96375496	96377506	DNAJC3	+	exon-exon	transcript,gene,exon,CDS	1	0	2	0	4	0	0	1	4	0	0	0	1	2	0	0	2	2	0	0	3	0	0	0	0	0	1	0	1	1	2	0	3	0	1	3	1	0	1	1	1	0	1
13	96409898	96416207	DNAJC3	+	exon-exon	transcript,gene,exon,CDS	7	4	5	8	7	10	8	5	12	14	32	15	0	4	2	7	4	5	1	5	3	12	1	2	12	8	0	2	2	5	0	1	7	3	0	0	2	4	3	0	8	0	2
13	96485181	96489456	UGGT2	-	exon-exon	transcript,gene,exon,CDS	8	1	6	12	5	5	3	16	3	2	3	6	3	2	2	1	3	4	3	3	3	1	0	3	1	0	5	1	5	4	1	2	6	4	0	2	4	1	0	1	0	1	0
13	96485181	96511929	UGGT2	-	exon-exon	transcript,gene,exon,CDS	1	1	2	2	1	2	1	0	1	1	1	5	1	1	0	0	2	0	1	1	0	1	1	2	0	0	0	2	0	0	0	0	0	0	0	0	0	0	0	0	0	0	0
13	96515883	96519677	UGGT2	-	exon-exon	transcript,gene,exon,CDS	0	3	0	0	0	1	2	4	1	1	1	2	0	0	2	0	1	0	1	0	2	0	0	1	0	0	5	2	4	2	0	0	0	0	0	1	0	1	0	0	0	1	0
13	96519593	96540225	UGGT2	-	exon-exon	transcript,gene,exon,CDS	4	0	0	0	0	0	0	0	0	0	0	0	0	0	0	0	0	0	0	0	0	0	0	0	0	0	0	0	0	0	0	0	0	0	0	0	0	0	0	0	0	0	0
13	96577934	96592345	UGGT2	-	exon-exon	transcript,gene,exon,CDS	4	3	2	1	4	2	2	2	1	6	6	4	4	0	1	1	1	4	1	0	0	1	2	3	1	1	0	0	0	2	2	0	2	0	0	0	2	2	0	0	1	2	0
13	96577934	96651561	UGGT2	-	exon-exon	transcript,gene,exon,CDS	0	0	2	3	2	0	0	2	0	0	2	6	0	0	1	2	1	0	0	0	1	0	3	0	1	1	1	1	0	2	0	0	0	0	0	0	0	0	0	0	0	0	0
13	96622366	96642327	UGGT2	-	exon-exon	transcript,gene,exon,CDS	0	0	0	0	0	1	0	0	0	0	0	7	0	0	0	0	0	0	0	0	0	0	0	0	0	0	0	0	0	1	0	1	0	0	0	0	0	0	0	0	0	0	0
13	96622366	96648389	UGGT2	-	exon-exon	transcript,gene,exon,CDS	5	4	1	2	3	2	1	6	3	3	0	15	0	0	3	0	0	2	1	0	0	1	1	1	0	1	0	4	1	0	0	1	1	0	0	0	0	0	0	0	0	0	0
13	96622366	96651561	UGGT2	-	exon-exon	transcript,gene,exon,CDS	8	2	11	5	4	3	4	20	5	12	5	36	7	0	3	1	4	11	4	3	0	0	6	5	1	0	2	10	7	5	2	3	8	3	0	1	5	2	2	1	3	1	1
13	96636058	96651561	UGGT2	-	exon-exon	three_prime_utr,gene,exon,transcript,CDS	33	4	12	21	37	19	18	40	14	10	7	61	14	4	9	11	7	13	10	18	3	2	20	12	5	2	15	7	13	6	4	22	21	3	2	1	7	6	5	6	6	3	5
13	96637493	96648389	UGGT2	-	exon-exon	three_prime_utr,gene,exon,transcript,CDS	7	0	9	3	6	0	3	2	1	5	2	20	4	0	3	1	3	4	2	1	0	0	2	1	0	1	1	5	9	0	0	6	3	1	0	0	3	1	0	0	0	0	1
13	96638587	96648389	UGGT2	-	exon-exon	three_prime_utr,gene,exon,transcript,CDS	0	2	2	0	0	1	5	1	0	0	0	1	2	0	1	0	0	1	5	0	1	0	0	1	1	2	0	1	2	0	0	0	0	0	0	0	1	0	0	0	1	0	0
13	98865474	98865667	FARP1	+	exon-exon	five_prime_utr,exon,gene,transcript,CDS	4	4	1	0	5	0	2	3	1	1	2	1	0	2	0	0	0	2	0	0	0	2	0	0	0	0	2	2	0	1	0	1	2	0	0	4	0	0	0	0	5	0	1
13	99171497	99171727	STK24	-	exon-exon	transcript,gene,exon,CDS	1	1	5	0	2	1	0	2	0	0	2	1	0	1	2	0	1	1	0	1	0	1	2	0	0	0	1	1	1	4	0	0	1	1	0	0	0	0	0	0	2	0	1
13	99890681	99896878	UBAC2	+	exon-exon	transcript,gene,exon,CDS	2	3	0	3	4	3	0	0	8	5	9	1	0	0	0	0	0	1	0	1	0	7	0	1	2	0	0	1	3	0	0	1	1	0	0	0	3	1	2	1	0	0	0
13	99896086	99896878	UBAC2	+	exon-exon	transcript,gene,exon,CDS	1	0	1	2	1	1	0	0	1	1	0	1	0	1	0	1	1	2	0	0	0	0	1	1	2	1	0	0	1	1	1	0	4	1	0	0	1	0	0	0	0	0	3
13	100807233	100809594	PCCA	+	exon-exon	transcript,gene,exon,CDS	0	0	0	0	0	0	0	0	4	0	0	0	0	0	0	0	0	0	0	0	0	0	0	0	0	0	0	0	0	0	0	0	0	0	0	0	0	0	0	0	0	0	0
13	100909849	100925600	PCCA	+	exon-exon	transcript,gene,exon,CDS	6	8	4	6	3	4	3	7	11	9	1	6	0	0	0	3	0	0	2	2	0	1	2	1	7	0	2	2	2	2	0	0	3	4	0	0	2	1	1	0	1	2	2
13	100909849	100992513	PCCA	+	exon-exon	transcript,gene,exon,CDS	0	3	0	0	0	0	0	0	2	3	1	4	0	0	0	0	0	0	0	0	0	0	0	0	1	2	0	0	0	0	1	0	0	0	0	0	1	0	0	0	0	0	0
13	100909849	101101559	PCCA	+	exon-exon	transcript,gene,exon,CDS	0	6	0	0	0	0	0	0	2	0	2	0	0	0	0	0	0	0	0	0	0	0	0	0	1	1	0	0	0	0	0	0	1	0	0	0	0	0	0	0	0	0	0
13	100953714	100962162	PCCA	+	exon-exon	transcript,gene,exon,CDS	4	1	1	3	2	3	4	7	5	9	3	4	1	0	2	1	0	0	0	1	1	1	5	4	0	3	0	0	2	0	1	0	3	0	0	0	2	1	0	2	3	0	1
13	100953714	100992513	PCCA	+	exon-exon	transcript,gene,exon,CDS	2	1	4	1	1	1	0	4	1	2	2	3	0	0	1	0	0	1	0	3	0	1	0	1	0	0	0	1	1	1	0	0	0	1	0	0	1	0	0	1	0	0	1
13	100953714	101020828	PCCA	+	exon-exon	transcript,gene,exon,CDS	3	0	1	0	2	2	1	1	2	3	4	2	0	0	1	0	0	0	0	0	0	1	1	1	2	1	0	1	1	0	0	0	0	1	0	0	1	0	1	0	0	0	0
13	100982815	100992513	PCCA	+	exon-exon	exon,gene,transcript,CDS	1	0	1	2	0	1	1	3	7	5	0	7	0	0	0	1	1	0	1	0	0	0	2	2	1	3	0	3	2	1	1	2	3	1	0	0	1	1	3	2	0	0	0
13	103275227	103280274	TPP2	+	exon-exon	transcript,gene,exon,CDS	0	0	1	1	1	4	0	2	3	1	2	6	0	0	2	0	0	1	0	0	0	1	1	0	2	1	1	0	3	1	0	1	7	1	0	1	1	1	2	0	0	0	1
13	111274563	111276626	CARKD	+	exon-exon	transcript,gene,exon,CDS	0	0	0	0	0	0	0	2	8	0	4	3	0	0	0	1	0	0	0	0	2	1	2	0	1	0	1	1	1	5	2	0	3	1	0	1	8	4	0	2	2	0	1
13	111274563	111279894	CARKD	+	exon-exon	transcript,gene,exon,CDS	0	0	0	0	0	0	0	0	6	0	0	0	0	0	0	0	0	0	0	0	0	0	0	0	0	0	0	0	0	0	0	0	0	0	0	0	0	0	0	0	0	0	0
13	111870026	111896641	ARHGEF7	+	exon-exon	five_prime_utr,transcript,gene,exon,CDS	1	0	0	0	5	0	0	0	0	0	1	1	0	0	0	0	1	1	0	0	0	1	0	0	0	0	0	0	0	0	0	0	1	2	0	0	1	0	1	0	0	0	0
13	113170754	113181798	TUBGCP3	-	exon-exon	exon,gene,transcript,CDS	1	2	2	2	6	2	4	2	12	1	6	2	0	0	2	3	0	1	0	3	0	2	1	1	4	0	0	2	0	4	0	0	2	1	0	0	14	0	2	1	0	0	1
13	114174931	114188555	TMCO3	+	exon-exon	transcript,gene,exon,CDS	0	0	0	0	0	0	0	0	4	0	0	0	0	0	0	0	0	0	0	0	1	0	0	0	0	0	0	0	0	0	0	0	0	0	0	0	0	0	0	0	0	0	0
14	20811288	20811436	RPPH1	-	exon-exon	exon,gene,transcript	1	1	1	0	0	2	1	1	1	1	2	2	1	0	0	0	0	1	2	0	0	1	0	1	0	0	0	2	1	0	7	0	0	1	0	0	1	6	1	4	0	0	2
14	20811306	20811436	RPPH1	-	exon-exon	exon,gene,transcript	10	0	4	1	3	3	3	3	4	7	7	13	3	2	0	7	1	1	3	0	9	7	1	0	1	3	2	0	0	4	30	1	1	1	0	0	2	13	4	10	1	1	5
14	20871536	20874559	TEP1	-	exon-exon	transcript,gene,exon,CDS	1	0	1	0	0	0	1	1	1	0	0	2	0	0	0	0	0	1	1	0	0	0	0	2	0	0	0	0	0	0	1	0	1	0	0	1	4	0	0	3	0	0	1
14	21698478	21702388	HNRNPC	-	exon-exon	five_prime_utr,transcript,gene,exon,CDS	24	7	8	12	7	13	14	6	15	7	6	17	3	7	6	1	0	4	1	2	2	0	2	1	7	3	4	5	2	1	2	3	8	2	0	0	7	1	4	4	4	3	3
14	21825356	21829372	SUPT16H	-	exon-exon	transcript,gene,exon,CDS	2	2	1	0	3	2	1	0	5	0	1	1	0	0	2	1	0	1	0	0	0	0	1	0	1	2	0	0	0	2	0	0	1	0	0	0	1	2	1	0	1	1	1
14	21971316	21972024	METTL3	-	exon-exon	five_prime_utr,exon,CDS,three_prime_utr,gene,transcript	25	8	8	9	4	13	12	10	18	6	5	7	2	1	5	4	3	4	4	7	0	3	1	4	11	1	4	4	1	4	0	1	8	6	0	1	2	3	3	15	2	2	8
14	23375404	23380612	RBM23	-	exon-exon	five_prime_utr,transcript,gene,exon,CDS	10	1	2	18	5	3	5	4	6	5	1	10	5	1	2	3	2	3	2	1	1	3	6	5	3	4	0	5	4	1	0	1	1	0	2	0	3	0	0	0	1	2	2
14	23378692	23380612	RBM23	-	exon-exon	five_prime_utr,transcript,gene,exon,CDS	39	10	14	74	27	20	20	19	11	15	18	64	12	2	24	9	6	12	11	6	6	10	29	12	9	3	0	17	22	9	1	9	18	6	2	3	19	7	6	22	1	6	15
14	23395342	23396869	PRMT5	-	exon-exon	five_prime_utr,exon,CDS,three_prime_utr,gene,transcript	2	0	3	6	0	0	1	3	5	1	0	4	0	0	1	1	0	2	0	1	0	0	0	1	2	0	0	0	1	2	1	1	1	1	0	0	3	1	1	1	1	1	1
14	23550957	23559842	ACIN1	-	exon-exon	transcript,gene,exon,CDS	1	0	0	1	0	0	0	1	0	0	0	0	0	0	0	1	0	0	1	0	0	0	1	0	0	0	1	0	4	0	0	0	1	0	0	1	0	0	0	0	0	0	0
14	31103153	31112611	SCFD1	+	exon-exon	five_prime_utr,exon,CDS,three_prime_utr,gene,transcript	0	1	0	0	0	1	0	1	0	0	0	0	0	0	0	0	0	1	0	0	0	0	0	0	1	0	0	0	0	0	0	1	0	0	0	0	1	0	1	0	0	0	0
14	31139462	31144271	SCFD1	+	exon-exon	three_prime_utr,gene,exon,transcript,CDS	4	0	0	2	4	2	0	0	2	0	2	4	2	1	2	0	1	2	0	2	1	0	0	0	1	3	2	1	5	0	0	0	3	0	0	0	6	1	0	1	1	0	0
14	31185130	31204064	SCFD1	+	exon-exon	transcript,three_prime_utr,gene,exon,CDS	4	1	2	6	1	0	3	2	7	1	2	5	1	0	2	3	5	7	1	0	3	1	0	3	2	0	0	2	4	0	1	3	5	1	0	1	2	1	2	1	2	1	0
14	31398407	31425448	STRN3	-	exon-exon	five_prime_utr,transcript,gene,exon,CDS	0	4	0	1	0	0	1	0	1	2	0	0	0	0	0	1	0	0	0	0	1	0	0	0	1	0	0	1	0	0	0	0	0	0	0	0	0	0	0	0	3	0	0
14	31404369	31425448	STRN3	-	exon-exon	five_prime_utr,transcript,gene,exon,CDS	8	1	4	5	0	5	4	2	7	0	2	10	0	0	0	3	2	5	0	5	0	2	5	1	1	3	1	2	0	1	0	1	3	0	0	2	2	2	0	4	0	0	2
14	31416296	31425448	STRN3	-	exon-exon	five_prime_utr,transcript,gene,exon,CDS	0	3	0	6	4	2	2	0	1	1	5	3	0	2	0	3	0	1	0	1	0	0	0	2	2	2	0	0	0	1	0	1	1	1	0	1	1	0	1	0	2	0	0
14	31424826	31425448	STRN3	-	exon-exon	five_prime_utr,transcript,gene,exon,CDS	4	0	5	4	1	0	0	1	0	0	2	4	0	0	0	5	0	0	2	0	0	1	1	0	3	1	1	0	2	1	2	0	1	1	0	1	1	0	0	1	2	0	0
14	31581622	31583546	HECTD1	-	exon-exon	transcript,gene,exon,CDS	1	0	1	0	1	1	3	0	0	0	1	3	0	0	0	0	0	1	0	0	0	0	0	1	0	0	0	1	0	0	0	0	4	0	0	0	0	0	0	0	1	0	0
14	31585442	31590711	HECTD1	-	exon-exon	transcript,three_prime_utr,gene,exon,CDS	4	0	1	1	0	0	1	0	2	2	0	0	0	0	0	0	0	0	0	0	0	0	0	0	1	0	1	0	0	0	0	0	2	1	0	0	0	0	0	1	0	0	0
14	31596991	31602881	HECTD1	-	exon-exon	transcript,gene,exon,CDS	15	3	1	4	2	3	1	3	4	6	2	5	3	2	2	0	1	1	0	6	0	1	3	1	4	2	0	2	2	2	0	2	3	3	0	0	1	0	4	0	0	1	1
14	31596991	31641328	HECTD1	-	exon-exon	transcript,gene,exon,CDS	4	3	3	2	2	0	0	2	1	5	2	8	2	0	5	1	1	0	1	1	0	1	6	5	7	5	0	5	0	3	0	3	5	1	0	0	1	2	0	3	5	0	5
14	31602444	31602881	HECTD1	-	exon-exon	transcript,gene,exon,CDS	1	1	4	4	0	2	1	5	1	1	0	4	0	0	2	0	0	2	2	2	0	1	1	0	0	1	0	1	5	1	0	6	2	1	1	1	2	4	1	3	1	1	1
14	31613317	31641328	HECTD1	-	exon-exon	transcript,gene,exon,CDS	3	0	1	1	2	0	1	1	1	0	0	6	0	0	0	0	1	1	0	0	0	0	0	1	1	0	0	0	0	2	0	1	0	0	0	0	1	0	2	0	1	0	2
14	31626046	31641328	HECTD1	-	exon-exon	transcript,gene,exon,CDS	1	0	0	1	1	1	2	0	0	0	0	1	0	0	0	0	0	0	1	1	0	0	1	0	1	1	0	1	1	1	2	1	1	0	0	0	0	0	0	1	0	0	2
14	31778950	31782353	AL136418.1	+	intergenic-intergenic	not_annotated	0	0	0	0	0	0	0	0	0	0	0	0	0	0	0	0	0	0	0	0	0	0	0	0	0	0	0	0	0	0	0	0	0	0	0	0	0	0	0	0	0	0	0
14	32559708	32563592	ARHGAP5	+	exon-exon	five_prime_utr,transcript,gene,exon,CDS	24	22	13	18	18	5	15	10	22	13	39	30	5	22	25	9	12	62	2	32	11	40	5	12	13	23	5	11	9	3	9	12	34	12	6	13	16	25	26	10	57	9	46
14	32559708	32586493	ARHGAP5	+	exon-exon	five_prime_utr,transcript,gene,exon,CDS	16	13	3	14	2	4	3	6	16	10	33	26	5	3	22	8	4	19	5	7	2	15	4	6	11	12	2	6	5	5	1	5	10	2	0	3	5	16	5	9	14	7	4
14	32586346	32621734	ARHGAP5	+	exon-exon	five_prime_utr,exon,CDS,three_prime_utr,gene,transcript	2	1	2	5	3	3	2	5	0	1	0	2	0	0	0	1	1	3	0	1	0	1	1	1	1	0	0	0	1	2	0	0	0	1	0	0	2	0	0	3	0	0	0
14	33684388	33684793	NPAS3	+	exon-exon	five_prime_utr,transcript,gene,exon,CDS	0	0	0	0	0	0	0	0	0	1	0	0	0	0	0	0	0	0	0	0	0	3	0	0	0	0	0	1	0	0	0	0	0	0	0	0	0	0	0	0	0	0	0
14	33684388	33836474	NPAS3	+	exon-exon	five_prime_utr,transcript,gene,exon,CDS	0	0	0	0	0	0	0	0	0	0	0	0	0	0	0	0	0	0	0	0	0	0	0	0	0	0	0	0	0	0	0	0	0	0	0	0	0	0	0	0	0	0	0
14	34394824	34400421	EGLN3	-	exon-exon	three_prime_utr,gene,exon,transcript,CDS	1	0	5	8	0	0	1	0	1	0	0	2	0	1	6	2	0	1	1	0	0	0	0	3	2	1	0	1	2	1	0	1	7	1	0	1	3	0	0	3	1	0	1
14	35020920	35024118	not_annotated	-	intergenic-intergenic	not_annotated	8	0	1	8	3	4	2	3	8	1	0	0	2	0	2	1	0	2	2	1	3	0	1	2	4	0	1	2	3	1	0	0	3	2	0	0	5	0	2	2	1	1	4
14	35036892	35037219	SNX6	-	exon-exon	three_prime_utr,gene,exon,transcript,CDS	4	0	0	7	4	1	0	0	1	1	0	5	0	0	0	0	2	1	0	0	1	0	4	1	2	0	1	3	2	1	2	0	3	1	0	0	0	1	1	1	0	0	0
14	35044962	35078948	SNX6	-	exon-exon	five_prime_utr,exon,CDS,three_prime_utr,gene,transcript	2	0	3	0	0	1	3	1	0	2	1	1	0	3	2	1	0	7	0	1	0	0	0	0	0	2	0	0	3	2	1	0	3	1	0	0	0	0	2	2	0	0	3
14	35055436	35078948	SNX6	-	exon-exon	five_prime_utr,exon,CDS,three_prime_utr,gene,transcript	1	0	1	3	0	1	4	2	4	2	6	3	0	1	4	0	1	4	0	0	0	0	0	1	1	1	0	1	2	1	0	0	12	0	0	0	1	0	0	5	1	1	0
14	35062251	35078948	SNX6	-	exon-exon	five_prime_utr,exon,CDS,three_prime_utr,gene,transcript	2	0	0	1	0	2	2	3	1	0	0	0	0	0	0	0	0	2	1	0	0	0	0	0	0	0	0	1	1	0	0	0	1	1	0	0	0	0	0	1	0	0	0
14	35252968	35262127	BAZ1A	-	exon-exon	transcript,gene,exon,CDS	1	2	3	1	0	0	0	0	0	1	0	2	0	0	1	0	0	0	0	0	0	0	1	0	0	0	0	1	0	1	0	0	1	0	0	0	0	1	0	0	2	2	2
14	35331250	35331528	BAZ1A	-	exon-exon	transcript,gene,exon,CDS	25	3	2	12	4	10	3	11	10	9	8	19	4	1	5	3	1	2	3	1	1	1	9	1	2	1	2	7	5	5	10	2	13	4	1	1	1	3	3	10	3	2	4
14	35438376	35441270	RP11-85K15.2	-	exon-exon	transcript,gene,exon	4	1	1	1	1	1	0	0	1	0	0	2	0	0	0	1	0	0	2	0	0	0	1	0	0	0	0	2	3	0	1	1	0	1	0	1	1	1	0	1	0	0	1
14	35522484	35522657	FAM177A1	+	exon-exon	gene,exon,CDS,three_prime_utr,start_codon,transcript	0	0	0	0	0	0	5	0	0	0	0	2	0	0	0	0	0	0	0	0	0	3	0	0	0	0	0	0	0	0	0	0	0	0	0	0	0	0	0	0	0	0	0
14	35568458	35577442	PPP2R3C	-	exon-exon	three_prime_utr,gene,exon,transcript,CDS	2	0	0	0	0	0	0	0	0	1	0	0	0	0	0	0	0	0	1	0	0	0	0	0	0	0	0	0	0	0	0	0	0	0	0	0	0	0	0	0	0	0	0
14	35595941	35649983	KIAA0391	+	exon-exon	five_prime_utr,transcript,gene,exon,CDS	0	0	2	0	2	0	0	1	1	0	1	1	0	1	0	1	1	0	0	0	0	0	0	1	1	1	0	1	2	0	1	3	1	1	0	0	0	2	0	1	0	0	0
14	36121011	36128402	RALGAPA1	-	exon-exon	transcript,gene,exon,CDS	5	0	0	7	1	7	3	4	1	1	1	5	0	0	1	0	3	0	0	0	0	0	2	0	1	2	0	2	1	2	0	1	1	1	0	0	0	0	1	0	0	0	0
14	36133848	36194359	RALGAPA1	-	exon-exon	transcript,gene,exon,CDS	0	1	0	2	1	1	0	0	0	1	0	1	1	0	0	2	1	1	2	0	0	0	2	0	0	0	0	0	0	0	0	0	0	0	0	0	0	0	0	0	0	0	0
14	36221230	36226114	RALGAPA1	-	exon-exon	transcript,gene,exon,CDS	0	0	5	0	0	1	0	0	0	0	0	2	0	0	0	1	0	0	0	0	0	0	2	0	1	0	0	0	0	0	0	0	3	1	0	0	1	0	0	3	0	1	0
14	37754523	37838829	MIPOL1	+	exon-exon	five_prime_utr,transcript,gene,exon,CDS	5	0	0	1	0	1	0	2	3	0	0	3	1	1	2	1	0	0	0	2	1	0	0	0	1	0	1	0	0	0	0	1	0	0	1	0	0	0	0	0	1	0	0
14	37777261	37892154	MIPOL1	+	exon-exon	transcript,gene,exon,CDS	0	0	0	0	0	0	0	2	0	1	0	1	1	0	0	2	0	0	1	0	0	0	1	0	0	0	0	0	2	1	0	1	5	0	0	0	0	1	0	0	0	0	0
14	38256673	38266152	TTC6	+	exon-exon	transcript,gene,exon,CDS	3	1	0	2	0	0	0	2	2	0	0	6	0	0	0	0	0	0	0	0	0	0	0	0	0	0	0	1	0	0	0	0	2	0	0	0	0	0	0	0	0	0	1
14	39620950	39628754	TRAPPC6B	-	exon-exon	three_prime_utr,gene,exon,transcript,CDS	5	0	2	1	1	1	1	2	1	0	2	1	0	0	2	0	1	0	0	1	0	0	0	1	2	2	0	2	1	0	0	3	2	2	0	0	5	0	1	0	1	1	0
14	39623415	39627606	TRAPPC6B	-	exon-exon	three_prime_utr,gene,exon,transcript,CDS	1	1	0	1	0	1	1	0	1	0	0	4	1	0	1	0	0	0	1	0	0	0	3	1	0	0	0	2	0	0	0	0	4	0	0	0	3	1	1	0	0	2	0
14	39623415	39628754	TRAPPC6B	-	exon-exon	three_prime_utr,gene,exon,transcript,CDS	2	0	0	3	1	0	0	0	0	2	1	3	0	0	0	1	1	0	0	0	0	0	2	0	0	1	0	0	2	0	0	1	0	0	0	0	1	2	1	0	1	0	0
14	39627489	39628754	TRAPPC6B	-	exon-exon	transcript,three_prime_utr,gene,exon,CDS	1	0	0	4	2	1	5	2	3	0	0	1	0	1	2	0	2	0	1	0	1	1	1	0	0	1	0	3	0	0	0	1	2	1	0	0	0	1	1	0	0	1	1
14	39648295	39648666	PNN	+	exon-exon	transcript,three_prime_utr,gene,exon,CDS	20	11	13	15	9	11	16	17	3	2	11	31	7	0	13	8	1	3	5	1	4	5	7	3	3	2	3	2	4	4	2	3	4	1	0	0	8	1	4	13	6	2	5
14	40111917	40125012	not_annotated	+	intergenic-intergenic	not_annotated	2	0	2	1	0	0	3	3	0	1	1	0	0	0	2	1	0	2	0	0	0	0	1	0	2	0	0	1	3	1	0	0	6	0	0	0	0	0	0	0	0	0	0
14	40324091	40331814	not_annotated	+	intergenic-intergenic	not_annotated	0	0	0	1	0	0	0	0	0	0	0	0	0	0	0	0	0	0	0	0	0	0	0	0	0	1	0	0	0	0	0	0	1	0	0	0	0	1	0	0	0	0	0
14	45464949	45481278	FAM179B	+	exon-exon	transcript,three_prime_utr,gene,exon,CDS	2	0	0	1	1	2	4	1	1	0	0	2	0	0	1	3	0	0	0	1	0	0	0	1	2	0	0	0	0	0	0	1	0	0	0	0	1	0	0	3	1	0	0
14	45587231	45599993	FKBP3	-	exon-exon	transcript,three_prime_utr,gene,exon,CDS	9	3	7	13	3	4	3	6	7	15	11	16	1	2	5	5	12	11	7	14	4	2	10	6	5	1	1	5	7	3	2	2	7	3	0	2	4	2	1	6	1	1	1
14	50130033	50141145	POLE2	-	exon-exon	transcript,gene,exon,CDS	1	0	1	0	2	0	0	2	1	1	0	0	0	1	1	0	1	0	1	0	1	0	1	1	0	0	1	0	1	1	0	0	0	0	0	0	0	0	0	4	0	0	0
14	50175877	50210523	KLHDC1	+	exon-exon	three_prime_utr,gene,exon,transcript,CDS	2	0	1	4	2	3	1	0	1	1	1	2	0	1	1	1	1	0	0	1	0	0	0	1	1	1	0	2	0	0	0	0	2	0	0	0	0	0	0	1	0	0	0
14	50262509	50267414	NEMF	-	exon-exon	transcript,gene,exon,CDS	6	3	3	5	0	5	2	3	2	0	4	3	0	0	7	1	1	0	2	0	0	1	0	0	0	3	2	0	2	1	0	1	0	0	0	1	0	1	2	0	0	0	0
14	50262509	50298079	NEMF	-	exon-exon	transcript,gene,exon,CDS	2	1	0	1	1	2	0	1	1	1	3	0	0	0	5	0	1	0	0	0	1	1	0	0	0	1	0	0	1	0	0	0	0	0	0	0	1	0	0	0	0	0	0
14	50266193	50298079	NEMF	-	exon-exon	transcript,gene,exon,CDS	1	1	1	4	0	1	1	2	1	0	1	6	0	0	1	0	0	0	0	0	0	0	0	2	0	2	0	0	1	0	0	0	2	0	0	0	1	0	0	3	0	0	0
14	50292585	50298079	NEMF	-	exon-exon	transcript,gene,exon,CDS	3	5	7	6	6	4	3	7	5	5	4	9	0	1	3	3	1	2	2	2	1	1	4	1	2	2	1	1	3	4	1	3	4	1	1	1	2	0	0	5	3	1	2
14	50616726	50616948	SOS2	-	exon-exon	transcript,gene,exon,CDS	17	3	8	13	17	11	2	20	6	8	4	33	3	3	8	6	4	4	4	4	1	8	8	8	5	2	1	5	4	3	1	3	11	3	0	0	5	2	5	7	3	1	0
14	50796551	50799150	CDKL1	-	exon-exon	transcript,gene,exon,CDS,three_prime_utr	3	0	0	0	1	2	0	0	0	0	0	3	0	1	0	1	0	0	0	1	0	0	6	2	0	0	0	2	0	1	1	0	0	0	0	0	0	0	0	0	0	0	0
14	51107468	51111732	SAV1	-	exon-exon	transcript,gene,exon,CDS	0	0	1	1	2	0	0	0	4	0	0	3	0	1	0	0	1	0	0	0	0	0	1	0	1	0	0	1	0	0	1	0	1	0	0	0	0	0	1	0	0	0	0
14	52977958	53011089	TXNDC16	-	exon-exon	five_prime_utr,transcript,gene,exon,CDS	0	1	2	0	2	3	0	0	0	0	0	0	0	1	0	0	0	0	0	2	0	1	0	0	0	0	0	0	0	0	1	0	4	0	0	0	1	0	0	1	1	0	1
14	55168780	55169298	SAMD4A	+	exon-exon	transcript,gene,exon,CDS	2	0	1	3	0	0	1	1	0	1	1	4	0	1	2	0	1	0	1	7	0	0	1	1	2	1	0	0	1	0	1	0	2	1	0	0	0	1	0	0	0	1	0
14	55433193	55434112	WDHD1	-	exon-exon	three_prime_utr,gene,exon,transcript,CDS	0	0	0	0	1	1	0	0	0	0	0	0	0	0	0	0	0	0	0	0	0	0	0	0	0	0	0	0	0	0	0	0	0	0	0	0	0	0	0	0	0	1	0
14	56078737	56086030	KTN1	+	exon-exon	five_prime_utr,transcript,gene,exon,CDS	13	6	2	7	2	10	6	5	7	5	5	8	1	0	2	1	1	7	4	3	1	0	2	2	3	9	2	5	0	3	2	4	15	1	0	0	5	1	1	6	4	2	4
14	56114743	56115588	KTN1	+	exon-exon	transcript,gene,exon,CDS	4	0	6	4	1	2	3	1	5	0	1	6	1	3	3	3	1	1	4	1	2	0	2	2	0	1	1	7	2	2	4	0	1	4	2	1	1	2	3	2	2	3	1
14	57740962	57741607	AP5M1	+	exon-exon	five_prime_utr,exon,gene,transcript,CDS	2	0	0	4	0	0	1	1	0	0	0	1	0	0	0	0	0	1	0	0	0	0	0	0	0	2	0	0	0	0	0	0	1	1	0	1	2	0	0	0	0	0	0
14	57740962	57747140	AP5M1	+	exon-exon	five_prime_utr,exon,CDS,three_prime_utr,gene,transcript	2	1	0	1	0	0	0	0	0	2	0	2	0	0	1	1	0	0	1	5	0	0	0	1	0	0	0	0	1	0	0	4	0	0	0	0	0	0	0	0	0	0	0
14	58690340	58690574	ACTR10	+	exon-exon	transcript,three_prime_utr,gene,exon,CDS	1	0	0	0	1	0	1	0	0	1	0	3	0	0	0	3	0	1	0	0	0	0	1	0	0	2	0	1	0	1	0	0	0	1	0	0	0	0	0	1	1	0	0
14	58785260	58796887	ARID4A	+	exon-exon	transcript,gene,exon,CDS	5	0	3	4	3	2	3	2	1	2	3	2	0	0	1	0	2	4	1	0	1	1	2	0	2	0	0	1	2	1	0	0	2	2	1	0	1	3	1	1	4	1	0
14	61262935	61285565	MNAT1	+	exon-exon	transcript,gene,exon,CDS	4	1	2	4	0	0	3	4	6	1	1	5	0	0	2	2	0	2	1	1	0	0	1	0	2	2	0	0	0	1	2	0	1	0	0	0	1	0	0	1	1	1	1
14	62187100	62188541	HIF1A	+	exon-exon	five_prime_utr,transcript,gene,exon,CDS	0	0	1	0	1	1	0	5	0	1	0	6	0	0	1	0	0	0	0	1	0	0	1	0	0	0	0	1	0	0	1	2	0	2	0	0	1	0	0	0	0	1	0
14	62188227	62188541	HIF1A	+	exon-exon	transcript,gene,exon,CDS	3	1	2	5	0	0	1	1	2	1	1	4	0	0	1	0	1	0	1	0	3	0	2	2	3	0	2	0	7	0	2	0	0	1	0	0	0	2	0	1	0	1	0
14	64065474	64066691	WDR89	-	exon-exon	five_prime_utr,three_prime_utr,gene,exon,transcript	0	1	0	0	2	1	0	1	1	1	0	0	0	0	4	1	1	0	0	0	0	0	0	2	1	0	0	0	1	0	0	0	0	0	0	0	0	0	0	1	0	0	1
14	64465632	64467437	SYNE2	+	exon-exon	five_prime_utr,transcript,gene,exon,CDS	1	0	0	0	0	1	1	0	5	1	0	3	0	2	0	0	0	1	0	0	1	0	0	0	0	1	0	0	0	1	0	0	2	1	0	0	3	1	0	0	0	0	3
14	64465632	64483349	SYNE2	+	exon-exon	five_prime_utr,transcript,gene,exon,CDS	4	1	0	0	2	3	2	0	1	0	0	1	0	0	0	0	0	1	0	0	0	0	0	0	0	0	1	0	0	0	0	0	0	2	0	1	4	2	1	0	0	2	0
14	64465632	64489581	SYNE2	+	exon-exon	five_prime_utr,transcript,gene,exon,CDS	4	3	4	0	8	6	2	1	4	0	2	6	0	2	0	2	1	4	0	2	3	3	1	1	7	0	0	0	4	0	0	3	4	1	0	1	1	1	3	0	3	1	1
14	64988205	64990120	ZBTB1	+	exon-exon	five_prime_utr,transcript,gene,exon,CDS	3	3	3	2	0	0	0	4	1	2	3	4	0	0	1	0	3	0	0	2	0	0	0	2	1	0	0	1	1	0	0	3	1	3	0	0	0	4	1	3	0	1	0
14	66028055	66028484	FUT8	+	exon-exon	five_prime_utr,transcript,gene,exon,CDS	11	3	1	3	7	12	4	5	40	4	1	2	0	0	10	0	1	2	3	4	4	0	1	1	9	1	2	1	3	6	4	3	8	2	0	0	8	4	2	7	2	0	1
14	66028055	66096324	FUT8	+	exon-exon	five_prime_utr,transcript,gene,exon,CDS	0	0	2	0	0	4	4	0	3	1	5	0	0	0	1	0	0	0	0	0	0	0	0	0	1	0	0	0	0	0	0	0	0	1	0	0	1	0	2	3	1	0	0
14	66082696	66096324	FUT8	+	exon-exon	five_prime_utr,transcript,gene,exon,CDS	1	2	0	0	0	1	0	0	2	1	1	1	0	0	0	0	0	0	0	2	0	0	0	0	3	0	0	1	0	0	0	0	1	0	0	1	1	0	0	3	0	0	0
14	66188493	66191041	FUT8	+	exon-exon	transcript,gene,exon,CDS	0	0	0	0	0	2	0	1	4	0	0	0	0	0	0	0	0	0	0	0	0	0	0	0	0	0	0	0	0	0	0	0	1	0	0	0	0	0	0	0	1	0	0
14	67736418	67770316	MPP5	+	exon-exon	five_prime_utr,exon,gene,transcript,CDS	6	0	0	7	0	2	2	1	2	2	0	5	1	0	1	2	2	2	0	3	3	0	4	1	3	1	0	3	0	0	0	0	7	0	0	1	3	0	1	0	3	0	0
14	67768106	67770316	MPP5	+	exon-exon	transcript,gene,exon,CDS	4	1	3	3	3	3	2	0	1	0	0	2	1	1	0	0	2	1	0	0	0	0	1	1	2	1	1	1	0	0	0	0	0	2	0	0	0	0	1	0	0	0	1
14	67812485	67814170	ATP6V1D	-	exon-exon	three_prime_utr,gene,exon,transcript,CDS	1	1	3	2	0	2	0	0	0	0	1	4	2	0	2	0	1	2	0	0	1	1	2	1	0	0	3	2	0	1	1	1	1	1	0	0	0	1	0	0	1	2	0
14	69583083	69589077	DCAF5	-	exon-exon	five_prime_utr,exon,gene,transcript,CDS	3	0	1	0	0	1	0	0	2	0	1	1	0	0	1	0	0	0	0	0	0	0	1	0	1	0	0	0	0	0	1	0	0	0	0	1	0	0	1	0	0	1	0
14	71492834	71502874	PCNX	+	exon-exon	transcript,gene,exon,CDS	4	0	0	2	0	2	1	1	1	0	0	2	1	0	1	0	1	2	0	1	0	0	1	0	1	0	0	0	1	0	0	0	3	0	0	0	0	1	0	1	0	0	0
14	71867511	71884913	SIPA1L1	+	exon-exon	transcript,gene,exon	4	0	3	1	2	2	7	4	10	3	2	3	5	3	5	1	1	3	3	0	1	0	2	1	3	2	4	2	8	1	7	0	4	1	0	0	4	4	0	3	3	1	3
14	71880665	71884913	SIPA1L1	+	exon-exon	transcript,gene,exon	1	2	1	1	4	0	7	2	2	0	0	3	3	9	4	1	4	6	0	2	3	2	2	0	4	0	2	4	1	1	14	2	7	3	0	0	1	2	3	4	6	1	6
14	72054288	72056087	SIPA1L1	+	exon-exon	five_prime_utr,transcript,gene,exon,CDS	1	3	1	0	0	0	0	2	2	0	1	0	0	0	0	0	0	2	0	0	0	0	0	0	0	0	0	0	1	0	0	0	1	0	0	0	1	1	0	3	7	0	2
14	73459851	73460065	ZFYVE1	-	exon-exon	transcript,gene,exon,CDS	1	1	2	0	1	1	0	0	3	0	0	1	0	0	0	0	0	2	0	0	0	0	0	0	1	0	0	1	0	1	0	0	1	0	0	0	1	0	1	0	0	0	0
14	73614503	73614802	PSEN1	+	exon-exon	five_prime_utr,exon,gene,transcript,CDS	2	3	2	14	1	6	3	5	7	5	1	4	2	3	3	8	0	3	8	1	2	2	6	2	2	0	2	3	10	4	1	1	29	2	0	0	2	1	4	7	1	2	5
14	73614503	73614814	PSEN1	+	exon-exon	five_prime_utr,exon,gene,transcript,CDS	5	1	1	4	2	4	1	1	9	9	2	3	0	1	5	5	0	3	3	0	5	0	3	0	2	1	0	2	1	2	1	1	11	2	0	0	2	3	6	5	0	2	4
14	73614503	73640415	PSEN1	+	exon-exon	five_prime_utr,exon,CDS,three_prime_utr,gene,transcript	3	3	0	1	0	4	5	3	6	1	3	2	1	2	6	0	0	1	0	0	0	0	1	0	4	0	1	1	1	0	1	0	4	0	0	1	1	1	6	1	1	0	1
14	75513079	75516421	MLH3	-	exon-exon	five_prime_utr,transcript,gene,exon,CDS	16	5	1	4	3	1	1	2	2	4	2	14	1	2	9	3	2	3	1	2	0	1	6	3	4	3	1	4	3	1	1	0	5	3	0	1	1	5	1	1	1	3	3
14	75576388	75577074	NEK9	-	exon-exon	transcript,gene,exon,CDS	7	0	6	4	0	2	1	3	2	0	1	6	0	0	0	0	0	1	5	3	1	0	1	0	0	0	1	1	4	1	1	0	2	2	0	0	2	0	3	4	0	1	1
14	76198681	76201632	TTLL5	+	exon-exon	transcript,gene,exon,CDS	3	0	0	0	1	1	1	1	0	3	0	0	0	0	4	0	2	0	0	0	0	0	0	0	0	0	0	0	3	1	0	1	1	1	0	0	0	0	0	0	0	0	0
14	76633006	76647192	GPATCH2L	+	exon-exon	transcript,three_prime_utr,gene,exon,CDS	5	1	1	2	4	0	2	1	3	6	2	2	0	0	2	0	2	1	0	3	0	0	0	0	5	0	1	0	0	0	0	0	2	1	0	0	3	1	3	6	1	0	0
14	76633006	76662315	GPATCH2L	+	exon-exon	five_prime_utr,exon,CDS,three_prime_utr,gene,transcript	0	0	0	2	0	0	1	0	2	1	1	1	0	0	1	1	1	0	0	0	0	2	1	1	1	0	2	0	0	0	1	0	2	0	1	0	0	2	0	1	0	0	2
14	80163973	80174831	NRXN3	+	exon-intron	transcript,gene,exon,CDS	0	0	0	0	0	0	0	1	0	0	0	0	0	0	1	0	0	0	0	0	0	0	0	1	4	0	0	0	1	0	0	0	0	0	0	0	0	0	0	0	0	0	0
14	80163973	80271533	NRXN3	+	exon-exon	transcript,gene,exon,CDS	2	2	1	2	0	0	1	0	0	5	0	1	1	0	6	0	2	0	0	0	0	0	0	1	7	0	0	0	4	0	0	1	2	1	0	0	1	1	0	0	0	0	1
14	80963812	80997230	CEP128	-	exon-exon	three_prime_utr,gene,exon,transcript,CDS	0	2	1	3	2	3	0	0	3	0	0	1	0	0	1	0	0	0	0	0	2	0	0	0	0	0	2	0	1	0	2	1	0	0	0	0	0	0	1	2	0	0	2
14	81209419	81227957	CEP128	-	exon-exon	transcript,gene,exon,CDS	0	1	0	0	1	0	1	0	0	0	0	1	0	0	1	0	0	0	0	4	0	0	0	1	0	0	2	0	0	0	0	0	0	0	0	0	0	0	0	2	1	0	0
14	81209419	81244390	CEP128	-	exon-exon	transcript,gene,exon,CDS	2	2	0	0	3	4	2	0	4	3	0	0	1	2	0	0	0	2	0	0	0	1	0	0	1	1	0	1	1	1	0	0	2	0	0	0	2	0	0	1	1	0	0
14	81362062	81372425	CEP128	-	exon-exon	transcript,gene,exon,CDS	0	0	2	1	0	4	0	0	2	1	2	1	0	1	0	1	1	0	0	0	0	0	0	0	1	1	2	0	3	0	2	0	0	0	0	0	1	0	0	0	0	0	1
14	84112888	84132553	not_annotated	+	intergenic-intergenic	not_annotated	0	0	0	0	0	0	0	0	1	0	0	0	0	0	0	0	0	0	0	0	0	0	0	0	0	0	0	0	0	1	0	0	13	0	0	0	0	0	0	0	0	0	0
14	88883055	88899556	SPATA7	+	exon-exon	three_prime_utr,gene,exon,transcript,CDS	4	0	1	6	0	0	1	0	0	0	0	3	0	0	1	2	0	1	1	0	0	0	0	2	1	0	0	0	1	1	0	2	3	0	0	0	1	0	0	0	0	0	0
14	88883055	88904247	SPATA7	+	exon-exon	three_prime_utr,gene,exon,transcript,CDS	3	1	2	7	3	0	0	1	0	0	0	2	0	0	0	1	0	0	0	0	0	0	0	1	3	2	0	2	2	1	0	1	3	3	0	1	2	0	0	3	0	1	1
14	89041037	89044484	ZC3H14	+	exon-exon	transcript,three_prime_utr,gene,exon,CDS	1	0	3	1	1	0	3	0	2	1	0	3	1	0	0	0	1	4	0	0	0	0	2	0	1	1	0	1	2	1	0	1	2	3	0	0	2	0	0	2	1	0	1
14	89041037	89076147	ZC3H14	+	exon-exon	transcript,gene,exon,CDS	1	0	0	0	1	0	0	0	1	0	1	4	0	0	0	0	0	0	0	0	0	0	0	2	0	0	0	0	0	0	0	1	0	0	0	1	0	0	0	0	1	0	0
14	89192885	89221015	EML5	-	exon-exon	transcript,gene,exon,CDS	1	0	0	1	2	0	1	0	7	0	5	0	0	0	0	0	0	0	0	0	1	0	0	0	0	0	0	0	0	0	0	0	0	0	0	0	0	0	0	0	0	0	0
14	89319315	89327676	TTC8	+	exon-exon	five_prime_utr,exon,CDS,three_prime_utr,gene,transcript	1	2	0	0	0	1	0	0	2	0	0	4	0	2	2	0	0	0	1	0	0	0	0	1	0	0	0	2	1	0	0	0	0	0	0	0	1	0	0	0	0	0	1
14	89628045	89629313	FOXN3	-	exon-exon	transcript,gene,exon,CDS,three_prime_utr	5	0	6	1	0	0	0	0	0	0	2	1	0	0	0	1	0	0	1	0	0	0	0	0	3	3	4	0	2	0	0	0	3	2	0	0	1	0	1	0	0	0	1
14	90870781	90870858	CALM1	+	exon-exon	transcript,three_prime_utr,gene,exon,CDS	0	1	0	0	0	0	2	0	0	1	0	0	0	0	1	0	0	2	0	0	0	0	0	0	0	0	1	0	0	0	0	0	0	1	0	0	0	4	0	0	1	1	0
14	91110392	91146879	TTC7B	-	exon-exon	exon,three_prime_utr,gene,transcript,CDS	0	1	0	1	0	1	0	0	7	0	0	0	0	0	0	0	0	0	0	0	0	0	0	0	0	0	0	0	1	0	0	0	0	0	0	0	0	0	1	0	0	0	0
14	91409422	91413894	RPS6KA5	-	exon-exon	three_prime_utr,gene,exon,transcript,CDS	2	0	1	0	0	0	1	1	4	0	0	0	0	0	1	0	0	0	0	1	0	0	0	0	0	0	0	0	0	0	1	0	0	0	0	0	2	0	1	1	0	0	0
14	91409422	91467503	RPS6KA5	-	exon-exon	five_prime_utr,exon,CDS,three_prime_utr,gene,transcript	1	0	2	0	1	0	1	1	1	3	1	1	0	0	0	0	0	0	0	0	0	0	1	0	0	0	1	0	1	1	0	0	1	1	0	1	4	0	1	0	1	0	0
14	91444650	91467503	RPS6KA5	-	exon-exon	five_prime_utr,transcript,gene,exon,CDS	3	1	5	3	0	2	3	1	1	3	1	1	1	0	3	3	1	0	0	0	0	0	2	1	1	1	0	0	3	0	0	1	0	0	0	0	12	0	0	0	6	2	0
14	91808724	91810001	CCDC88C	-	exon-exon	transcript,gene,exon,CDS	1	0	0	0	1	1	1	0	0	1	0	0	1	0	0	0	1	0	0	1	0	0	0	0	1	0	0	0	1	0	0	1	0	0	0	1	0	0	0	0	0	0	0
14	91947920	91952074	SMEK1	-	exon-exon	transcript,gene,exon,CDS	12	0	2	4	2	3	3	2	8	5	1	3	1	2	2	1	4	0	3	3	0	1	2	3	4	3	0	3	2	1	1	3	6	3	0	0	3	3	3	3	1	0	2
14	91947920	91957146	SMEK1	-	exon-exon	transcript,gene,exon,CDS	3	0	3	4	1	4	2	1	2	6	5	6	0	2	2	0	2	1	0	0	0	1	0	0	1	1	0	2	1	2	3	1	1	0	5	0	1	0	4	0	2	0	0
14	92126181	92174580	CATSPERB	-	exon-exon	transcript,gene,exon,CDS	1	0	2	1	6	0	0	0	0	0	0	0	0	0	0	0	0	1	0	0	0	0	0	2	1	0	0	0	2	0	0	0	0	0	0	0	0	0	0	0	0	0	0
14	92185762	92195823	CATSPERB	-	exon-exon	start_codon,transcript,gene,exon,CDS	2	0	1	1	8	2	0	2	1	3	0	1	1	1	2	0	0	2	0	0	0	1	0	2	0	1	1	0	0	0	0	0	0	0	0	0	0	0	0	0	0	0	0
14	92264129	92268765	TC2N	-	exon-exon	transcript,gene,exon,CDS	3	0	2	2	1	2	2	2	0	0	0	2	0	1	1	0	0	2	0	0	0	0	0	0	2	0	0	0	1	0	0	1	1	0	0	0	3	1	0	0	1	0	0
14	92555074	92560175	ATXN3	-	exon-exon	five_prime_utr,exon,CDS,three_prime_utr,gene,transcript	2	0	1	1	1	0	0	0	0	0	0	1	0	2	0	0	0	0	0	0	0	1	1	0	0	0	0	0	1	0	0	0	4	0	0	0	0	1	0	0	0	0	0
14	92559596	92563182	ATXN3	-	exon-exon	five_prime_utr,exon,CDS,three_prime_utr,gene,transcript	3	0	0	2	0	1	2	0	1	4	1	2	0	0	1	1	0	0	0	0	0	0	1	0	0	0	0	1	0	0	0	0	0	0	0	0	0	0	1	1	0	0	0
14	93760204	93761283	BTBD7	-	exon-exon	transcript,gene,exon,CDS	4	1	0	0	0	1	0	0	0	1	0	1	0	2	0	1	0	0	0	0	0	0	0	0	0	0	0	0	0	0	0	0	0	0	0	0	0	0	0	0	0	0	0
14	93760204	93762503	BTBD7	-	exon-exon	five_prime_utr,transcript,gene,exon,CDS	4	3	4	4	0	0	0	1	0	5	4	1	2	0	8	1	1	0	0	6	0	0	0	0	4	1	0	0	0	0	0	1	1	0	0	0	0	1	0	1	2	0	1
14	97022184	97022750	PAPOLA	+	exon-exon	three_prime_utr,gene,exon,transcript,CDS	2	0	2	0	3	2	0	0	0	1	1	1	0	0	0	0	0	0	0	1	0	0	1	0	1	0	0	0	0	0	0	0	0	0	0	0	0	0	0	2	0	1	0
14	97026986	97029230	PAPOLA	+	exon-exon	three_prime_utr,gene,exon,transcript,CDS	1	0	1	1	1	0	1	0	2	1	0	1	0	0	0	0	0	2	0	0	0	0	0	0	3	0	1	3	1	1	4	0	3	2	0	0	0	1	3	1	0	0	1
14	97299804	97327072	VRK1	+	exon-exon	five_prime_utr,exon,gene,transcript,CDS	14	5	4	12	15	7	32	4	37	39	13	12	2	6	11	8	2	62	0	5	3	9	6	1	20	6	10	8	5	0	7	4	3	2	3	0	20	15	12	14	30	7	15
14	99723808	99724173	BCL11B	-	exon-exon	transcript,gene,exon,CDS	0	0	0	0	3	1	1	0	1	0	0	0	0	4	0	0	0	0	1	0	0	0	0	0	0	0	0	0	0	0	0	0	2	0	0	0	0	0	0	1	0	0	0
14	99723808	99724176	BCL11B	-	exon-exon	transcript,gene,exon,CDS	7	1	1	0	0	2	0	1	1	1	0	1	2	5	1	0	0	0	0	0	1	0	0	0	0	0	0	0	0	1	0	0	1	2	0	1	1	1	0	2	0	0	1
14	99924616	99932150	SETD3	-	exon-exon	five_prime_utr,exon,CDS,three_prime_utr,gene,transcript	50	9	25	23	44	25	41	18	71	43	30	42	6	6	32	14	10	26	7	22	15	11	9	8	23	7	7	15	30	4	20	11	54	8	1	1	24	18	27	15	18	5	28
14	102368056	102372866	PPP2R5C	+	exon-exon	three_prime_utr,gene,exon,transcript,CDS	4	0	0	1	1	0	2	0	1	1	0	2	0	1	1	0	1	0	0	0	0	1	0	1	2	0	0	0	1	0	0	1	0	0	0	0	1	1	1	1	0	0	2
14	102486230	102489217	DYNC1H1	+	exon-exon	transcript,gene,exon,CDS	4	0	0	3	0	1	1	1	0	5	2	6	1	2	1	1	0	0	1	0	0	0	5	1	0	4	1	4	3	0	4	0	5	1	1	1	0	1	2	1	4	0	1
14	102506573	102507010	DYNC1H1	+	exon-exon	transcript,gene,exon,CDS	16	4	9	10	10	14	13	12	21	24	17	20	3	4	14	5	5	7	6	1	5	3	7	6	12	10	8	9	10	3	14	3	21	4	0	2	10	8	18	17	0	3	22
14	102659800	102661457	WDR20	+	exon-exon	five_prime_utr,exon,CDS,three_prime_utr,gene,transcript	4	2	5	4	3	3	5	2	6	2	2	4	4	2	3	1	2	1	0	0	0	0	1	0	1	0	0	1	2	2	1	1	7	1	0	0	2	0	3	4	3	0	5
14	102661275	102664184	WDR20	+	exon-exon	five_prime_utr,exon,CDS,three_prime_utr,gene,transcript	4	0	2	0	2	4	1	0	1	0	0	3	0	1	2	2	0	0	2	0	0	1	4	0	3	0	0	2	1	0	0	1	6	2	0	0	1	0	0	0	1	0	0
14	102661275	102676199	WDR20	+	exon-exon	five_prime_utr,exon,CDS,three_prime_utr,gene,transcript	6	0	2	3	2	2	4	1	0	6	3	4	1	2	5	1	1	3	0	5	0	2	1	1	1	3	0	1	0	0	0	1	1	3	0	1	2	0	4	3	0	1	1
14	103465902	103478525	CDC42BPB	-	exon-exon	transcript,gene,exon,CDS	0	0	0	0	1	0	1	4	0	0	0	0	0	1	0	1	0	0	0	1	0	0	0	0	0	0	0	0	0	0	0	0	0	0	0	0	0	0	1	2	0	0	1
14	103470265	103478525	CDC42BPB	-	exon-exon	transcript,gene,exon,CDS	4	0	4	2	1	1	3	2	9	2	2	9	2	7	1	4	1	0	0	0	0	0	2	0	1	0	0	0	3	0	3	0	6	2	0	0	2	2	1	2	3	3	3
14	103865288	103871604	MARK3	+	intron-exon	exon,gene,transcript,CDS	6	0	4	9	4	6	2	3	1	2	1	3	1	0	0	0	1	0	1	0	0	0	1	1	1	0	2	1	5	0	2	0	3	0	0	0	1	0	1	1	2	0	1
15	20671448	20671623	HERC2P3	-	exon-exon	transcript,gene,exon	1	0	0	0	0	0	0	0	4	0	0	0	0	1	0	0	0	0	0	0	0	0	0	0	1	0	0	0	0	0	0	0	1	0	0	0	0	0	0	0	0	0	0
15	20867289	20876597	NBEAP1	-	exon-exon	exon,gene,transcript	0	5	0	0	0	0	0	0	0	0	0	2	0	0	0	0	0	0	0	0	0	0	0	0	0	1	0	0	0	0	0	0	0	0	0	0	0	0	0	0	0	0	0
15	20874797	20876597	NBEAP1	-	exon-exon	exon,gene,transcript	0	6	0	0	0	0	0	0	0	0	0	0	0	0	0	0	0	0	0	0	0	0	0	0	0	0	0	0	0	0	0	0	0	0	0	0	0	0	0	0	0	0	0
15	22835916	22842183	TUBGCP5	+	exon-exon	transcript,gene,exon,CDS	4	0	0	3	1	1	1	0	0	0	0	0	0	0	1	0	0	2	1	0	0	0	2	0	2	0	0	0	1	0	0	1	0	0	0	0	2	0	1	0	2	0	0
15	22835916	22849121	TUBGCP5	+	exon-exon	transcript,gene,exon,CDS	10	3	0	0	1	0	3	1	1	0	2	3	1	0	0	0	0	1	1	0	0	2	3	0	1	0	1	0	2	0	1	1	1	2	0	0	1	0	0	0	1	1	0
15	24369722	24426402	not_annotated	+	intergenic-intergenic	not_annotated	0	0	0	4	0	0	0	0	0	0	0	7	0	0	0	0	0	0	0	0	0	0	2	0	0	0	0	1	0	0	0	0	0	0	0	0	8	0	0	0	0	0	0
15	24620751	24642310	not_annotated	+	intergenic-intergenic	not_annotated	1	1	0	1	0	0	0	0	0	0	0	1	0	0	0	0	0	0	0	2	0	0	0	0	0	0	0	0	0	0	0	1	0	1	0	0	0	0	0	0	0	0	0
15	24793531	24815275	PWRN1	+	exon-exon	transcript,gene,exon	0	0	1	0	0	0	0	0	0	0	0	0	0	1	0	0	0	0	0	1	0	0	0	1	0	0	0	0	0	1	0	0	0	0	0	0	4	0	0	0	0	0	0
15	25650608	25657118	UBE3A	-	exon-exon	gene,five_prime_utr,exon,CDS,start_codon,transcript	101	9	49	98	34	39	41	53	40	38	39	113	19	21	39	33	10	35	51	14	11	21	49	40	29	13	10	33	44	9	34	24	72	28	8	3	67	18	19	45	35	3	11
15	25650608	25660989	UBE3A	-	exon-intron	transcript,start_codon,exon,CDS,gene	5	0	6	9	7	4	6	3	5	0	4	2	0	1	3	0	2	2	2	1	1	1	1	2	2	0	0	1	7	1	2	3	6	1	0	0	2	4	1	5	7	0	2
15	30029468	30054641	TJP1	-	exon-exon	transcript,gene,exon,CDS	0	0	0	0	0	0	0	0	0	0	1	0	0	0	0	0	0	0	0	0	0	0	0	1	0	0	0	0	0	0	0	0	4	0	0	0	0	0	0	0	0	0	0
15	30053342	30065560	TJP1	-	exon-exon	transcript,gene,exon,CDS	7	1	3	0	0	0	4	3	3	1	1	6	3	0	3	1	3	0	0	0	1	3	0	1	6	1	0	0	0	1	1	0	2	0	0	0	0	1	5	0	4	1	2
15	30053342	30092905	TJP1	-	exon-exon	transcript,gene,exon,CDS	0	1	4	0	0	1	0	1	0	3	0	1	1	0	2	2	0	0	0	0	0	1	1	0	3	0	0	0	0	0	0	1	1	0	0	0	1	0	0	1	1	0	1
15	30766559	30776889	CTD-3092A11.1	+	exon-exon	transcript,gene,exon	1	0	7	1	2	1	1	0	2	1	0	4	1	1	2	4	2	1	0	1	1	0	2	2	0	1	1	0	0	0	0	0	1	2	0	1	1	1	3	4	1	0	0
15	31200321	31206294	FAN1	+	exon-exon	three_prime_utr,gene,exon,transcript,CDS	4	0	0	1	2	0	1	1	0	0	1	1	0	0	1	0	0	0	0	1	0	1	0	0	0	0	1	0	3	0	0	0	0	1	0	0	0	0	0	1	0	0	0
15	32814649	32825569	RP11-632K20.7	-	intron-exon	exon,gene,transcript	8	1	6	16	4	6	8	4	7	2	3	5	2	7	3	5	1	3	3	5	3	3	3	9	7	8	1	3	6	0	3	7	18	1	1	2	4	5	8	17	5	0	0
15	32815230	32825569	RP11-632K20.7	-	exon-exon	transcript,gene,exon	6	0	6	18	1	3	4	0	0	2	2	7	4	3	4	2	3	5	2	4	2	2	2	3	3	3	1	1	0	1	2	1	7	1	1	0	2	2	4	7	4	0	0
15	32819014	32825569	RP11-632K20.7	-	exon-exon	transcript,gene,exon	15	5	29	35	9	3	4	5	21	2	1	33	6	1	10	21	14	6	3	5	8	1	2	14	6	7	3	4	3	3	2	9	10	4	0	4	8	2	4	21	14	11	2
15	32820733	32825569	RP11-632K20.7	-	exon-exon	exon,gene,transcript	2	0	3	0	0	0	0	0	0	0	0	1	1	1	0	0	0	1	0	0	0	0	0	0	0	0	0	0	1	0	0	0	1	0	0	0	0	0	0	1	4	0	0
15	33180373	33194241	FMN1	-	exon-exon	transcript,gene,exon,CDS	1	0	0	0	0	0	0	0	5	0	0	0	0	0	0	0	0	0	0	0	0	0	0	0	0	0	0	0	0	0	0	0	0	0	0	0	0	0	0	0	0	0	0
15	33445249	33447246	FMN1	-	exon-exon	five_prime_utr,transcript,gene,exon,CDS	0	0	0	0	0	0	0	0	21	0	0	0	0	0	0	0	0	0	0	0	0	0	0	0	0	0	0	0	0	0	0	0	0	0	0	0	0	0	0	0	0	0	0
15	36983886	37002162	C15orf41	+	exon-exon	transcript,gene,exon,CDS	0	0	0	1	1	0	0	1	2	0	0	0	0	1	0	0	0	0	0	0	0	0	0	1	0	0	0	0	0	4	0	0	3	0	0	0	0	0	1	0	0	0	0
15	41036245	41037457	RMDN3	-	exon-exon	three_prime_utr,gene,exon,transcript,CDS	6	3	0	1	2	2	2	0	1	4	0	1	1	0	4	0	2	1	0	1	0	3	0	0	2	0	0	0	1	0	0	0	1	1	1	0	1	1	0	0	0	0	1
15	41361768	41362745	INO80	-	exon-exon	transcript,gene,exon,CDS	3	0	3	1	4	1	0	3	2	2	4	4	4	0	2	3	0	2	3	1	1	2	2	1	0	1	0	2	3	1	0	0	8	2	0	0	2	3	0	1	3	0	1
15	41377567	41379880	INO80	-	exon-exon	transcript,gene,exon,CDS	3	1	2	1	4	0	0	2	0	1	2	2	1	2	2	0	1	0	0	2	0	0	0	0	2	0	0	2	2	1	0	3	2	2	1	0	2	0	1	0	1	0	0
15	41648237	41669502	NUSAP1	+	exon-exon	exon,gene,transcript,CDS	0	0	4	1	0	1	1	1	5	2	0	0	0	0	1	0	0	4	0	0	0	1	2	0	2	0	3	0	0	2	0	0	0	1	0	0	2	1	2	2	1	0	0
15	41961026	41962156	MGA	+	exon-exon	five_prime_utr,exon,gene,transcript,CDS	21	8	14	6	12	16	8	19	95	12	47	28	2	12	6	6	8	11	4	12	14	11	1	6	32	7	6	13	10	5	12	7	18	5	5	0	11	12	16	10	16	1	21
15	41988273	41991357	MGA	+	exon-exon	transcript,gene,exon,CDS	5	3	9	10	4	3	6	3	11	10	10	10	1	0	4	2	1	1	2	2	0	3	0	4	2	0	0	0	1	1	1	1	8	2	0	0	4	5	5	3	6	1	1
15	42150800	42151178	SPTBN5	-	exon-exon	transcript,gene,exon,CDS	1	0	0	0	1	0	0	1	0	0	0	0	4	0	0	0	0	0	0	0	0	0	1	0	0	0	0	0	0	0	0	0	0	0	0	0	0	0	0	0	0	0	0
15	42553156	42560230	TMEM87A	-	exon-exon	five_prime_utr,exon,CDS,three_prime_utr,gene,transcript	7	1	4	9	0	2	4	4	5	2	4	6	1	0	2	2	1	1	2	3	0	1	7	0	7	2	1	0	8	1	1	0	7	4	2	1	3	3	2	1	7	2	2
15	42851537	42856055	HAUS2	+	exon-exon	transcript,three_prime_utr,gene,exon,CDS	4	0	0	0	3	0	1	1	1	0	0	1	0	0	0	0	0	0	0	0	0	0	0	0	0	0	0	0	0	1	0	0	1	1	0	0	0	0	0	0	1	0	0
15	42957451	42961535	STARD9	+	exon-exon	transcript,gene,exon,CDS	0	0	0	0	0	1	0	0	0	0	0	0	0	0	0	0	0	0	0	0	0	0	0	0	0	0	0	0	0	0	0	0	0	0	0	0	0	0	0	0	0	0	0
15	43120126	43132631	TTBK2	-	exon-exon	transcript,gene,exon,CDS	6	4	3	3	2	6	1	2	4	4	1	3	1	1	4	1	1	1	3	3	2	0	1	0	3	0	2	1	3	1	0	0	4	0	0	0	0	0	4	0	0	0	0
15	43627894	43641243	ADAL	+	exon-exon	five_prime_utr,transcript,gene,exon,CDS	0	0	0	0	4	0	0	2	0	1	0	1	0	0	0	0	0	0	1	0	0	0	0	0	3	0	0	0	1	0	0	0	0	0	0	0	1	0	1	2	0	1	1
15	44046022	44048964	PDIA3	+	exon-exon	three_prime_utr,gene,exon,transcript,CDS	0	0	2	0	1	1	1	2	2	1	0	0	3	2	1	0	0	3	4	0	1	1	2	0	0	0	1	1	3	0	5	0	4	1	0	0	0	0	0	6	0	0	4
15	44048847	44055404	PDIA3	+	exon-exon	three_prime_utr,gene,exon,transcript,CDS	2	1	4	1	1	0	0	0	2	2	0	2	1	0	1	0	0	0	0	0	0	0	0	0	0	1	0	0	0	0	0	1	1	0	0	0	1	0	1	0	0	0	1
15	44615163	44624276	CASC4	+	exon-exon	five_prime_utr,transcript,gene,exon,CDS	0	1	1	1	1	0	1	4	1	0	0	4	1	0	0	0	0	0	0	0	0	0	0	0	0	2	0	0	2	0	0	0	0	0	0	0	1	0	0	0	1	0	1
15	44620883	44630515	CASC4	+	exon-exon	three_prime_utr,gene,exon,transcript,CDS	3	0	3	2	0	3	2	2	1	1	2	6	0	0	2	0	1	0	0	2	0	1	0	0	2	0	0	0	2	0	0	0	1	0	1	0	1	2	1	1	0	0	2
15	44624186	44630515	CASC4	+	exon-exon	three_prime_utr,gene,exon,transcript,CDS	16	2	9	10	8	8	2	8	4	1	4	8	6	1	4	9	4	0	5	7	2	5	4	2	1	5	1	7	4	4	1	2	7	5	2	0	8	1	0	5	2	0	9
15	44898223	44912601	SPG11	-	exon-exon	transcript,gene,exon,CDS	0	0	0	0	0	0	0	1	0	0	0	5	0	0	0	0	0	0	0	0	0	0	0	0	0	0	0	0	2	1	0	0	0	0	0	0	0	0	0	0	0	0	1
15	44907561	44912601	SPG11	-	exon-exon	three_prime_utr,gene,exon,transcript,CDS	9	0	7	5	3	6	1	8	1	5	5	5	1	3	6	2	1	1	0	2	0	0	0	4	0	3	1	1	4	3	0	3	8	7	0	0	3	0	1	2	4	0	1
15	49319562	49329966	SECISBP2L	-	exon-exon	five_prime_utr,transcript,gene,exon,CDS	0	0	0	1	1	1	0	1	5	0	0	0	0	0	0	0	0	0	0	0	0	0	0	1	0	1	0	1	0	0	0	0	0	0	0	0	1	0	0	0	1	0	0
15	49517402	49531564	GALK2	+	exon-exon	transcript,three_prime_utr,gene,exon,CDS	0	0	0	0	0	1	0	0	3	0	0	0	0	0	0	0	1	0	0	0	1	1	0	0	0	0	0	1	1	0	0	0	2	0	0	0	0	0	1	0	0	0	4
15	49528048	49531564	GALK2	+	exon-exon	five_prime_utr,exon,CDS,three_prime_utr,gene,transcript	10	2	9	14	6	5	7	5	7	7	7	13	3	2	1	3	3	1	1	0	4	2	4	3	5	1	0	2	9	6	1	0	6	7	3	4	2	2	4	1	5	3	24
15	49528048	49584734	GALK2	+	exon-exon	five_prime_utr,exon,CDS,three_prime_utr,gene,transcript	4	0	1	0	3	1	6	1	3	3	4	2	0	0	1	0	0	0	0	3	0	0	0	1	2	3	0	1	3	1	3	3	1	2	0	0	2	1	3	2	1	0	4
15	49917310	49926991	DTWD1	+	exon-exon	five_prime_utr,exon,CDS,three_prime_utr,gene,transcript	0	0	2	0	0	0	0	2	2	1	0	1	1	0	0	0	0	0	0	0	2	0	0	0	1	0	2	0	0	1	0	3	0	4	0	0	2	0	0	0	1	0	1
15	50592986	50593565	GABPB1	-	exon-exon	transcript,gene,exon,CDS	5	1	1	5	2	4	0	3	3	3	3	5	0	1	3	1	0	1	2	0	0	0	1	2	0	0	2	1	4	2	1	0	3	0	0	0	7	0	1	1	4	0	2
15	50592986	50601995	GABPB1	-	exon-exon	start_codon,transcript,gene,exon,CDS	0	0	0	0	0	2	2	1	0	0	1	2	0	3	0	0	0	4	0	4	0	0	0	0	1	0	0	0	0	0	2	1	0	0	0	0	0	3	2	1	1	1	3
15	50741597	50751359	USP8	+	exon-exon	transcript,three_prime_utr,gene,exon,CDS	3	0	0	0	0	1	0	1	0	0	0	2	4	0	0	0	0	0	1	0	0	0	0	0	0	0	0	0	0	0	0	0	0	0	0	0	1	0	1	1	0	0	0
15	50763830	50769696	USP8	+	exon-exon	three_prime_utr,gene,exon,transcript,CDS	4	0	1	0	3	0	0	0	2	1	0	2	1	1	1	0	0	0	1	2	0	0	2	0	0	0	0	1	0	0	0	1	1	0	0	0	1	0	0	0	0	0	1
15	50875286	50884823	TRPM7	-	exon-exon	transcript,gene,exon,CDS	2	0	3	5	3	1	2	1	2	2	0	6	0	0	5	3	3	2	0	0	0	1	0	0	0	1	1	0	3	1	0	0	2	0	0	0	2	1	1	3	7	0	1
15	50878589	50884823	TRPM7	-	exon-exon	transcript,gene,exon,CDS	3	0	3	1	2	1	2	5	0	3	6	2	0	0	2	0	1	1	0	0	2	1	2	1	0	0	0	1	2	0	0	2	2	1	0	0	1	0	0	1	0	0	2
15	50923614	50955243	TRPM7	-	exon-exon	transcript,gene,exon,CDS	4	2	3	3	0	0	0	2	2	0	0	0	0	0	1	0	0	0	0	3	0	0	1	1	0	0	0	0	0	0	0	0	2	0	0	0	0	0	0	0	2	0	3
15	51039692	51041067	SPPL2A	-	exon-exon	exon,gene,transcript,CDS	1	1	0	0	4	0	1	2	1	0	0	0	0	0	1	0	0	0	0	0	0	0	1	1	0	1	0	1	0	0	0	0	2	0	0	0	1	1	0	0	0	0	0
15	51204275	51223168	AP4E1	+	exon-exon	five_prime_utr,transcript,gene,exon,CDS	0	0	0	0	0	1	0	0	0	4	0	2	1	0	1	0	0	0	0	0	0	0	0	1	2	0	0	2	1	0	0	0	0	0	0	0	1	0	0	1	0	0	1
15	51743842	51745838	DMXL2	-	exon-exon	transcript,gene,exon,CDS	2	0	0	0	0	1	0	2	0	0	0	0	0	0	2	0	1	0	0	0	0	0	0	0	0	1	0	1	2	0	0	0	0	1	0	0	1	2	0	0	0	0	0
15	51743842	51747425	DMXL2	-	exon-exon	transcript,gene,exon,CDS	0	0	0	1	0	1	0	0	1	0	1	1	0	0	2	0	0	1	0	0	1	0	0	0	4	0	1	0	2	0	0	0	1	0	0	1	1	2	2	1	0	0	2
15	52073241	52075025	TMOD2	+	exon-exon	transcript,gene,exon,CDS	0	0	0	0	0	0	0	0	0	0	0	2	0	0	0	0	0	0	0	0	0	0	0	0	2	0	0	0	1	0	0	1	3	0	0	0	0	1	0	0	0	0	0
15	52179786	52194233	TMOD3	+	exon-exon	five_prime_utr,transcript,gene,exon,CDS	1	1	1	0	1	1	0	2	0	0	0	4	0	0	0	1	0	0	0	0	0	1	0	0	0	0	0	0	0	0	0	0	0	1	0	0	0	0	0	2	0	1	0
15	52186012	52194233	TMOD3	+	exon-exon	transcript,gene,exon,CDS	3	0	0	1	0	0	0	1	0	0	1	0	0	1	0	0	1	0	0	1	1	0	0	0	0	1	0	0	1	0	1	0	1	0	1	0	0	0	0	0	0	0	0
15	52876942	52885933	FAM214A	-	exon-exon	three_prime_utr,gene,exon,transcript,CDS	3	1	0	1	3	1	0	1	0	3	1	0	0	0	0	0	0	0	0	1	0	4	1	0	1	0	1	0	2	2	1	0	0	1	0	0	0	1	0	0	2	1	0
15	52897330	52906054	FAM214A	-	exon-exon	transcript,gene,exon,CDS	0	0	0	0	1	0	0	0	0	4	0	0	0	0	1	0	0	0	0	0	0	0	0	0	0	0	0	0	0	0	1	0	1	1	0	0	0	0	0	0	1	0	0
15	54304845	54308083	UNC13C	+	intergenic-exon	exon,gene,transcript,CDS,not_annotated	2	4	16	0	13	0	0	5	0	0	23	0	0	0	1	7	0	6	0	0	0	4	3	2	90	4	0	1	18	0	0	9	0	2	0	0	0	0	33	0	1	0	5
15	54527228	54685379	UNC13C	+	exon-exon	transcript,gene,exon,CDS	0	0	0	0	0	0	0	0	0	0	4	0	0	0	0	0	0	0	0	0	0	0	0	0	1	0	0	0	0	0	0	0	0	0	0	0	0	0	0	0	0	0	0
15	56434976	56436681	RFX7	-	exon-exon	five_prime_utr,transcript,gene,exon,CDS	0	0	1	4	1	1	1	0	0	0	0	0	0	0	0	0	0	0	1	0	0	0	0	0	0	0	0	0	0	0	0	0	1	1	0	0	0	0	1	0	0	0	0
15	56665639	56704634	TEX9	+	exon-exon	five_prime_utr,exon,CDS,three_prime_utr,gene,transcript	3	1	2	3	3	1	1	0	2	0	1	6	0	0	1	0	0	0	0	0	2	0	1	1	0	0	0	1	1	1	0	0	0	1	0	0	2	0	0	2	2	0	0
15	56680670	56687032	TEX9	+	exon-exon	transcript,gene,exon,CDS	4	1	3	9	1	2	2	3	3	6	0	17	0	0	9	0	3	0	0	3	0	2	0	3	2	0	0	2	4	1	2	1	0	1	0	0	3	0	1	2	6	0	0
15	56686363	56687032	TEX9	+	exon-exon	transcript,gene,exon,CDS	1	0	2	4	1	2	2	2	0	3	1	3	2	3	0	0	0	0	0	0	0	1	0	1	0	4	0	4	4	1	0	0	0	1	0	0	0	1	0	1	3	1	0
15	57383987	57387361	TCF12	+	exon-intron	exon,gene,transcript,CDS	1	0	2	0	1	0	1	1	1	1	0	0	0	0	0	0	0	0	0	0	0	0	0	0	0	0	0	1	4	0	1	0	0	0	0	0	1	0	0	0	0	0	2
15	58399518	58399667	ALDH1A2	-	exon-exon	transcript,gene,exon	0	0	1	1	0	0	0	1	0	2	0	0	0	0	1	0	0	0	0	1	0	1	0	0	0	1	0	0	0	3	0	0	0	3	0	0	1	0	0	2	0	0	0
15	58913670	58936177	ADAM10	-	exon-exon	three_prime_utr,gene,exon,transcript,CDS	5	5	5	4	0	1	1	2	1	2	2	2	3	0	0	0	1	0	1	0	0	1	5	2	1	0	1	7	0	1	0	0	2	0	0	0	0	1	0	3	2	0	2
15	58957296	58974513	ADAM10	-	exon-exon	transcript,three_prime_utr,gene,exon,CDS	0	0	0	0	0	0	0	0	0	0	0	0	0	0	0	0	0	0	0	0	0	0	0	0	0	0	0	0	0	0	0	0	0	0	0	0	0	10	0	0	0	0	0
15	59179174	59179739	SLTM	-	exon-exon	three_prime_utr,gene,exon,transcript,CDS	10	2	2	2	2	3	2	4	0	2	1	3	0	1	0	1	0	0	0	1	0	0	1	1	3	0	0	1	2	1	0	2	3	1	1	0	0	0	0	0	5	0	3
15	59204762	59205895	SLTM	-	exon-exon	five_prime_utr,exon,CDS,three_prime_utr,gene,transcript	13	8	3	10	5	6	2	5	7	2	3	5	1	1	4	2	0	2	9	0	1	2	3	0	2	1	0	6	2	5	5	3	3	2	3	0	2	2	5	14	1	2	4
15	59204762	59209198	SLTM	-	exon-exon	five_prime_utr,exon,CDS,three_prime_utr,gene,transcript	66	16	24	45	28	38	28	43	28	50	17	59	11	14	29	14	7	6	17	16	2	11	15	11	22	10	12	29	17	7	18	12	25	7	5	3	30	9	13	27	20	5	19
15	59323003	59323901	RNF111	+	exon-exon	five_prime_utr,transcript,gene,exon,CDS	1	2	2	3	1	0	0	2	2	0	3	3	0	2	4	0	0	4	0	1	0	0	1	0	2	0	1	0	0	1	1	0	2	1	0	1	0	2	4	4	1	0	1
15	59323003	59350749	RNF111	+	exon-exon	five_prime_utr,transcript,gene,exon,CDS	0	0	1	0	0	0	1	0	0	0	0	0	0	1	0	0	0	4	2	0	0	0	0	0	0	0	0	0	0	0	1	0	0	0	0	0	0	0	0	1	0	1	0
15	60734615	60737990	NARG2	-	exon-intron	three_prime_utr,gene,exon,transcript,CDS	5	1	1	3	2	2	3	1	1	4	0	3	4	0	1	3	1	2	4	0	0	0	6	1	3	1	0	2	1	1	5	0	5	7	0	0	3	2	1	2	6	0	2
15	62299507	62306191	VPS13C	-	exon-exon	transcript,gene,exon,CDS	20	3	17	52	9	4	7	8	6	8	1	24	0	0	4	13	11	6	5	5	3	5	15	2	8	5	0	9	19	6	2	9	18	7	1	0	27	0	1	4	1	2	6
15	62312678	62336454	VPS13C	-	exon-exon	transcript,gene,exon,CDS	5	0	4	11	1	1	0	1	2	3	0	2	0	0	0	0	3	2	1	0	0	1	1	0	3	0	0	1	2	0	0	1	5	0	0	0	12	1	1	0	2	0	1
15	62325640	62336454	VPS13C	-	exon-exon	transcript,gene,exon,CDS	3	3	2	2	3	4	2	2	2	2	1	4	1	0	1	1	0	0	3	0	3	0	0	0	2	2	0	1	1	1	0	2	3	2	1	0	4	1	1	2	2	0	1
15	63821213	63829355	USP3	+	exon-exon	five_prime_utr,exon,stop_codon,CDS,three_prime_utr,gene,transcript	2	2	0	0	0	2	1	0	6	0	3	3	0	0	0	0	0	1	0	0	0	1	3	0	1	1	0	1	0	0	0	0	2	0	0	0	3	2	0	1	0	0	1
15	63821213	63855207	USP3	+	exon-exon	five_prime_utr,exon,CDS,three_prime_utr,gene,transcript	0	5	3	2	2	1	0	1	4	3	0	1	0	0	1	1	1	0	1	3	0	0	0	1	1	1	0	1	2	1	2	0	5	1	0	0	1	0	0	1	1	0	3
15	63821213	63866602	USP3	+	exon-exon	five_prime_utr,exon,CDS,three_prime_utr,gene,transcript	3	2	1	0	3	4	1	2	4	1	3	2	0	0	3	0	1	1	0	0	0	0	1	0	5	0	0	0	1	0	1	0	2	2	0	0	0	0	1	0	1	1	2
15	63824846	63829355	USP3	+	exon-exon	exon,stop_codon,CDS,three_prime_utr,gene,transcript	2	2	3	1	0	2	1	0	1	1	1	0	0	0	0	1	0	1	0	0	0	1	1	0	0	0	0	1	0	0	3	1	5	0	0	0	1	1	1	2	1	0	1
15	63824846	63852169	USP3	+	exon-exon	three_prime_utr,gene,exon,transcript,CDS	2	0	1	2	2	0	1	2	0	2	1	4	0	0	0	0	0	0	1	1	0	0	1	0	1	0	0	0	0	1	1	0	2	0	0	0	0	1	1	0	0	0	0
15	63824846	63855207	USP3	+	exon-exon	three_prime_utr,gene,exon,transcript,CDS	5	7	3	3	5	4	9	11	5	5	10	9	0	2	14	2	1	2	1	4	1	1	2	3	4	4	2	2	7	1	0	2	11	2	0	0	7	0	1	3	0	0	5
15	63824846	63866602	USP3	+	exon-exon	three_prime_utr,gene,exon,transcript,CDS	2	1	2	2	1	0	1	4	0	3	6	1	0	0	4	0	1	1	0	0	0	0	2	1	1	0	0	2	1	2	1	1	2	1	0	0	0	0	0	0	1	0	0
15	63845914	63855207	USP3	+	exon-exon	exon,three_prime_utr,gene,transcript,CDS	2	7	4	1	5	2	2	2	5	3	5	3	0	0	1	2	0	0	1	5	1	2	0	1	3	0	2	1	0	0	0	0	3	1	0	0	2	2	0	4	0	0	5
15	63845914	63866602	USP3	+	exon-exon	exon,three_prime_utr,gene,transcript,CDS	1	2	3	1	1	1	4	0	3	1	1	3	0	0	4	1	0	1	0	0	0	0	0	0	1	1	0	1	2	0	0	0	0	0	0	0	0	0	0	0	1	0	3
15	63988323	64008672	HERC1	-	exon-exon	transcript,gene,exon,CDS	8	2	4	3	5	2	6	2	0	2	2	4	0	1	5	0	2	0	2	5	1	3	3	1	5	0	1	1	2	1	0	1	4	1	0	0	1	0	1	4	3	0	3
15	63998979	64008672	HERC1	-	exon-exon	transcript,gene,exon,CDS	7	1	2	2	2	3	1	2	1	0	1	1	1	0	1	0	1	0	1	0	0	2	0	0	3	0	0	1	0	0	0	0	1	1	0	1	2	0	1	1	0	0	0
15	64410316	64411053	SNX1	+	exon-exon	five_prime_utr,exon,CDS,three_prime_utr,gene,transcript	0	0	0	2	1	0	0	0	1	2	2	0	0	0	0	0	0	0	0	0	1	0	0	0	0	0	0	2	2	0	0	0	2	0	0	0	0	0	1	1	0	1	0
15	64791492	64792365	ZNF609	+	exon-exon	five_prime_utr,transcript,gene,exon,CDS	64	12	26	33	20	29	21	29	43	16	47	45	13	13	31	4	14	6	9	16	7	2	7	8	24	10	18	4	19	5	7	7	25	14	3	0	20	6	27	24	16	2	51
15	65266940	65275931	SPG21	-	exon-exon	five_prime_utr,transcript,gene,exon,CDS	4	3	7	5	3	3	1	4	7	6	10	11	1	0	4	2	1	5	2	4	0	6	5	2	0	2	2	1	5	0	2	5	2	1	0	0	1	4	2	5	3	0	3
15	65471272	65472542	CLPX	-	exon-exon	five_prime_utr,transcript,gene,exon,CDS	6	0	2	11	6	4	1	4	5	6	5	5	1	1	3	3	0	3	0	1	0	1	4	3	2	1	3	2	7	3	2	0	2	3	0	0	3	2	3	8	0	0	3
15	65772560	65804902	DPP8	-	exon-exon	five_prime_utr,transcript,gene,exon,CDS	0	0	0	0	0	0	0	0	0	0	0	0	0	0	0	0	0	0	0	4	0	0	0	0	0	0	0	0	0	0	0	0	0	0	0	0	0	0	0	0	0	0	0
15	65959787	65962526	DENND4A	-	exon-exon	transcript,gene,exon,CDS	1	1	0	2	0	1	1	1	0	2	0	0	0	0	1	0	1	0	1	6	0	0	2	0	0	0	0	1	0	0	0	0	1	1	0	0	0	0	0	0	1	0	0
15	66015186	66048810	DENND4A	-	exon-exon	five_prime_utr,transcript,gene,exon,CDS	1	0	3	2	1	0	1	1	0	2	4	2	2	0	1	0	0	0	0	1	0	1	0	0	0	0	0	0	0	0	0	0	1	0	0	0	1	0	0	0	2	0	0
15	66021410	66031213	DENND4A	-	exon-exon	transcript,gene,exon,CDS	2	0	0	2	1	2	4	2	1	0	0	1	0	0	1	0	0	0	0	0	0	0	1	0	0	0	1	0	0	2	0	0	0	0	0	0	0	2	0	0	2	0	0
15	66021410	66048810	DENND4A	-	exon-exon	five_prime_utr,transcript,gene,exon,CDS	1	0	2	3	0	0	0	1	0	2	2	1	0	0	0	0	0	0	0	1	1	1	0	0	0	0	0	2	0	2	0	1	1	1	0	0	1	0	2	0	1	0	2
15	66044717	66053776	DENND4A	-	exon-exon	five_prime_utr,transcript,gene,exon,CDS	3	0	0	1	0	3	1	1	2	0	1	0	0	0	0	0	0	0	1	2	0	0	0	0	2	0	0	0	2	2	1	0	3	0	0	0	0	1	0	0	0	0	1
15	67004006	67008836	SMAD6	+	exon-exon	transcript,gene,exon,CDS	1	0	0	0	0	1	0	0	0	0	0	0	3	0	0	1	0	0	1	0	0	0	1	0	0	0	1	1	0	4	0	0	2	0	0	0	0	1	0	2	0	0	0
15	67457233	67462942	SMAD3	+	exon-exon	five_prime_utr,exon,gene,transcript,CDS	0	1	2	1	0	0	0	0	0	0	0	2	0	1	1	0	0	0	0	0	0	0	1	0	1	0	0	0	0	0	0	1	0	0	0	0	0	0	0	1	0	6	0
15	67524152	67529158	AAGAB	-	exon-exon	five_prime_utr,exon,gene,transcript,CDS	4	3	2	4	4	6	6	0	21	3	5	5	1	2	1	0	1	2	1	4	1	0	1	0	3	1	3	1	2	2	8	1	4	3	1	0	2	1	7	2	2	0	4
15	67923226	67956983	MAP2K5	+	exon-exon	transcript,gene,exon,CDS	1	0	1	2	1	1	0	0	1	0	2	3	0	1	1	0	0	0	0	2	0	0	1	1	2	0	0	1	3	0	0	0	0	0	0	0	4	0	0	0	1	0	0
15	67938569	67995746	MAP2K5	+	exon-exon	transcript,gene,exon,CDS	0	0	1	4	0	0	0	1	1	0	1	2	0	0	0	0	0	0	0	0	0	0	1	0	0	1	0	0	0	0	0	0	0	0	0	0	0	1	0	0	0	0	0
15	68434284	68439038	PIAS1	+	exon-exon	transcript,three_prime_utr,gene,exon,CDS	2	0	1	1	0	1	1	0	1	1	2	0	0	0	2	0	1	0	0	0	1	0	1	0	1	1	0	0	1	1	0	1	0	1	0	0	0	0	0	1	0	0	0
15	68434284	68457142	PIAS1	+	exon-exon	transcript,three_prime_utr,gene,exon,CDS	2	0	2	0	0	1	0	1	2	0	1	3	0	0	0	1	0	0	0	1	1	0	1	0	0	0	0	5	0	0	0	0	0	0	0	0	0	0	0	2	0	0	1
15	68434284	68466230	PIAS1	+	exon-exon	transcript,three_prime_utr,gene,exon,CDS	1	0	1	3	0	2	0	1	5	1	1	0	1	0	0	0	1	0	0	0	0	0	0	1	0	0	0	0	1	0	0	0	1	0	0	0	0	0	0	2	1	0	3
15	68467975	68468992	PIAS1	+	exon-exon	transcript,gene,exon,CDS	2	0	0	1	0	0	3	0	1	1	0	0	0	0	0	1	0	0	2	0	0	0	0	1	0	0	0	1	4	2	0	0	2	0	0	0	1	1	0	0	0	1	1
15	69713986	69714774	KIF23	+	exon-exon	transcript,three_prime_utr,gene,exon,CDS	0	0	1	0	0	0	0	0	4	0	0	0	0	0	0	0	0	0	0	0	0	1	0	0	0	0	0	0	0	1	0	0	0	0	0	0	0	0	0	3	0	0	0
15	71534988	71549054	THSD4	+	exon-exon	transcript,gene,exon,CDS	1	0	0	0	0	0	1	2	0	0	0	4	2	0	1	0	0	0	0	1	0	0	1	0	0	0	0	0	0	0	0	0	0	0	0	0	0	0	1	0	0	0	0
15	72270512	72302788	MYO9A	-	exon-exon	five_prime_utr,exon,CDS,three_prime_utr,gene,transcript	5	0	0	1	1	0	1	1	0	1	1	0	0	0	0	0	0	0	0	2	0	0	0	2	0	0	0	0	0	0	0	0	0	0	0	0	0	0	0	0	0	0	0
15	72283444	72302788	MYO9A	-	exon-exon	five_prime_utr,exon,CDS,three_prime_utr,gene,transcript	2	0	1	2	0	1	1	2	3	2	0	4	0	0	0	1	1	2	0	0	0	1	2	0	0	0	0	1	1	0	0	1	0	0	0	0	0	0	0	0	0	0	0
15	72300167	72320134	MYO9A	-	exon-exon	five_prime_utr,transcript,gene,exon,CDS	1	0	0	0	0	1	0	2	4	0	1	1	0	0	0	1	1	0	0	0	1	0	0	0	1	1	0	0	5	1	0	0	1	0	0	0	1	0	0	0	0	0	1
15	72338065	72338975	MYO9A	-	exon-exon	five_prime_utr,transcript,gene,exon,CDS	3	0	3	3	2	2	1	2	3	1	3	2	0	0	0	0	1	0	0	2	0	1	2	0	3	0	0	0	2	0	0	1	0	0	0	0	1	0	2	1	3	0	6
15	72810408	72848248	ARIH1	+	exon-exon	exon,three_prime_utr,gene,transcript,CDS	2	2	3	5	1	2	3	0	4	1	2	3	0	0	2	0	0	0	0	0	0	0	1	1	2	0	0	1	3	0	1	1	7	0	0	0	0	0	0	4	1	1	1
15	72810408	72853890	ARIH1	+	exon-exon	exon,gene,transcript,CDS	1	0	4	0	1	1	1	3	7	4	2	5	0	0	1	0	2	0	1	0	0	0	3	0	1	0	0	0	3	0	0	0	4	0	3	0	1	1	2	2	0	0	1
15	72810408	72864506	ARIH1	+	exon-exon	exon,gene,transcript,CDS	4	0	2	3	0	3	0	0	1	0	2	4	0	0	1	0	1	0	0	0	1	2	1	1	1	1	0	1	1	0	0	1	0	0	0	0	1	1	0	0	3	1	1
15	72987518	73009191	BBS4	+	exon-exon	five_prime_utr,exon,CDS,three_prime_utr,gene,transcript	0	0	0	1	0	0	1	1	4	0	0	1	1	0	0	1	0	1	0	0	0	0	0	0	1	0	0	0	0	1	0	0	1	0	0	0	0	0	0	0	0	0	0
15	73064124	73067438	ADPGK	-	exon-exon	five_prime_utr,exon,CDS,three_prime_utr,gene,transcript	1	0	4	0	1	0	1	0	9	0	1	1	0	0	2	0	1	1	0	0	0	0	0	0	0	0	0	0	0	1	0	0	0	1	0	0	1	0	2	2	0	0	0
15	74948074	74948409	EDC3	-	exon-exon	five_prime_utr,exon,CDS,three_prime_utr,gene,transcript	0	0	6	0	0	1	0	1	1	1	1	0	0	0	1	0	0	1	0	1	0	0	0	0	0	0	1	0	0	2	1	2	0	0	0	0	0	0	1	0	3	0	0
15	74963796	74967483	EDC3	-	exon-exon	five_prime_utr,transcript,gene,exon,CDS	4	0	4	0	0	1	1	1	20	0	3	0	0	0	4	0	0	2	1	2	0	2	0	0	2	1	0	0	1	1	2	0	0	2	0	1	1	0	1	2	3	1	4
15	75215989	75219228	COX5A	-	exon-exon	five_prime_utr,exon,CDS,three_prime_utr,gene,transcript	2	0	0	1	1	1	2	0	3	4	0	2	0	0	2	0	0	1	1	0	0	0	3	1	0	0	0	2	1	0	1	0	0	0	0	0	0	0	0	1	1	0	2
15	75219107	75221573	COX5A	-	exon-exon	five_prime_utr,transcript,gene,exon,CDS	2	1	2	1	2	2	3	0	11	3	1	5	2	0	4	1	1	1	3	0	0	1	0	0	0	0	2	2	1	1	0	1	4	1	0	0	1	2	3	1	1	0	3
15	76146727	76165909	UBE2Q2	+	exon-exon	transcript,gene,exon,CDS	1	1	1	3	0	0	3	1	5	0	0	3	1	0	0	0	0	0	0	0	1	0	0	0	0	0	0	0	1	0	0	3	1	0	0	0	2	1	3	0	0	0	1
15	76146727	76175765	UBE2Q2	+	exon-exon	transcript,gene,exon,CDS	2	1	3	1	1	3	0	0	6	0	0	1	0	2	0	0	0	0	1	1	0	1	1	1	0	0	0	1	0	0	0	1	1	0	0	0	0	0	3	0	0	0	2
15	76152219	76165909	UBE2Q2	+	exon-exon	transcript,gene,exon,CDS	1	0	2	5	4	3	0	10	4	7	2	5	4	0	3	2	0	0	2	5	1	1	4	4	2	1	0	1	5	1	0	0	2	1	0	0	5	2	1	1	3	1	4
15	76566753	76588078	ETFA	-	exon-exon	three_prime_utr,gene,exon,transcript,CDS	5	1	8	3	1	4	1	5	19	6	9	10	1	3	6	3	1	5	0	2	0	3	5	2	5	5	1	3	2	1	2	1	4	1	0	0	5	4	0	9	3	0	9
15	76566753	76589689	ETFA	-	exon-intron	three_prime_utr,gene,exon,transcript,CDS	0	0	0	1	0	0	0	0	1	1	1	0	1	0	1	0	0	0	0	0	0	0	0	0	0	1	0	1	0	0	0	0	1	0	0	0	1	1	4	0	0	0	0
15	76576098	76585041	ETFA	-	exon-exon	five_prime_utr,exon,CDS,three_prime_utr,gene,transcript	4	0	6	0	1	2	1	1	2	0	4	4	1	1	3	1	3	2	0	2	1	2	1	0	1	0	0	0	3	0	0	0	1	2	2	0	3	3	0	0	0	0	3
15	76580187	76585041	ETFA	-	exon-exon	five_prime_utr,exon,CDS,three_prime_utr,gene,transcript	5	0	9	7	2	1	4	6	10	2	4	1	0	1	2	3	2	1	0	1	0	0	9	1	0	0	0	0	2	1	1	0	6	0	0	0	2	2	3	2	2	0	0
15	76584772	76588078	ETFA	-	exon-exon	five_prime_utr,exon,CDS,three_prime_utr,gene,transcript	3	0	3	6	2	3	1	4	4	1	2	3	2	0	2	2	0	2	1	2	1	0	1	1	2	1	0	1	2	1	2	0	3	2	0	0	5	4	2	3	3	0	4
15	76914105	76975402	SCAPER	-	exon-intron	transcript,gene,exon,CDS	0	0	0	0	0	0	1	0	1	0	0	0	0	0	0	0	1	0	0	0	1	0	0	0	0	0	0	0	0	0	0	0	0	0	0	0	1	0	4	0	0	0	0
15	77020750	77021078	SCAPER	-	intron-exon	exon,gene,transcript,CDS,three_prime_utr	4	0	0	1	0	0	1	0	0	0	0	0	0	1	0	0	1	0	1	0	0	0	0	0	0	0	0	0	0	0	0	1	0	0	0	0	0	0	0	1	0	0	0
15	77471132	77474382	PEAK1	-	exon-exon	five_prime_utr,transcript,gene,exon,CDS	0	0	1	0	1	2	1	0	0	0	2	0	0	0	1	1	0	0	0	0	0	1	0	0	5	0	1	3	0	0	0	0	1	0	2	0	0	0	2	0	0	3	1
15	77544709	77576372	PEAK1	-	exon-exon	five_prime_utr,transcript,gene,exon	0	0	1	0	2	1	1	1	0	0	0	1	0	0	0	0	1	0	0	0	0	0	1	0	0	0	1	0	2	0	0	0	1	0	0	0	0	0	1	0	0	0	0
15	77544709	77578846	PEAK1	-	exon-exon	five_prime_utr,transcript,gene,exon	0	0	2	0	0	1	2	1	1	0	0	1	0	0	2	0	1	0	0	0	0	1	1	0	1	0	1	0	6	0	2	0	0	0	1	0	3	0	2	1	2	1	0
15	77759437	77764156	HMG20A	+	exon-exon	five_prime_utr,transcript,gene,exon,CDS	8	1	0	2	1	0	1	0	6	0	0	6	0	0	0	0	1	0	1	2	0	0	1	0	1	1	0	1	3	1	1	0	1	0	0	0	0	0	1	1	2	0	0
15	78805426	78807449	HYKK	+	exon-exon	five_prime_utr,exon,gene,transcript,CDS	4	0	0	0	0	0	0	1	0	0	1	3	1	0	0	0	0	0	1	0	0	0	0	0	0	0	0	1	0	0	0	0	0	0	0	0	0	0	0	0	0	0	0
15	78837211	78838106	PSMA4	+	exon-exon	transcript,gene,exon,CDS	0	0	0	0	1	1	1	0	0	1	0	0	4	1	2	0	0	0	2	0	0	0	1	0	1	0	1	0	0	0	1	0	3	1	0	0	0	1	0	1	1	0	1
15	78837211	78839040	PSMA4	+	exon-exon	transcript,gene,exon,CDS	2	0	0	1	0	0	0	1	5	2	0	1	0	0	0	1	0	0	0	1	0	0	0	1	0	0	0	0	2	0	0	0	2	3	0	0	0	0	0	0	0	0	1
15	78885434	78885970	CHRNA5	+	exon-exon	transcript,three_prime_utr,gene,exon,CDS	4	0	0	0	1	0	0	1	2	0	0	0	1	0	0	0	0	1	0	0	0	0	0	0	0	0	1	0	3	1	0	0	1	0	0	0	3	0	0	0	0	1	1
15	80390758	80415142	ZFAND6	+	exon-exon	five_prime_utr,transcript,gene,exon,CDS	5	2	1	14	2	3	3	2	9	2	3	9	2	1	2	2	1	2	1	3	1	1	6	2	4	0	0	4	4	1	1	4	6	2	1	0	1	0	1	4	0	0	3
15	80412670	80415142	ZFAND6	+	exon-exon	five_prime_utr,transcript,gene,exon,CDS	28	3	23	28	17	21	15	10	60	14	20	35	6	4	10	3	5	11	10	12	4	7	17	5	8	3	6	11	29	9	4	6	27	7	0	3	10	8	5	17	6	0	14
15	81262803	81274523	MESDC2	-	exon-exon	transcript,gene,exon,CDS	4	4	3	1	0	3	1	1	1	2	0	1	0	0	1	0	1	0	0	1	1	2	1	0	3	1	0	2	0	1	0	1	3	2	1	1	2	1	1	5	1	1	0
15	81271107	81274523	MESDC2	-	exon-exon	three_prime_utr,gene,exon,transcript,CDS	1	0	1	0	1	0	0	1	2	0	0	2	1	0	0	0	0	0	0	0	0	1	0	0	0	0	0	1	0	0	0	0	0	2	0	0	1	0	0	2	0	0	0
15	81419931	81436161	C15orf26	+	exon-exon	five_prime_utr,exon,gene,transcript,CDS	0	0	0	0	0	0	1	1	3	0	5	0	0	0	0	0	0	0	0	0	0	0	0	0	0	0	0	0	0	0	0	0	0	0	0	0	2	0	0	0	0	0	0
15	82152167	82218366	RP11-499F3.2	-	intron-intergenic	gene,transcript,not_annotated	0	0	0	1	0	0	0	0	0	0	0	0	0	0	1	0	0	0	2	0	0	1	0	2	0	0	0	0	1	0	0	2	5	0	0	0	0	0	0	0	0	0	0
15	82218014	82218366	not_annotated	-	intergenic-intergenic	not_annotated	7	0	0	12	0	0	2	1	0	0	2	0	0	0	0	0	0	0	6	0	0	0	0	0	0	0	0	0	2	6	3	0	19	0	0	0	0	0	1	10	0	2	0
15	82218014	82246810	RP11-276M12.1	-	intergenic-exon	transcript,gene,exon,not_annotated	2	0	0	7	0	0	1	0	0	0	2	0	0	0	0	1	0	0	1	0	0	0	0	0	0	0	2	0	0	4	0	4	6	0	0	0	0	0	0	2	0	2	0
15	83819967	83832827	HDGFRP3	-	exon-exon	transcript,three_prime_utr,gene,exon,CDS	9	5	1	7	7	2	6	3	0	0	4	10	1	0	3	2	1	1	5	5	0	1	2	1	1	0	1	4	3	1	0	1	1	1	0	0	1	1	0	7	0	0	0
15	85081763	85098301	UBE2Q2P1	-	exon-exon	transcript,gene,exon	6	0	0	3	0	1	1	4	5	0	0	1	0	0	1	1	0	2	0	4	0	0	0	1	1	0	0	1	0	0	0	0	1	0	0	0	0	0	1	1	0	0	0
15	85223944	85234875	SEC11A	-	exon-exon	five_prime_utr,transcript,gene,exon,CDS	6	0	7	8	3	4	1	11	4	2	2	6	1	0	9	0	2	0	2	0	0	0	0	1	7	1	2	3	1	2	1	1	7	4	0	0	5	1	3	7	1	1	1
15	85230856	85234875	SEC11A	-	exon-exon	five_prime_utr,transcript,gene,exon,CDS	2	0	1	1	1	0	1	5	2	0	0	2	0	0	1	1	1	0	0	0	0	0	0	0	1	0	0	0	4	0	0	0	0	0	0	0	0	0	0	1	0	1	0
15	85607601	85652361	PDE8A	+	exon-exon	five_prime_utr,exon,CDS,three_prime_utr,gene,transcript	0	0	1	0	0	0	0	0	4	0	3	0	0	1	0	0	1	1	0	0	0	1	0	0	0	0	0	0	0	0	0	0	0	0	0	0	1	0	0	0	1	0	2
15	85610245	85626875	PDE8A	+	exon-exon	exon,three_prime_utr,gene,transcript,CDS	2	0	3	2	3	0	0	1	0	2	0	1	0	0	1	1	0	0	1	0	0	0	2	0	0	0	0	0	4	1	0	0	2	0	0	0	2	1	1	1	0	0	0
15	85656608	85669605	PDE8A	+	exon-exon	three_prime_utr,gene,exon,transcript,CDS	4	0	3	2	3	0	2	0	0	1	1	1	0	0	2	2	0	0	0	1	0	0	1	0	3	1	0	0	2	2	0	0	1	1	0	2	0	0	1	3	0	0	0
15	85657104	85658718	PDE8A	+	exon-exon	transcript,three_prime_utr,gene,exon,CDS	7	0	6	7	1	7	7	9	5	5	2	3	2	1	2	1	4	1	2	2	1	2	12	8	2	0	2	7	6	3	2	1	0	3	0	1	5	10	1	3	7	1	3
15	85657104	85661070	PDE8A	+	exon-exon	transcript,three_prime_utr,gene,exon,CDS	1	0	0	2	2	2	0	1	1	0	0	4	0	0	0	0	1	0	0	0	0	0	0	0	1	0	0	3	0	0	0	0	2	0	0	0	1	0	0	1	0	0	0
15	85657104	85664245	PDE8A	+	exon-exon	transcript,three_prime_utr,gene,exon,CDS	16	0	11	13	4	6	5	6	11	5	11	12	3	2	8	6	4	1	2	0	0	3	6	6	8	4	2	2	6	0	3	4	10	2	0	2	9	2	3	4	1	3	3
15	86207794	86236682	AKAP13	+	exon-exon	transcript,gene,exon,CDS	0	0	0	0	1	1	4	1	1	0	0	2	1	0	0	0	1	1	0	0	0	0	0	1	0	0	0	0	0	0	0	0	2	0	0	0	0	1	0	0	1	0	0
15	89656956	89659752	ABHD2	+	exon-exon	five_prime_utr,transcript,gene,exon,CDS	9	6	8	18	5	4	9	12	5	7	7	19	6	2	5	20	5	3	0	2	3	0	3	3	0	1	1	9	10	1	7	5	15	5	0	0	8	2	9	4	2	5	6
15	89790860	89804074	FANCI	+	exon-exon	five_prime_utr,transcript,gene,exon,CDS	0	0	0	0	2	0	0	0	4	0	0	0	0	0	1	0	0	0	0	0	0	0	0	0	0	0	0	0	0	1	0	0	0	0	0	0	0	0	0	1	1	0	0
15	90760671	90763123	SEMA4B	+	exon-exon	five_prime_utr,exon,CDS,three_prime_utr,gene,transcript	12	1	1	4	0	5	1	6	1	1	0	18	1	2	3	0	0	0	5	0	0	0	1	1	1	2	0	4	2	2	1	0	4	3	0	2	1	1	2	5	0	1	0
15	90760671	90764997	SEMA4B	+	exon-exon	five_prime_utr,exon,CDS,three_prime_utr,gene,transcript	3	2	1	3	0	3	3	3	4	2	2	2	0	0	4	0	1	0	3	2	0	0	2	0	3	1	0	0	2	2	0	1	1	1	0	0	1	0	2	0	0	1	1
15	90763025	90764997	SEMA4B	+	exon-exon	exon,three_prime_utr,gene,transcript,CDS	3	0	1	3	0	1	0	0	0	0	1	0	0	0	1	0	0	0	0	4	0	3	1	0	0	0	0	0	1	0	1	0	0	0	0	0	1	0	0	0	1	0	0
15	90982564	90986710	IQGAP1	+	exon-exon	transcript,gene,exon,CDS	5	3	4	8	5	6	9	6	15	4	3	3	2	0	3	4	0	6	4	3	3	2	6	2	6	2	3	1	9	4	0	2	8	7	0	2	10	6	9	1	4	1	3
15	90984738	90986710	IQGAP1	+	exon-exon	transcript,gene,exon,CDS	7	0	1	3	7	0	2	3	3	11	0	3	3	0	5	3	4	1	1	1	1	0	3	1	5	2	0	2	4	1	0	1	7	1	0	1	2	4	4	3	0	0	2
15	91030186	91035943	IQGAP1	+	exon-exon	transcript,gene,exon,CDS	3	1	1	4	3	1	6	2	1	1	0	5	1	0	1	0	1	1	2	0	0	0	1	3	3	0	1	0	2	1	0	1	1	1	0	0	0	0	0	1	2	0	1
15	91256398	91258273	RP11-387D10.2	-	exon-exon	transcript,gene,exon	1	0	1	2	1	0	3	0	0	2	2	4	0	0	0	0	0	1	0	0	0	0	0	0	1	0	0	0	5	0	0	0	2	0	0	0	8	0	0	3	2	0	0
15	93467551	93472321	CHD2	+	exon-exon	transcript,gene,exon,CDS	3	4	9	14	1	4	5	4	5	6	9	7	2	0	2	1	4	1	1	3	1	2	1	2	0	2	3	0	5	0	1	1	1	2	0	2	3	0	1	2	0	2	1
15	93467551	93482948	CHD2	+	exon-exon	transcript,gene,exon,CDS	0	0	4	0	0	1	0	0	0	2	1	1	0	0	3	0	0	0	0	0	0	0	0	0	0	0	0	0	3	0	0	1	0	0	0	0	0	0	0	0	1	0	0
15	93489051	93510743	CHD2	+	exon-exon	transcript,gene,exon,CDS	1	0	2	2	3	2	4	4	5	3	3	1	0	0	3	0	1	1	0	0	0	0	1	0	0	0	1	3	1	0	0	1	1	1	0	1	1	1	0	0	1	1	0
15	93496587	93499879	CHD2	+	exon-exon	transcript,gene,exon,CDS	4	1	5	2	0	0	1	2	2	2	1	5	0	0	1	1	3	0	0	0	0	0	1	0	0	0	1	2	2	0	0	0	1	0	0	0	1	0	2	1	1	0	0
15	93540187	93541851	CHD2	+	exon-exon	transcript,three_prime_utr,gene,exon,CDS	5	1	0	3	1	2	1	1	2	4	2	2	0	2	2	0	2	2	2	1	0	3	1	2	3	0	1	2	1	1	0	0	3	1	0	0	3	2	2	5	1	2	0
15	93543742	93552553	CHD2	+	exon-exon	three_prime_utr,gene,exon,transcript,CDS	6	1	2	1	3	4	1	0	1	0	2	6	1	0	2	0	0	1	1	0	0	1	0	0	0	0	0	0	0	0	0	2	0	1	0	0	2	0	0	2	1	1	0
15	93543742	93558139	CHD2	+	exon-exon	three_prime_utr,gene,exon,transcript,CDS	1	3	0	3	0	2	3	2	1	4	1	5	0	0	2	0	1	1	2	0	0	0	0	1	1	0	1	1	0	1	1	0	1	1	1	0	1	0	1	1	1	1	1
15	93557926	93558139	CHD2	+	exon-exon	transcript,gene,exon,CDS	0	0	0	1	1	0	0	1	4	0	1	1	0	0	0	0	0	0	1	0	0	1	0	1	0	0	0	0	0	0	0	0	0	0	0	0	0	1	0	0	0	0	0
15	94841430	94841959	MCTP2	+	exon-exon	five_prime_utr,transcript,gene,exon,CDS	7	1	4	5	0	2	1	4	4	0	1	0	3	0	4	0	2	6	0	0	0	1	2	0	0	0	1	0	3	0	0	0	1	2	0	0	1	0	3	3	0	0	0
15	94841430	94858866	MCTP2	+	exon-exon	five_prime_utr,exon,CDS,three_prime_utr,gene,transcript	4	2	2	2	0	0	1	2	1	1	0	0	1	0	2	1	0	3	1	0	0	0	0	0	0	0	0	0	1	0	0	0	0	0	0	0	1	0	1	0	0	2	0
15	94899366	94913409	MCTP2	+	exon-exon	five_prime_utr,exon,CDS,three_prime_utr,gene,transcript	4	1	0	2	0	0	0	3	0	2	0	1	1	0	4	0	2	0	0	0	0	0	0	0	0	1	0	0	0	0	0	0	1	1	0	0	0	0	0	1	1	0	0
15	94899366	94928754	MCTP2	+	exon-exon	five_prime_utr,exon,CDS,three_prime_utr,gene,transcript	9	0	0	6	0	6	0	2	1	0	0	11	1	0	0	0	0	0	3	1	0	0	3	1	1	0	0	1	4	0	0	1	3	2	0	0	0	0	0	0	2	0	0
15	94899366	94945248	MCTP2	+	exon-exon	five_prime_utr,exon,CDS,three_prime_utr,gene,transcript	18	2	6	32	0	3	1	14	2	1	0	35	2	0	6	1	8	0	5	0	0	0	10	1	1	4	1	4	1	1	0	3	0	2	0	0	1	3	0	1	6	1	0
15	94910834	94928754	MCTP2	+	exon-exon	three_prime_utr,gene,exon,transcript,CDS	3	0	2	1	0	0	0	0	0	0	0	5	0	0	1	0	0	0	0	0	0	0	4	0	0	0	0	3	0	0	1	1	0	0	0	0	0	0	0	1	0	0	0
15	94910834	94945248	MCTP2	+	exon-exon	three_prime_utr,gene,exon,transcript,CDS	2	0	1	3	0	0	0	1	0	1	0	5	0	0	0	0	0	0	2	0	0	0	0	0	0	1	0	1	0	0	0	2	0	0	0	0	0	0	0	0	2	1	0
15	94983405	95001475	MCTP2	+	exon-exon	transcript,three_prime_utr,gene,exon,CDS	6	1	4	5	1	2	2	4	0	3	0	6	0	0	1	2	0	1	2	0	0	0	0	0	0	0	0	2	2	0	0	0	2	1	1	0	0	0	1	0	3	1	0
15	96877305	96880764	NR2F2	+	exon-exon	five_prime_utr,transcript,gene,exon,CDS	0	0	0	0	0	0	0	0	4	0	1	0	0	0	0	0	0	0	0	0	0	0	0	0	0	0	0	0	0	0	0	0	0	0	0	0	1	0	2	0	1	0	0
15	99250791	99251336	IGF1R	+	exon-exon	transcript,gene,exon,CDS	4	0	1	1	2	1	1	3	2	2	3	1	2	0	2	0	2	2	5	1	0	3	5	0	5	0	0	2	0	0	0	0	3	2	0	0	1	1	4	0	1	2	2
15	100672212	100673520	ADAMTS17	-	exon-exon	transcript,gene,exon,CDS	0	0	0	0	0	0	0	4	0	0	0	0	0	0	0	0	0	0	0	0	0	0	0	0	0	0	0	0	0	0	0	0	0	0	0	0	0	0	0	0	0	0	1
15	100871094	100874385	ADAMTS17	-	exon-intron	three_prime_utr,gene,exon,transcript,CDS	2	1	7	0	2	2	6	4	0	1	12	0	0	0	1	0	0	0	0	2	0	0	1	1	1	0	1	0	1	4	0	0	9	5	1	0	0	0	3	3	3	1	1
15	101775287	101775782	CHSY1	-	exon-exon	transcript,gene,exon,CDS	1	0	4	1	0	2	3	0	14	0	0	1	1	5	0	0	0	3	0	1	2	0	0	0	1	0	2	0	0	0	3	0	0	0	0	0	2	0	1	2	5	0	6
15	101906401	101910728	PCSK6	-	exon-exon	transcript,gene,exon,CDS	1	0	0	0	0	0	0	0	0	0	1	0	0	0	2	0	0	2	0	0	0	1	0	0	0	0	0	0	0	1	0	0	0	0	0	0	0	3	1	5	1	0	1
15	101929669	101970268	PCSK6	-	exon-exon	transcript,gene,exon,CDS	0	0	0	0	1	0	0	1	0	0	1	0	0	0	0	0	0	0	0	0	0	2	0	0	0	0	1	0	0	0	0	0	0	0	0	0	0	0	0	5	0	0	0
16	354304	364683	AXIN1	-	exon-exon	transcript,gene,exon,CDS	2	0	0	0	1	0	3	0	6	1	0	1	0	0	1	0	0	0	1	0	0	0	0	0	0	1	0	0	0	0	1	0	0	0	0	0	0	0	0	1	1	0	1
16	396148	397106	AXIN1	-	exon-exon	five_prime_utr,transcript,gene,exon,CDS	2	1	0	1	0	0	2	1	4	0	1	0	0	0	0	0	0	1	0	0	0	0	0	0	1	0	0	0	0	0	0	0	1	0	0	0	0	0	2	1	0	0	2
16	792250	792543	not_annotated	+	intergenic-intergenic	not_annotated	1	0	0	0	0	1	1	1	7	1	0	0	0	0	1	0	0	0	1	0	1	0	1	0	0	1	0	0	0	0	0	0	0	0	0	0	2	0	2	4	0	0	0
16	1004357	1004666	LMF1	-	exon-exon	five_prime_utr,transcript,gene,exon,CDS	1	0	0	0	2	0	0	0	0	0	0	0	0	0	3	1	0	1	0	0	0	1	0	0	1	0	0	0	1	0	0	0	1	1	0	1	0	0	4	0	0	1	2
16	1859239	1859834	HAGH	-	exon-exon	three_prime_utr,gene,exon,transcript,CDS	10	0	7	5	2	2	1	1	1	1	3	6	1	0	2	3	1	1	1	2	1	1	4	0	1	0	0	3	0	0	1	0	3	2	1	0	2	1	0	6	1	0	5
16	1872301	1873038	HAGH	-	exon-exon	five_prime_utr,transcript,gene,exon,CDS	3	1	0	0	1	0	0	0	2	0	0	0	0	0	0	0	0	0	0	0	0	0	0	0	0	0	0	1	0	0	0	0	1	0	0	0	1	0	1	0	0	0	4
16	2312279	2314761	RNPS1	-	exon-exon	five_prime_utr,exon,CDS,three_prime_utr,gene,transcript	1	0	0	0	1	0	0	0	1	3	0	0	0	0	1	0	0	0	0	0	1	0	0	0	1	0	0	0	0	2	0	0	1	0	0	0	1	0	0	3	0	0	1
16	2607704	2616454	PDPK1	+	exon-exon	five_prime_utr,exon,CDS,three_prime_utr,gene,transcript	0	0	0	1	4	1	0	2	2	2	1	0	0	0	0	0	0	0	0	0	0	0	0	0	0	1	1	2	0	0	0	0	1	0	0	0	0	0	2	0	0	0	2
16	3586122	3586994	CLUAP1	+	exon-exon	transcript,three_prime_utr,gene,exon,CDS	1	0	0	0	0	0	0	0	1	0	0	0	0	0	0	0	1	0	1	4	0	0	0	1	1	0	1	0	0	0	0	0	0	0	0	0	0	0	0	0	0	0	0
16	3900298	3901010	CREBBP	-	exon-exon	transcript,gene,exon,CDS	2	2	2	0	5	2	1	3	6	4	2	2	0	0	3	0	2	0	0	3	2	4	0	0	4	2	1	2	4	0	1	0	3	1	0	0	2	1	5	3	1	0	12
16	4382216	4383520	GLIS2	+	exon-exon	five_prime_utr,transcript,gene,exon,CDS	2	0	3	2	0	1	0	0	1	0	0	2	1	1	1	0	0	0	0	7	0	3	0	1	1	0	0	0	0	0	0	0	0	0	0	0	0	2	1	0	0	1	1
16	4516154	4519466	NMRAL1	-	exon-exon	three_prime_utr,gene,exon,transcript,CDS	6	1	0	5	7	2	2	2	1	1	1	2	0	0	2	2	0	1	1	0	0	0	0	2	2	1	2	1	1	0	1	1	0	0	1	0	2	0	3	4	1	1	6
16	4950831	4951090	PPL	-	exon-exon	transcript,gene,exon,CDS	0	1	0	0	0	0	1	0	2	0	0	0	0	0	0	0	0	1	1	0	0	0	0	0	0	0	0	0	2	0	0	0	0	0	0	0	1	1	0	1	0	1	1
16	9009111	9011013	USP7	-	exon-exon	three_prime_utr,gene,exon,transcript,CDS	5	1	1	7	1	2	3	2	3	3	3	7	0	1	2	3	0	3	4	0	0	0	1	0	2	1	0	2	5	0	0	4	3	1	0	1	7	0	1	1	2	2	1
16	10513438	10567846	ATF7IP2	+	exon-exon	five_prime_utr,exon,CDS,three_prime_utr,gene,transcript	5	0	2	4	1	0	1	0	0	2	1	2	0	0	0	0	0	1	0	0	0	0	0	0	0	0	1	1	0	0	0	1	5	0	0	0	0	0	0	1	1	0	0
16	10524468	10525312	ATF7IP2	+	exon-exon	five_prime_utr,transcript,gene,exon,CDS	8	2	9	3	3	3	2	7	2	5	3	16	2	2	8	2	2	1	2	3	1	0	4	1	0	6	0	5	2	0	4	1	2	5	1	0	4	0	0	0	4	1	0
16	10567336	10574821	ATF7IP2	+	exon-exon	three_prime_utr,gene,exon,transcript,CDS	3	0	0	7	2	1	0	0	0	2	0	2	1	0	0	0	2	0	0	0	0	0	0	1	0	0	0	1	0	0	0	0	0	0	0	0	0	0	0	2	0	2	2
16	11063018	11076848	CLEC16A	+	exon-exon	transcript,gene,exon,CDS	1	0	1	1	0	2	2	0	2	3	4	6	0	0	0	0	0	0	1	0	0	0	0	1	0	1	0	1	0	0	0	1	1	0	0	0	1	1	2	0	0	0	0
16	11473679	11475028	not_annotated	+	intergenic-intergenic	not_annotated	0	0	0	0	1	0	0	0	0	0	0	0	0	0	0	0	0	0	0	0	0	0	0	0	0	0	0	0	0	0	0	0	0	0	0	0	1	0	0	0	0	0	0
16	11815433	11830089	TXNDC11	-	exon-exon	exon,three_prime_utr,gene,transcript,CDS	0	0	0	0	2	2	2	1	4	0	0	0	0	1	0	0	0	0	0	0	1	0	0	0	1	0	0	0	0	0	1	0	1	0	0	0	0	0	2	1	0	0	0
16	11873022	11876244	ZC3H7A	-	exon-exon	five_prime_utr,transcript,gene,exon,CDS	3	0	0	1	1	1	1	1	0	2	0	5	0	0	1	0	0	1	0	0	0	1	6	2	0	0	1	0	0	0	2	2	0	0	0	0	0	0	2	0	0	0	1
16	11940358	11940700	RSL1D1	-	exon-exon	five_prime_utr,exon,CDS,three_prime_utr,gene,transcript	3	0	3	6	3	3	3	1	1	0	3	2	0	0	0	0	0	3	1	0	0	1	1	0	0	0	0	1	0	0	0	1	3	0	0	0	2	0	0	1	2	0	2
16	11940358	11941663	RSL1D1	-	exon-exon	five_prime_utr,exon,CDS,three_prime_utr,gene,transcript	13	0	1	6	12	3	2	3	3	1	6	9	0	0	1	2	2	0	3	0	0	0	0	2	2	0	1	1	2	3	1	3	4	0	0	0	4	2	3	3	0	1	4
16	11988811	11990642	GSPT1	-	exon-exon	transcript,gene,exon,CDS	2	0	0	2	5	0	1	3	0	0	2	9	0	0	1	0	0	0	2	0	0	1	0	0	1	0	0	0	0	0	0	0	0	0	0	0	2	0	0	2	0	2	2
16	11988811	11991892	GSPT1	-	exon-exon	five_prime_utr,transcript,gene,exon,CDS	1	0	4	2	2	1	1	3	3	4	1	0	0	0	0	2	1	0	0	4	1	0	2	0	1	0	1	0	2	0	0	0	1	0	1	0	1	0	1	2	1	0	0
16	14173147	14234617	MKL2	+	exon-exon	five_prime_utr,transcript,gene,exon,CDS	1	0	2	0	0	1	0	2	6	0	5	0	1	0	0	0	0	1	1	0	0	0	0	0	0	0	0	0	0	0	0	0	0	0	0	0	0	0	0	0	1	0	1
16	14720963	14721193	PARN	-	exon-exon	five_prime_utr,exon,CDS,three_prime_utr,gene,transcript	8	1	2	4	2	0	0	0	1	2	4	4	0	1	1	2	1	1	0	0	0	0	1	0	2	2	0	3	1	0	0	0	2	1	0	0	0	1	0	0	1	0	1
16	15091610	15092262	PDXDC1	+	exon-exon	five_prime_utr,transcript,gene,exon,CDS	2	1	7	6	16	5	2	3	2	3	8	3	1	0	2	0	2	3	1	0	5	1	2	3	3	1	1	3	0	0	0	0	2	1	0	1	2	2	2	1	2	2	2
16	15808766	15809129	MYH11	-	exon-exon	transcript,gene,exon,CDS	1	0	0	0	0	0	0	0	0	0	0	0	0	0	0	0	0	0	0	4	0	0	0	0	1	0	0	0	0	0	0	0	0	0	0	0	0	0	0	0	0	0	0
16	15973661	15978062	FOPNL	-	exon-exon	three_prime_utr,gene,exon,transcript,CDS	0	3	2	0	2	1	1	3	0	2	2	1	0	0	0	1	0	0	0	0	0	0	2	0	0	0	1	1	1	0	0	2	1	0	0	0	1	2	0	3	2	0	4
16	16205232	16205439	ABCC1	+	exon-exon	transcript,three_prime_utr,gene,exon,CDS	2	1	0	2	0	0	2	3	2	1	0	0	4	0	0	0	0	0	0	0	0	0	0	0	0	0	0	1	0	0	0	0	0	1	0	0	0	0	0	0	1	0	0
16	16218646	16219768	ABCC1	+	exon-exon	transcript,gene,exon,CDS	3	1	1	1	1	2	0	3	1	2	0	3	2	0	1	2	2	2	4	0	0	1	2	0	2	1	0	2	1	1	0	0	1	1	0	0	0	5	2	1	0	0	1
16	17352845	17353355	XYLT1	-	exon-exon	transcript,gene,exon,CDS	0	1	0	0	0	1	1	3	7	3	6	1	0	1	0	0	1	0	0	3	0	0	0	3	3	0	1	1	0	1	0	0	0	0	0	0	2	0	0	0	3	0	0
16	18846214	18856973	SMG1	-	exon-exon	transcript,gene,exon,CDS	2	0	0	1	0	2	3	3	1	0	2	1	1	0	1	0	2	1	1	1	1	0	0	1	1	2	0	2	0	1	0	1	4	0	0	1	2	1	3	1	2	2	2
16	18847255	18856973	SMG1	-	exon-exon	transcript,gene,exon,CDS	0	1	1	2	1	2	2	1	0	1	1	0	0	0	1	1	0	0	1	0	0	2	0	0	0	1	0	0	2	0	0	3	0	0	0	0	0	1	0	0	2	2	3
16	18851020	18853776	SMG1	-	exon-exon	transcript,gene,exon,CDS	2	2	1	2	1	1	0	2	1	1	1	5	1	0	1	0	1	0	0	1	0	0	3	1	1	0	0	2	0	1	0	0	2	1	0	0	1	0	4	1	0	0	0
16	18852887	18856973	SMG1	-	exon-exon	transcript,gene,exon,CDS	10	6	8	2	11	3	7	1	2	11	5	17	2	1	3	3	1	2	5	5	0	3	10	9	6	4	1	8	4	1	0	0	5	7	0	0	2	5	4	3	4	2	1
16	19049196	19051768	TMC7	+	exon-exon	transcript,gene,exon,CDS	0	1	1	1	0	1	0	0	0	2	0	3	0	0	0	0	1	0	0	1	0	0	9	1	0	0	0	0	0	1	0	0	0	0	0	0	0	0	1	0	0	0	0
16	19063008	19068019	TMC7	+	exon-exon	transcript,gene,exon,CDS	1	0	0	2	1	0	0	0	0	1	0	3	1	0	0	0	1	0	0	0	0	0	2	1	0	0	0	0	0	1	0	0	0	0	0	0	0	0	0	0	0	0	0
16	19474602	19475346	TMC5	+	exon-exon	transcript,gene,exon,CDS	2	0	0	0	4	0	1	0	0	0	0	0	0	0	0	0	0	0	0	0	0	0	0	0	0	0	0	0	0	0	0	0	0	0	0	0	1	0	2	0	0	0	0
16	19627436	19628130	C16orf62	+	exon-exon	transcript,gene,exon,CDS	6	1	1	1	1	0	2	3	0	0	2	4	0	0	2	2	1	1	3	3	2	0	0	5	1	0	0	0	0	0	1	0	2	0	0	0	3	1	1	0	2	0	2
16	19627436	19637545	C16orf62	+	exon-exon	transcript,gene,exon,CDS	1	0	0	2	3	2	0	1	1	3	2	2	0	0	2	0	0	1	1	0	0	0	1	0	0	0	1	1	0	1	0	0	1	1	0	0	0	2	1	0	0	0	1
16	19627436	19659204	C16orf62	+	exon-exon	transcript,gene,exon,CDS	3	1	5	9	2	1	0	0	3	4	3	7	1	1	0	2	2	1	1	1	0	1	1	2	1	2	0	2	2	2	0	1	1	0	1	0	0	2	2	0	0	0	3
16	19627436	19663412	C16orf62	+	exon-exon	transcript,gene,exon,CDS	3	2	1	3	0	3	3	0	0	1	1	2	0	0	0	0	3	0	0	1	0	0	0	0	0	0	1	0	2	0	0	0	1	0	0	0	0	2	1	0	4	1	1
16	19656208	19663412	C16orf62	+	exon-exon	transcript,gene,exon,CDS	4	0	0	0	7	1	3	1	0	2	0	4	0	0	1	0	1	1	2	1	0	0	1	0	0	0	0	0	5	0	0	2	0	0	0	0	0	1	0	2	0	0	1
16	21350242	21363459	CTD-2547E10.3	+	intergenic-exon	exon,gene,transcript,not_annotated	5	0	1	1	1	1	0	3	0	0	0	0	0	0	0	0	0	0	3	0	0	0	1	0	0	0	1	0	0	0	0	0	0	0	0	0	0	0	0	0	1	0	0
16	21623966	21636436	METTL9	+	exon-exon	five_prime_utr,transcript,gene,exon,CDS	0	0	1	1	3	0	1	0	1	0	3	1	0	0	0	0	1	0	0	0	1	0	1	3	0	0	0	1	1	0	1	0	1	0	1	0	0	0	1	1	0	0	0
16	21973781	21987564	UQCRC2	+	exon-exon	exon,three_prime_utr,gene,transcript,CDS	4	1	0	1	1	2	1	0	6	3	3	2	0	2	0	0	2	1	0	0	1	1	2	0	3	0	1	1	0	1	1	0	1	1	0	0	3	1	0	3	4	1	7
16	22360600	22361170	CDR2	-	exon-exon	five_prime_utr,exon,CDS,three_prime_utr,gene,transcript	6	2	0	2	1	3	1	7	2	3	0	3	1	1	2	2	1	3	0	7	0	0	2	0	0	1	0	4	2	1	1	0	1	2	0	0	0	1	3	0	4	0	4
16	23096906	23161242	USP31	-	exon-intergenic	not_annotated,transcript,gene,exon,CDS	0	0	0	0	0	0	0	0	0	0	0	0	0	0	0	0	0	0	0	0	0	0	0	0	0	0	0	0	0	0	0	0	0	0	0	0	0	0	0	0	0	0	0
16	23113640	23119504	USP31	-	exon-exon	transcript,gene,exon,CDS	8	0	2	5	4	0	0	4	1	2	0	4	0	0	1	0	0	7	0	1	0	1	1	2	1	2	0	1	0	1	0	2	1	1	0	0	2	2	1	2	5	0	1
16	23113640	23120102	USP31	-	exon-intron	transcript,gene,exon,CDS	0	0	0	3	3	0	0	0	0	1	0	4	0	0	1	1	0	2	1	0	0	0	2	0	0	0	0	0	1	0	0	1	2	1	0	0	0	1	1	0	0	0	0
16	23113640	23131567	USP31	-	exon-intron	transcript,gene,exon,CDS	0	0	1	3	1	0	1	0	0	2	1	6	1	0	0	0	1	1	0	0	0	0	0	0	0	0	1	1	3	0	1	0	5	1	0	0	1	0	0	1	0	0	0
16	27224906	27226329	KDM8	+	exon-exon	exon,gene,transcript,CDS	1	0	1	1	3	4	0	3	1	1	6	1	1	0	2	2	0	1	0	0	0	1	0	0	1	0	0	1	0	2	0	1	1	0	0	0	1	0	1	2	1	0	1
16	28187219	28192352	XPO6	-	exon-exon	five_prime_utr,transcript,gene,exon,CDS	0	0	1	0	1	0	0	0	4	1	1	0	0	0	1	0	0	0	0	0	0	0	0	0	0	0	0	0	0	0	0	0	2	0	0	0	0	0	0	1	0	0	1
16	28499912	28500707	CLN3	-	exon-exon	five_prime_utr,transcript,gene,exon,CDS	2	2	0	1	0	0	0	0	0	0	0	0	0	0	0	0	1	0	0	0	0	1	0	0	0	0	0	0	0	0	0	0	1	2	0	0	0	0	0	0	1	0	0
16	28734485	28746903	EIF3C	+	exon-exon	transcript,three_prime_utr,gene,exon,CDS	1	1	0	3	2	0	0	0	1	0	0	0	0	0	1	1	0	0	0	0	1	2	0	0	2	0	1	0	0	0	0	0	0	1	0	0	1	0	0	3	2	0	1
16	29845054	29845387	MVP	+	exon-exon	transcript,three_prime_utr,gene,exon,CDS	6	0	2	3	5	6	4	5	1	0	0	7	1	0	3	0	1	1	1	3	0	1	3	1	1	0	2	5	4	0	1	1	2	1	0	1	2	2	3	1	0	3	3
16	29906580	29907181	SEZ6L2	-	exon-exon	transcript,gene,exon,CDS	2	0	0	2	0	0	0	0	2	0	0	2	0	0	0	0	1	0	0	0	0	0	0	0	0	0	0	0	0	0	0	0	1	0	0	1	0	1	0	0	0	0	1
16	30490412	30490782	ITGAL	+	exon-exon	three_prime_utr,gene,exon,transcript,CDS	3	0	0	0	0	1	0	0	0	0	0	0	0	0	0	0	0	0	0	2	0	0	0	0	2	0	0	0	0	0	0	0	0	0	0	0	0	2	0	1	0	0	0
16	30495148	30495584	ITGAL	+	exon-exon	three_prime_utr,gene,exon,transcript,CDS	2	0	2	1	9	9	0	0	1	2	0	0	0	0	0	0	0	0	0	2	2	0	0	0	3	1	2	3	0	0	0	0	0	0	0	0	0	0	7	1	1	0	0
16	30507418	30507887	ITGAL	+	exon-exon	transcript,gene,exon,CDS	1	0	0	0	0	0	0	0	0	0	0	1	0	0	0	0	0	0	0	0	1	0	0	0	0	0	0	1	0	0	0	0	0	0	1	0	0	0	0	0	0	0	0
16	30715385	30715636	SRCAP	+	exon-exon	transcript,gene,exon,CDS	1	0	1	2	0	0	1	0	2	2	1	3	0	1	1	0	0	2	0	0	0	2	1	1	0	0	0	0	0	0	0	0	0	0	0	1	0	1	0	0	3	2	0
16	30740287	30740893	SRCAP	+	exon-exon	transcript,gene,exon,CDS	20	7	8	5	14	4	3	6	3	9	3	22	3	0	3	4	2	2	0	3	0	4	6	5	4	2	4	5	2	2	2	1	3	4	2	0	3	7	5	4	1	0	3
16	31373157	31374074	ITGAX	+	exon-exon	transcript,gene,exon,CDS	0	0	0	0	0	1	0	0	0	0	0	0	0	1	0	0	0	0	0	0	0	0	0	0	0	0	0	0	0	0	0	0	1	0	0	3	1	0	1	1	0	0	0
16	31733947	31734674	ZNF720	+	exon-exon	five_prime_utr,exon,CDS,three_prime_utr,gene,transcript	18	27	6	14	7	6	8	23	10	16	23	23	2	1	10	5	7	5	4	6	2	0	6	7	7	3	1	11	8	5	5	5	9	2	3	1	2	3	3	13	5	0	3
16	46708226	46711310	VPS35	-	exon-exon	three_prime_utr,gene,exon,transcript,CDS	5	1	3	4	0	0	1	1	5	4	1	8	0	0	3	0	0	0	2	1	0	0	6	2	3	0	1	4	4	1	0	2	2	0	0	0	1	1	0	6	1	1	3
16	47001425	47002076	DNAJA2	-	exon-exon	three_prime_utr,gene,exon,transcript,CDS	0	1	1	2	0	1	1	1	1	2	0	1	0	0	0	0	0	0	0	0	1	0	2	0	0	0	1	0	1	0	1	0	0	0	0	0	0	0	4	1	2	0	0
16	48311249	48337216	LONP2	+	exon-exon	transcript,three_prime_utr,gene,exon,CDS	3	0	1	1	0	4	3	0	0	3	1	1	0	0	1	0	0	1	1	0	0	0	0	1	3	0	0	1	0	0	0	0	0	0	0	0	1	0	0	1	0	0	3
16	48381418	48382201	LONP2	+	exon-exon	three_prime_utr,gene,exon,transcript,CDS	6	3	4	8	1	1	2	2	2	1	1	1	0	0	3	0	0	0	1	0	0	1	3	0	3	1	0	0	1	0	2	1	2	1	0	0	1	1	0	1	0	0	2
16	48587450	48596355	N4BP1	-	exon-exon	five_prime_utr,transcript,gene,exon,CDS	5	1	1	3	4	2	5	2	1	2	2	3	0	1	1	2	1	3	1	1	0	3	2	2	2	0	0	0	1	0	0	3	2	1	0	0	3	1	0	1	0	0	2
16	49764682	49823457	ZNF423	-	exon-exon	five_prime_utr,transcript,gene,exon,CDS	7	1	0	1	0	0	3	1	0	0	0	4	1	0	8	0	2	0	0	1	0	0	0	0	0	0	1	2	0	0	3	0	0	0	0	0	0	0	0	0	0	0	0
16	52497846	52502486	TOX3	-	exon-exon	five_prime_utr,exon,CDS,three_prime_utr,gene,transcript	1	12	0	1	0	0	4	0	0	0	3	0	1	0	0	0	0	7	0	0	0	0	0	0	0	0	0	0	0	1	2	0	0	0	2	0	2	1	0	0	0	0	0
16	53175091	53191453	CHD9	+	intron-exon	exon,gene,transcript,CDS	28	4	3	25	15	12	10	13	1	35	31	25	3	1	15	4	4	18	8	11	0	4	8	7	2	3	2	9	10	1	0	6	26	2	0	0	11	10	14	8	6	0	9
16	53188359	53191453	CHD9	+	intron-exon	exon,gene,transcript,CDS	2	0	2	0	3	2	2	3	0	8	6	3	0	1	0	0	0	4	0	3	1	0	0	1	0	1	1	1	0	0	0	2	3	0	0	0	3	2	5	2	0	0	2
16	53189838	53191453	CHD9	+	exon-exon	five_prime_utr,transcript,gene,exon,CDS	5	1	5	2	1	0	3	2	0	9	5	6	0	0	2	0	2	0	6	7	1	2	3	0	3	0	0	8	4	0	0	1	5	2	0	0	2	0	2	2	0	0	2
16	53269097	53272498	CHD9	+	exon-exon	transcript,gene,exon,CDS	0	0	0	3	0	0	0	0	0	0	0	0	1	0	0	0	0	0	0	0	0	0	0	0	0	0	0	0	0	0	0	3	0	0	0	0	1	0	0	0	0	0	0
16	53288350	53308214	CHD9	+	exon-exon	exon,gene,transcript,CDS	9	0	1	15	0	5	0	2	1	0	0	9	1	0	0	4	4	1	0	4	2	0	4	1	3	1	0	3	0	2	0	3	11	0	0	0	1	0	0	1	0	1	0
16	53301206	53302038	CHD9	+	exon-exon	transcript,gene,exon,CDS	1	0	4	2	0	2	0	1	0	0	1	3	0	0	0	0	0	1	1	0	0	0	1	0	0	0	0	0	0	0	0	1	0	0	0	0	1	0	2	0	0	0	0
16	53472928	53481018	RBL2	+	exon-exon	five_prime_utr,transcript,gene,exon,CDS	2	0	0	0	1	0	1	1	1	0	0	2	0	0	2	2	0	1	0	0	0	0	0	0	0	0	0	1	2	0	0	1	0	0	0	0	1	0	0	0	0	0	1
16	53532303	53534241	AKTIP	-	exon-exon	five_prime_utr,transcript,gene,exon,CDS	1	0	0	0	1	0	0	0	0	2	1	0	2	0	0	0	0	0	0	0	0	1	4	1	1	0	0	0	0	0	0	0	0	0	0	0	0	0	0	0	1	0	0
16	53907698	53922863	FTO	+	exon-exon	three_prime_utr,gene,exon,transcript,CDS	7	0	4	5	2	1	0	2	2	2	1	5	0	0	3	1	1	1	1	1	2	1	1	0	5	1	0	0	3	2	1	0	4	0	0	0	2	0	1	2	4	1	0
16	53967897	53971206	FTO	+	exon-intron	three_prime_utr,gene,exon,transcript,CDS	0	0	1	4	0	2	0	2	3	0	0	3	1	0	2	0	0	2	1	1	3	0	1	0	3	1	1	1	0	1	1	0	3	0	0	0	1	2	0	0	3	0	3
16	56419831	56423287	AMFR	-	exon-exon	transcript,gene,exon,CDS	1	0	2	1	2	2	1	1	5	2	3	0	0	1	0	0	1	0	0	0	0	1	1	2	2	0	1	1	0	2	0	1	1	0	0	0	3	1	0	3	3	1	0
16	57197913	57207781	FAM192A	-	exon-exon	five_prime_utr,exon,CDS,three_prime_utr,gene,transcript	1	0	2	1	0	1	2	1	1	2	3	0	1	1	0	0	0	0	0	0	0	0	0	0	1	2	1	0	0	0	0	0	0	0	0	0	0	0	0	0	1	0	0
16	58594116	58594266	CNOT1	-	exon-exon	transcript,gene,exon,CDS	6	2	7	3	1	4	6	2	0	6	1	7	1	0	1	1	1	6	1	0	3	0	1	1	2	2	0	2	4	5	2	0	9	1	0	0	3	3	1	1	1	2	4
16	58608513	58617086	CNOT1	-	exon-exon	transcript,gene,exon,CDS	4	2	1	1	0	4	1	0	0	2	2	2	0	0	0	0	1	0	0	2	0	0	0	0	3	1	0	0	1	0	0	1	2	0	0	0	3	0	0	0	0	0	0
16	66642212	66643906	CMTM3	+	exon-exon	five_prime_utr,exon,CDS,three_prime_utr,gene,transcript	2	0	0	0	0	0	0	1	4	1	1	0	0	0	0	0	0	0	0	0	1	0	0	0	0	0	0	0	0	0	0	0	0	0	0	0	0	0	0	0	0	0	0
16	66764015	66766408	DYNC1LI2	-	exon-exon	transcript,gene,exon,CDS	3	1	2	2	1	4	0	4	2	2	1	3	2	0	3	0	2	1	1	4	1	0	1	1	0	0	1	0	0	0	0	0	2	0	0	0	0	1	0	0	0	2	1
16	66839680	66839929	NAE1	-	exon-exon	transcript,gene,exon,CDS	3	0	2	2	0	0	0	0	2	3	0	0	0	1	0	0	0	1	3	0	0	2	0	1	0	1	1	4	1	0	1	0	0	1	0	1	1	0	0	2	0	0	0
16	67070542	67116211	CBFB	+	exon-exon	five_prime_utr,transcript,gene,exon,CDS	0	1	1	1	1	3	0	2	1	2	3	1	0	0	2	2	0	0	0	0	0	0	1	0	2	0	0	0	0	0	0	0	1	0	1	0	1	1	0	1	1	1	0
16	67070542	67116242	CBFB	+	exon-exon	five_prime_utr,transcript,gene,exon,CDS	4	0	2	1	1	0	1	0	2	0	0	1	0	0	0	2	1	0	2	0	2	0	1	0	0	0	0	0	0	0	1	0	1	0	0	0	0	1	0	3	1	0	0
16	67644727	67646024	CTCF	+	exon-exon	five_prime_utr,transcript,gene,exon,CDS	1	2	2	4	0	2	0	3	4	6	6	2	0	0	5	1	0	0	3	1	1	4	0	1	6	0	1	2	0	0	0	0	0	3	0	0	0	1	0	0	0	0	1
16	67719360	67719705	GFOD2	-	exon-exon	five_prime_utr,transcript,gene,exon,CDS	0	0	0	0	0	0	0	1	0	0	0	1	0	0	0	0	0	0	0	0	0	0	0	0	0	0	0	1	0	0	0	0	0	0	0	0	0	0	0	1	0	0	0
16	67973789	67974381	LCAT	-	exon-exon	three_prime_utr,gene,exon,transcript,CDS	0	0	0	0	0	0	0	0	0	0	1	4	0	0	0	0	0	0	0	0	0	1	0	1	0	0	0	0	0	0	0	0	0	0	0	0	2	0	0	0	0	0	0
16	68862077	68863700	CDH1	+	exon-exon	three_prime_utr,gene,exon,transcript,CDS	0	0	2	1	0	0	1	0	0	0	1	4	0	0	0	1	0	0	0	0	0	0	0	0	0	0	0	0	0	0	0	0	1	1	0	0	0	0	0	1	0	0	0
16	68893787	68896964	TANGO6	+	exon-exon	transcript,gene,exon,CDS	1	0	1	2	0	0	0	1	0	1	0	0	0	0	0	0	0	0	0	0	0	0	0	1	1	0	0	0	0	0	1	0	1	0	0	0	0	0	0	1	0	0	0
16	69189774	69201088	CIRH1A	+	exon-exon	transcript,three_prime_utr,gene,exon,CDS	6	1	0	3	1	1	1	0	1	1	2	6	0	0	0	2	1	1	0	3	0	0	3	0	2	0	0	0	0	0	0	3	1	2	0	0	1	0	3	2	2	1	1
16	69317951	69318147	SNTB2	+	exon-exon	transcript,three_prime_utr,gene,exon,CDS	4	1	1	1	0	0	0	0	0	2	2	4	1	0	0	0	0	0	1	2	1	0	3	0	2	0	0	2	1	0	2	1	0	1	0	0	0	1	0	3	0	0	0
16	69404386	69406258	TERF2	-	exon-exon	transcript,three_prime_utr,gene,exon,CDS	18	7	8	19	9	13	13	10	9	10	5	15	6	2	3	5	5	2	7	4	2	3	8	2	1	3	1	6	20	3	4	7	8	2	0	0	6	6	5	5	3	1	4
16	69687139	69693802	NFAT5	+	exon-exon	three_prime_utr,gene,exon,transcript,CDS	1	1	1	1	0	1	1	0	1	0	1	4	0	0	0	0	0	0	0	0	0	0	0	0	0	0	0	1	0	0	0	0	0	0	0	0	0	0	0	0	0	0	0
16	69729039	69729282	NFAT5	+	exon-exon	three_prime_utr,gene,exon,transcript,CDS	10	0	1	19	3	8	3	6	4	0	3	23	5	1	4	3	4	5	3	1	2	3	8	3	2	0	2	6	8	1	3	0	5	0	0	0	5	2	4	3	2	1	3
16	70044654	70052000	PDXDC2P	-	exon-exon	transcript,gene,exon	3	1	3	1	0	0	4	1	1	3	0	1	1	0	2	0	1	0	0	1	0	0	0	3	0	0	0	0	1	0	0	0	2	0	0	0	1	0	1	2	0	0	2
16	70076254	70076906	PDXDC2P	-	exon-exon	transcript,gene,exon	3	1	0	1	4	0	1	3	1	0	1	0	0	0	0	0	0	1	0	0	1	1	3	1	0	1	0	1	0	0	0	0	0	1	0	0	1	0	0	2	0	1	0
16	70292883	70296427	AARS	-	exon-exon	transcript,gene,exon,CDS	0	0	0	1	0	1	0	0	0	0	1	1	0	0	0	0	1	0	0	0	0	1	0	0	0	0	0	0	0	0	0	0	1	0	0	0	0	1	1	4	1	0	1
16	70294947	70296427	AARS	-	exon-exon	transcript,gene,exon,CDS	0	2	0	0	0	0	0	0	0	1	1	0	0	0	0	0	0	0	0	0	0	1	0	0	1	0	0	2	0	0	0	0	0	1	0	0	2	0	0	1	0	0	4
16	70416708	70417138	ST3GAL2	-	exon-exon	transcript,gene,exon,CDS	0	0	0	0	0	0	0	0	0	0	0	0	0	0	0	0	0	0	0	4	0	0	0	0	0	0	0	0	0	0	0	0	0	0	0	0	0	0	0	0	0	0	0
16	70497072	70497677	FUK	+	exon-exon	five_prime_utr,transcript,gene,exon,CDS	1	0	0	0	1	1	0	3	0	0	3	2	0	0	1	1	0	1	0	0	0	0	0	1	0	1	1	0	0	2	2	0	1	0	1	0	0	2	0	3	2	0	0
16	71799392	71803602	AP1G1	-	exon-exon	three_prime_utr,gene,exon,transcript,CDS	0	1	0	2	0	1	4	1	3	0	0	0	0	0	0	0	1	0	1	0	0	1	0	0	1	1	1	0	0	0	0	0	2	0	0	1	0	0	0	0	1	0	1
16	72923630	72994093	ZFHX3	-	exon-exon	five_prime_utr,transcript,gene,exon,CDS	2	1	0	1	0	0	0	0	0	2	1	5	0	2	0	0	0	0	0	1	1	0	0	0	0	0	0	0	0	0	1	0	1	0	0	0	0	0	3	1	0	0	1
16	72984368	72994093	ZFHX3	-	exon-exon	five_prime_utr,exon,gene,transcript,CDS	3	6	1	1	4	1	0	4	0	8	4	1	1	1	1	2	2	0	3	1	0	4	0	2	3	1	1	4	1	1	2	0	3	1	0	0	2	3	9	2	4	0	0
16	74491772	74493687	GLG1	-	exon-exon	three_prime_utr,gene,exon,transcript,CDS	1	1	1	0	1	1	2	2	0	3	1	3	2	0	0	1	0	0	1	0	0	1	0	0	1	0	0	0	3	1	0	1	3	0	0	0	1	0	0	0	2	2	0
16	74493580	74497377	GLG1	-	exon-exon	transcript,three_prime_utr,gene,exon,CDS	3	1	4	1	1	1	1	2	0	1	2	4	0	1	2	1	0	0	0	1	0	0	1	1	0	0	0	0	0	1	0	0	3	0	0	0	1	0	0	1	4	0	0
16	74949768	74950157	WDR59	-	exon-exon	transcript,gene,exon,CDS	2	2	0	0	0	1	1	0	1	4	2	3	0	0	0	1	0	0	0	0	0	0	0	0	0	0	0	0	3	0	0	0	2	1	0	0	0	0	0	0	0	0	0
16	80718435	80719026	CDYL2	-	exon-exon	transcript,gene,exon,CDS	14	5	16	6	5	19	10	15	0	7	16	7	3	1	16	2	3	0	3	2	0	4	0	9	7	20	3	5	5	6	0	0	6	9	11	1	11	1	0	4	6	2	3
16	81385188	81411307	GAN	+	exon-exon	transcript,three_prime_utr,gene,exon,CDS	1	0	0	0	0	3	0	1	0	3	7	1	0	1	2	0	0	1	0	0	0	1	0	1	0	1	0	0	0	0	0	0	0	0	1	0	1	2	0	0	0	0	2
16	84773915	84779279	USP10	+	exon-exon	transcript,three_prime_utr,gene,exon,CDS	2	0	0	0	1	0	0	0	4	1	1	2	0	1	0	1	1	0	0	2	0	2	0	0	2	0	0	1	0	0	0	1	4	0	0	0	0	1	0	1	1	0	0
16	85667520	85667738	GSE1	+	exon-exon	transcript,gene,exon,CDS	3	1	1	0	1	0	1	0	3	0	1	1	1	0	1	0	2	0	0	1	2	0	0	1	0	0	0	1	2	1	0	0	0	0	1	0	0	2	1	2	1	0	0
16	87782279	87795646	KLHDC4	-	exon-exon	three_prime_utr,gene,exon,transcript,CDS	0	0	0	0	1	0	4	0	2	0	0	0	0	0	0	0	0	1	0	2	0	0	0	0	0	1	0	0	1	0	0	0	0	0	1	0	3	0	1	1	1	2	0
16	88008654	88017865	BANP	+	exon-exon	five_prime_utr,exon,CDS,three_prime_utr,gene,transcript	1	2	4	1	2	0	8	2	7	4	7	5	1	3	2	1	0	5	0	1	2	1	0	2	2	3	0	0	2	2	5	0	1	3	1	0	2	3	10	3	1	2	3
16	88061089	88071617	BANP	+	exon-exon	exon,gene,transcript,CDS	6	1	3	4	7	9	13	7	15	4	7	4	2	1	8	1	4	5	4	1	5	2	1	2	4	0	2	2	1	1	2	2	3	2	2	8	8	1	6	6	3	5	3
16	89371614	89383483	ANKRD11	-	exon-exon	five_prime_utr,exon,CDS,three_prime_utr,gene,transcript	1	0	1	1	2	1	1	0	1	0	2	2	0	0	0	0	0	0	0	0	1	0	0	0	1	0	0	0	0	1	1	0	0	0	0	0	0	1	0	2	0	0	0
[truncated: 2,875 more rows]
[truncated: 15 more columns]

## Sheet: circ2Lin_ratio_significant
circRNA_ID (in format chr_Strt_End_HostGene)	ANOVA_p-value_adjusted				107 unique host genes where circular-to-linear ratio is significantly (ANOVA) different between NMIBC tumour grades
[truncated: 157 more rows]

[truncated: 5 more sheets: Overlap_between_gene_sets, miRNA_targets_within_circRNA, GO enrichment, GO cluster 1, GO cluster 2]
