# Supplementary material for: Back-Splicing Transcript Isoforms (Circular RNAs) Affect Biologically Relevant Pathways and Offer an Additional Layer of Information to Stratify NMIBC Patients
Source: Front Oncol. 2020 May 22;10:812. doi: 10.3389/fonc.2020.00812 (PMC7326039; doi:10.3389/fonc.2020.00812)
Supplement: Supplementary file 2 [file Table_2.XLSX]

## Sheet: correlations of absolute expr.
circRNA	Pathway	Pearson correlation rho	Pearson correlation P-value		circRNA	Pathway	Pearson correlation rho	Pearson correlation P-value		circRNA	Pathway	Pearson correlation rho	Pearson correlation P-value		circRNA	Pathway	Pearson correlation rho	Pearson correlation P-value		circRNA	Pathway	Pearson correlation rho	Pearson correlation P-value		circRNA	Pathway	Pearson correlation rho	Pearson correlation P-value		circRNA	Pathway	Pearson correlation rho	Pearson correlation P-value
5_179675973_179707608_MAPK9	wnt_signaling	-0.0915568	0.494269		10_49609655_49618211_MAPK8	PI3K_AKT	-0.00918066	0.945469		2_39233553_39237844_SOS1	MAPK_pathway	-0.0995979	0.456964		7_140439612_140508795_BRAF	ERBB_pathway	-0.190674	0.151656		12_125396369_125397736_UBC	EGFR	0.319845	0.0143847		15_41377567_41379880_INO80	DNA_repair	-0.203674	0.125154		18_51686135_51692536_MBD2	chromatin_remodeling	-0.287821	0.0284627
18_18619433_18624147_ROCK1	wnt_signaling	-0.0952834	0.476786		2_173423436_173431661_PDK1	PI3K_AKT	0.283958	0.0307597		6_161455291_161471011_MAP3K4	MAPK_pathway	-0.050414	0.707049		22_22160139_22162135_MAPK1	ERBB_pathway	-0.157112	0.238871		11_119144578_119145663_CBL	EGFR	-0.0843381	0.529061		15_41361768_41362745_INO80	DNA_repair	-0.191038	0.15086		17_65924471_65925603_BPTF	chromatin_remodeling	-0.18446	0.165701
4_114452372_114469885_CAMK2D	wnt_signaling	-0.0464277	0.729288		4_87275683_87320959_MAPK10	PI3K_AKT	0.0152578	0.909494		7_140494108_140508795_BRAF	MAPK_pathway	-0.14935	0.263163		19_45296731_45297538_CBLC	ERBB_pathway	-0.144033	0.280732		2_39233553_39237844_SOS1	EGFR	-0.12076	0.366542		2_100029193_100052403_REV1	DNA_repair	0.00244127	0.985489		17_65887960_65890281_BPTF	chromatin_remodeling	-0.20694	0.119085
11_111625223_111626174_PPP2R1B	wnt_signaling	-0.0657948	0.623637		6_3076998_3078169_RIPK1	PI3K_AKT	0.0932639	0.486219		6_137015278_137019820_MAP3K5	MAPK_pathway	-0.180134	0.176026		5_179688684_179707608_MAPK9	ERBB_pathway	-0.188357	0.156784		5_67522118_67522837_PIK3R1	EGFR	0.176637	0.184708		8_42213034_42218883_POLB	DNA_repair	-0.112227	0.401615		3_47727539_47734790_SMARCC1	chromatin_remodeling	-0.00773575	0.954042
15_67457233_67462942_SMAD3	wnt_signaling	0.145556	0.275621		9_128419930_128434922_MAPKAP1	PI3K_AKT	0.215919	0.103555		17_26490569_26499644_NLK	MAPK_pathway	-0.257177	0.0513092		8_141810558_141874498_PTK2	ERBB_pathway	-0.160132	0.229849		3_178921332_178922376_PIK3CA	EGFR	0.0908879	0.497442		16_84773915_84779279_USP10	DNA_repair	0.0789741	0.555675		2_200233328_200298237_SATB2	chromatin_remodeling	-0.0174434	0.896596
8_22332467_22333137_PPP3CC	wnt_signaling	0.133872	0.316408		1_108138834_108160254_VAV3	PI3K_AKT	-0.035584	0.790867		6_137015278_137018525_MAP3K5	MAPK_pathway	-0.0667819	0.618427		1_179100446_179102509_ABL2	ERBB_pathway	-0.105701	0.429712		11_119155679_119156276_CBL	EGFR	0.0127239	0.924477		3_121168162_121206356_POLQ	DNA_repair	0.440239	0.000543805		12_100598718_100599522_ACTR6	chromatin_remodeling	-0.0151633	0.910052
18_45391430_45396935_SMAD2	wnt_signaling	0.0934017	0.485573		21_32537279_32575328_TIAM1	PI3K_AKT	0.12958	0.332312		12_69044180_69048032_RAP1B	MAPK_pathway	-0.0192934	0.885699		3_119582266_119595355_GSK3B	ERBB_pathway	-0.0910242	0.496795							5_79974746_80040434_MSH3	DNA_repair	0.277606	0.0348733		5_98204199_98208259_CHD1	chromatin_remodeling	-0.242788	0.0663062
16_3900298_3901010_CREBBP	wnt_signaling	0.133589	0.317444		3_12641190_12645788_RAF1	PI3K_AKT	0.0446463	0.7393		15_67923226_67956983_MAP2K5	MAPK_pathway	-0.0186745	0.889342		8_141799573_141900868_PTK2	ERBB_pathway	-0.0748765	0.576425							5_176370336_176385155_UIMC1	DNA_repair	0.0807454	0.546817		3_47762156_47787483_SMARCC1	chromatin_remodeling	-0.0914671	0.494694
12_12397196_12397589_LRP6	wnt_signaling	0.0277052	0.836445		2_173423436_173429801_PDK1	PI3K_AKT	0.317186	0.0152647		10_123298106_123325218_FGFR2	MAPK_pathway	-0.137534	0.303231		8_141856359_141889736_PTK2	ERBB_pathway	-0.16161	0.22552							17_7402358_7402810_POLR2A	DNA_repair	0.364212	0.00494477		17_65924471_65928135_BPTF	chromatin_remodeling	-0.195206	0.141981
14_73614503_73614802_PSEN1	wnt_signaling	-0.231824	0.0799416		22_22153301_22162135_MAPK1	PI3K_AKT	0.0262164	0.845122		14_91444650_91467503_RPS6KA5	MAPK_pathway	0.052054	0.697968		8_141840571_141889736_PTK2	ERBB_pathway	-0.173838	0.191875							15_68467975_68468992_PIAS1	DNA_repair	-0.0986472	0.461293		X_44870206_44879975_KDM6A	chromatin_remodeling	-0.0869182	0.516488
22_41531817_41536261_EP300	wnt_signaling	0.0125551	0.925476		4_87275683_87292020_MAPK10	PI3K_AKT	-0.0656645	0.624326		17_29483001_29497015_NF1	MAPK_pathway	-0.174682	0.189692		3_196533450_196534785_PAK2	ERBB_pathway	0.0710686	0.596021							11_108137898_108138069_ATM	DNA_repair	0.0334238	0.803302		X_100356047_100364987_CENPI	chromatin_remodeling	0.224692	0.089941
14_73614503_73614814_PSEN1	wnt_signaling	-0.00397329	0.976385		11_111622883_111624301_PPP2R1B	PI3K_AKT	-0.017167	0.898225		19_45528587_45528995_RELB	MAPK_pathway	-0.0467088	0.727712		7_140476712_140487384_BRAF	ERBB_pathway	0.00899525	0.946569							10_70218861_70229920_DNA2	DNA_repair	0.451588	0.000373448		1_46079768_46082065_NASP	chromatin_remodeling	0.129024	0.33441
3_119720893_119812440_GSK3B	wnt_signaling	-0.152727	0.252397		3_119582266_119624699_GSK3B	PI3K_AKT	-0.0735997	0.582963		4_87275683_87292020_MAPK10	MAPK_pathway	-0.227306	0.0861675		8_141828376_141889736_PTK2	ERBB_pathway	-0.0478328	0.721423							8_48307538_48320523_SPIDR	DNA_repair	-0.344657	0.00806335		22_17982114_17984048_CECR2	chromatin_remodeling	-0.144258	0.279972
17_64492319_64510584_PRKCA	wnt_signaling	-0.0342269	0.798673		12_51173923_51203372_ATF1	PI3K_AKT	0.165241	0.215127		17_11958206_11984847_MAP2K4	MAPK_pathway	-0.00271904	0.983838		14_50616726_50616948_SOS2	ERBB_pathway	-0.155704	0.243157							5_70355517_70356757_GTF2H2	DNA_repair	-0.287391	0.0287107		11_77383087_77404656_RSF1	chromatin_remodeling	-0.172594	0.195122
5_179688684_179707608_MAPK9	wnt_signaling	-0.109172	0.414629		2_209209835_209212747_PIKFYVE	PI3K_AKT	0.0749688	0.575954		1_22404922_22417994_CDC42	MAPK_pathway	-0.0834936	0.533209		1_46521467_46546422_PIK3R3	ERBB_pathway	0.0912663	0.495646							2_215645284_215661841_BARD1	DNA_repair	0.418972	0.00106283		8_61653818_61693989_CHD7	chromatin_remodeling	0.0599866	0.654657
17_26449629_26499644_NLK	wnt_signaling	0.0945991	0.479971		1_46543187_46546422_PIK3R3	PI3K_AKT	0.0208117	0.876771		1_84644860_84663507_PRKACB	MAPK_pathway	0.0301851	0.822034		8_141810558_141900868_PTK2	ERBB_pathway	-0.251647	0.0567079							5_68553870_68558131_CDK7	DNA_repair	-0.00376209	0.97764		13_48916735_48955579_RB1	chromatin_remodeling	-0.232127	0.0795364
20_476363_489304_CSNK2A1	wnt_signaling	0.0630355	0.638297		12_56742313_56743420_STAT2	PI3K_AKT	0.242096	0.0671076		1_186862143_186880521_PLA2G4A	MAPK_pathway	-0.0208063	0.876803		4_114452372_114469885_CAMK2D	ERBB_pathway	-0.0230133	0.863853							6_111726673_111793343_REV3L	DNA_repair	-0.353613	0.00646934		11_77386081_77389198_RSF1	chromatin_remodeling	-0.0297588	0.824507
22_41521868_41536261_EP300	wnt_signaling	0.0912333	0.495802		21_32554738_32575328_TIAM1	PI3K_AKT	0.157671	0.237184		5_56160561_56161804_MAP3K1	MAPK_pathway	0.0854563	0.523593		8_141828376_141874498_PTK2	ERBB_pathway	-0.227523	0.0858608							17_1746097_1756483_RPA1	DNA_repair	0.314633	0.0161525		3_179272450_179294701_ACTL6A	chromatin_remodeling	0.0950116	0.47805
16_354304_364683_AXIN1	wnt_signaling	-0.15784	0.236675		3_119720893_119812440_GSK3B	PI3K_AKT	0.158698	0.234102		6_161443042_161455481_MAP3K4	MAPK_pathway	-0.0225885	0.866343		5_179675973_179707608_MAPK9	ERBB_pathway	-0.0725527	0.588349							2_58449077_58459247_FANCL	DNA_repair	-0.131616	0.324706		19_5016268_5041262_KDM4B	chromatin_remodeling	0.00504246	0.970033
1_212502477_212506940_PPP2R5A	wnt_signaling	0.00163024	0.99031		21_32537279_32567621_TIAM1	PI3K_AKT	-0.00282596	0.983203		3_30686239_30691952_TGFBR2	MAPK_pathway	0.022029	0.869625		8_141810558_141889736_PTK2	ERBB_pathway	-0.199085	0.134074							3_196210641_196215554_RNF168	DNA_repair	0.123208	0.356835		17_65916131_65919106_BPTF	chromatin_remodeling	-0.114064	0.393901
3_119582266_119595355_GSK3B	wnt_signaling	-0.0891337	0.505813		18_45391430_45396935_SMAD2	PI3K_AKT	0.118053	0.377459		8_42183488_42186732_IKBKB	MAPK_pathway	-0.24821	0.060288		8_141874411_141900868_PTK2	ERBB_pathway	-0.347806	0.00746775							11_108098322_108106561_ATM	DNA_repair	-0.165374	0.214755		1_8601273_8674745_RERE	chromatin_remodeling	-0.558705	5.1679e-06
10_126727566_126776888_CTBP2	wnt_signaling	0.110509	0.408903		21_32554738_32567621_TIAM1	PI3K_AKT	-0.162544	0.222814		4_103501692_103504114_NFKB1	MAPK_pathway	0.0199144	0.882046		17_11998892_12016677_MAP2K4	ERBB_pathway	-0.00305827	0.981822							9_98002931_98011651_FANCC	DNA_repair	-0.110643	0.408333		1_8601273_8684439_RERE	chromatin_remodeling	-0.074948	0.57606
16_69729039_69729282_NFAT5	wnt_signaling	-0.0270544	0.840236		11_111625223_111626174_PPP2R1B	PI3K_AKT	-0.166646	0.211199		14_91409422_91413894_RPS6KA5	MAPK_pathway	0.196636	0.139028		8_141710990_141716304_PTK2	ERBB_pathway	-0.0189946	0.887457							18_20569184_20581692_RBBP8	DNA_repair	-0.111729	0.403719		3_47762156_47779600_SMARCC1	chromatin_remodeling	-0.107443	0.422102
14_102368056_102372866_PPP2R5C	wnt_signaling	0.287806	0.0284709		1_46521467_46546422_PIK3R3	PI3K_AKT	0.24191	0.0673242		6_149663821_149700654_TAB2	MAPK_pathway	0.174927	0.189062		3_119720893_119812440_GSK3B	ERBB_pathway	-0.0204612	0.878831							8_42202471_42214910_POLB	DNA_repair	-0.0123247	0.926839		19_5039847_5041262_KDM4B	chromatin_remodeling	0.0413683	0.757835
18_18586312_18588155_ROCK1	wnt_signaling	-0.0567907	0.67198		2_114697536_114699936_ACTR3	PI3K_AKT	-0.0772777	0.564222		X_83351202_83375035_RPS6KA6	MAPK_pathway	-0.11359	0.395885		3_196533450_196539722_PAK2	ERBB_pathway	-0.10931	0.414038							15_68434284_68439038_PIAS1	DNA_repair	0.0737462	0.582211		18_51686135_51731527_MBD2	chromatin_remodeling	-0.410696	0.00136364
11_68115315_68115711_LRP5	wnt_signaling	-0.0318151	0.812593		5_179675973_179707608_MAPK9	PI3K_AKT	0.112972	0.398475		8_99676158_99735197_STK3	MAPK_pathway	0.135932	0.308952		8_141828376_141900868_PTK2	ERBB_pathway	-0.248877	0.0595793							10_49609655_49618211_MAPK8	DNA_repair	-0.260186	0.0485525		3_47702784_47719801_SMARCC1	chromatin_remodeling	-0.140975	0.291176
16_69687139_69693802_NFAT5	wnt_signaling	-0.082722	0.537012		17_35640168_35646430_ACACA	PI3K_AKT	0.268872	0.0412662		12_71077907_71095103_PTPRR	MAPK_pathway	-0.212656	0.109007		7_140476712_140494267_BRAF	ERBB_pathway	-0.128068	0.338035							8_48192450_48206619_SPIDR	DNA_repair	0.365161	0.00482512		3_47676680_47680270_SMARCC1	chromatin_remodeling	-0.0781329	0.559906
1_84644860_84680000_PRKACB	wnt_signaling	-0.0862178	0.519886		3_119582266_119595355_GSK3B	PI3K_AKT	0.0886485	0.508141		1_22404922_22413359_CDC42	MAPK_pathway	-0.344199	0.00815333		17_64492319_64510584_PRKCA	ERBB_pathway	-0.0641968	0.63211							18_51804073_51813781_POLI	DNA_repair	-0.0630029	0.638471		7_72873866_72884813_BAZ1B	chromatin_remodeling	0.215323	0.104535
16_396148_397106_AXIN1	wnt_signaling	0.125182	0.349121		2_173423436_173460751_PDK1	PI3K_AKT	0.390298	0.00245505		3_58062773_58067503_FLNB	MAPK_pathway	-0.0575404	0.667901		1_243708812_243736350_AKT3	ERBB_pathway	0.168599	0.20582							8_48320423_48353104_SPIDR	DNA_repair	0.217588	0.100848		18_2732263_2740819_SMCHD1	chromatin_remodeling	-0.200307	0.131654
10_49609655_49618211_MAPK8	wnt_signaling	0.115892	0.386315		1_155874102_155874595_RIT1	PI3K_AKT	-0.0457681	0.73299		1_205585606_205593019_ELK4	MAPK_pathway	-0.0889819	0.506541		1_243675626_243736350_AKT3	ERBB_pathway	-0.00204984	0.987816							15_68434284_68466230_PIAS1	DNA_repair	0.1339	0.316308		X_76937012_76940498_ATRX	chromatin_remodeling	-0.0246003	0.854563
4_87275683_87320959_MAPK10	wnt_signaling	-0.136148	0.308177		2_209150450_209153542_PIKFYVE	PI3K_AKT	0.106769	0.425039		3_12641190_12645788_RAF1	MAPK_pathway	-0.0554771	0.679151		11_119144578_119145663_CBL	ERBB_pathway	0.067929	0.612396							1_146747017_146757164_CHD1L	DNA_repair	0.283339	0.0311418		16_30740287_30740893_SRCAP	chromatin_remodeling	-0.268713	0.0413911
1_84644860_84663507_PRKACB	wnt_signaling	0.142576	0.285676		22_22160139_22162135_MAPK1	PI3K_AKT	-0.0354392	0.791699		12_112303054_112308984_MAPKAPK5	MAPK_pathway	-0.196025	0.140284		11_119155679_119156276_CBL	ERBB_pathway	0.159525	0.231642							9_110062422_110074018_RAD23B	DNA_repair	0.235349	0.0753352		2_54127018_54128696_PSME4	chromatin_remodeling	0.0263628	0.844268
11_68115315_68133170_LRP5	wnt_signaling	-0.197978	0.136297		2_173433469_173460751_PDK1	PI3K_AKT	-0.0374554	0.780137		4_87275683_87320959_MAPK10	MAPK_pathway	-0.170382	0.200998		1_46543187_46546422_PIK3R3	ERBB_pathway	0.00173731	0.989673							4_178274462_178281831_NEIL3	DNA_repair	0.54035	1.19656e-05		1_8672105_8684439_RERE	chromatin_remodeling	-0.313586	0.0165293
3_119582266_119624699_GSK3B	wnt_signaling	-0.145245	0.276661		5_179688684_179707608_MAPK9	PI3K_AKT	-0.00348035	0.979314		17_1339914_1340449_CRK	MAPK_pathway	-0.068511	0.609346		8_141799573_141829119_PTK2	ERBB_pathway	-0.2031	0.126245							8_48612965_48614577_SPIDR	DNA_repair	-0.162463	0.223049		3_47663697_47680270_SMARCC1	chromatin_remodeling	-0.26826	0.0417488
14_73614503_73640415_PSEN1	wnt_signaling	0.198492	0.135262							10_49609655_49618211_MAPK8	MAPK_pathway	0.0152577	0.909495		3_178921332_178922376_PIK3CA	ERBB_pathway	0.0214906	0.872784							18_51797730_51800460_POLI	DNA_repair	0.0182378	0.891914		3_47651556_47719801_SMARCC1	chromatin_remodeling	-0.251871	0.0564809
22_41568503_41569788_EP300	wnt_signaling	-0.0758466	0.571481							17_29550462_29554624_NF1	MAPK_pathway	-0.170251	0.201347		8_141840571_141874498_PTK2	ERBB_pathway	-0.268136	0.0418469							16_53907698_53922863_FTO	DNA_repair	-0.052701	0.694397		X_76888695_76920267_ATRX	chromatin_remodeling	0.151451	0.25643
4_87275683_87292020_MAPK10	wnt_signaling	-0.168293	0.206657							17_29483001_29546136_NF1	MAPK_pathway	-0.157955	0.236328		17_11958206_11984847_MAP2K4	ERBB_pathway	0.015896	0.905725							6_111714079_111793343_REV3L	DNA_repair	-0.396147	0.0020819		14_64988205_64990120_ZBTB1	chromatin_remodeling	-0.159969	0.23033
4_1219148_1235307_CTBP1	wnt_signaling	0.026514	0.843386							17_29483001_29509683_NF1	MAPK_pathway	-0.199134	0.133977		8_141799573_141840625_PTK2	ERBB_pathway	-0.103971	0.437341							8_48300905_48320523_SPIDR	DNA_repair	-0.1371	0.304774		11_77386081_77404656_RSF1	chromatin_remodeling	-0.239471	0.0702185
17_26490569_26499644_NLK	wnt_signaling	-0.148577	0.265671							22_22153301_22162135_MAPK1	MAPK_pathway	0.00406205	0.975858		4_87275683_87292020_MAPK10	ERBB_pathway	-0.198152	0.135947							5_80021272_80040434_MSH3	DNA_repair	-0.123968	0.353852		20_39721112_39729993_TOP1	chromatin_remodeling	-0.17138	0.198331
11_111622883_111624301_PPP2R1B	wnt_signaling	-0.066107	0.621987							2_128087497_128100770_MAP3K2	MAPK_pathway	-0.00143726	0.991457		17_58013576_58013902_RPS6KB1	ERBB_pathway	-0.0135749	0.919441							2_215632206_215646233_BARD1	DNA_repair	0.444306	0.000475996		14_35252968_35262127_BAZ1A	chromatin_remodeling	0.049865	0.710098
3_176782708_176816329_TBL1XR1	wnt_signaling	0.0120717	0.928337							2_44436349_44445676_PPM1B	MAPK_pathway	0.102039	0.445952		8_141799573_141874498_PTK2	ERBB_pathway	-0.13204	0.323138							18_51797730_51813781_POLI	DNA_repair	0.0509393	0.704136		8_61707545_61714152_CHD7	chromatin_remodeling	-0.107613	0.421367
										22_21288067_21288532_CRKL	MAPK_pathway	0.11335	0.396888		8_141856359_141900868_PTK2	ERBB_pathway	-0.263158	0.0459494							2_58386785_58393009_FANCL	DNA_repair	0.127892	0.338703		18_2732263_2752550_SMCHD1	chromatin_remodeling	0.0447238	0.738864
										3_168830575_168849319_MECOM	MAPK_pathway	0.00218799	0.986995		8_141874411_141935848_PTK2	ERBB_pathway	-0.16067	0.228267							2_215617171_215661841_BARD1	DNA_repair	0.136933	0.30537		3_47676680_47677626_SMARCC1	chromatin_remodeling	-0.159149	0.23276
										6_136990421_137019820_MAP3K5	MAPK_pathway	-0.229367	0.0832812		7_140494108_140508795_BRAF	ERBB_pathway	-0.190926	0.151105							3_8977555_8990254_RAD18	DNA_repair	0.0586733	0.661754		6_157357969_157406039_ARID1B	chromatin_remodeling	-0.017181	0.898143
										7_140476712_140508795_BRAF	MAPK_pathway	-0.00810505	0.95185		5_67522118_67522837_PIK3R1	ERBB_pathway	-0.107567	0.421563							18_20572711_20576425_RBBP8	DNA_repair	-0.222674	0.0929409		12_100598718_100601564_ACTR6	chromatin_remodeling	-0.281253	0.0324593
										1_84644860_84680000_PRKACB	MAPK_pathway	-0.129686	0.331916		2_39233553_39237844_SOS1	ERBB_pathway	-0.0360559	0.788158							X_14861782_14877456_FANCB	DNA_repair	0.31312	0.0166993		9_2191266_2192802_SMARCA2	chromatin_remodeling	-0.220047	0.0969625
										14_50616726_50616948_SOS2	MAPK_pathway	-0.106405	0.426626		8_141856359_141874498_PTK2	ERBB_pathway	-0.153485	0.250022							5_176370336_176378578_UIMC1	DNA_repair	0.0165005	0.902157		7_72877252_72884813_BAZ1B	chromatin_remodeling	0.0709228	0.596777
										6_161469648_161471011_MAP3K4	MAPK_pathway	0.138092	0.301254		3_119582266_119624699_GSK3B	ERBB_pathway	-0.183978	0.166829							17_54985829_54986238_TRIM25	DNA_repair	0.0225179	0.866757		1_8684369_8716500_RERE	chromatin_remodeling	-0.00269006	0.984011
										7_140476712_140487384_BRAF	MAPK_pathway	0.0266584	0.842544		8_141771264_141874498_PTK2	ERBB_pathway	-0.164445	0.217376							1_28362055_28384605_EYA3	DNA_repair	0.166195	0.212455		14_35331250_35331528_BAZ1A	chromatin_remodeling	-0.292733	0.0257505
										3_196533450_196534785_PAK2	MAPK_pathway	0.026361	0.844279		7_140476712_140508795_BRAF	ERBB_pathway	-0.0344983	0.79711							22_41568503_41569788_EP300	DNA_repair	-0.286051	0.0294965		1_63944435_63955889_ITGB3BP	chromatin_remodeling	-0.0847358	0.527113
										4_160159961_160162520_RAPGEF2	MAPK_pathway	0.120761	0.366536		8_141840571_141900868_PTK2	ERBB_pathway	-0.210331	0.113023							22_29090020_29091861_CHEK2	DNA_repair	0.195918	0.140505		2_160229556_160231264_BAZ2B	chromatin_remodeling	-0.133196	0.318883
										12_71050484_71095103_PTPRR	MAPK_pathway	0.0407292	0.761465		22_21288067_21288532_CRKL	ERBB_pathway	0.143202	0.283544							3_53908238_53910107_ACTR8	DNA_repair	0.147895	0.267897		6_157431606_157454341_ARID1B	chromatin_remodeling	-0.142727	0.285161
										15_67938569_67995746_MAP2K5	MAPK_pathway	-0.0237358	0.859621		8_141799573_141813749_PTK2	ERBB_pathway	-0.105841	0.429096							19_5047487_5082515_KDM4B	DNA_repair	0.113331	0.396968		17_35800606_35802753_TADA2A	chromatin_remodeling	0.0538559	0.688039
										3_30686239_30715738_TGFBR2	MAPK_pathway	-0.183243	0.168558		8_141803453_141900868_PTK2	ERBB_pathway	-0.106682	0.425417							7_72883847_72884813_BAZ1B	DNA_repair	0.359791	0.0055372		1_8601273_8617582_RERE	chromatin_remodeling	-0.496056	7.49975e-05
										8_29195799_29197760_DUSP4	MAPK_pathway	0.0697579	0.602834		22_22153301_22162135_MAPK1	ERBB_pathway	-0.00677826	0.959725							5_70331372_70333373_GTF2H2	DNA_repair	-0.080419	0.548444		8_61653818_61655656_CHD7	chromatin_remodeling	-0.0914747	0.494658
										17_27809215_27818883_TAOK1	MAPK_pathway	-0.144687	0.27853		10_49609655_49618211_MAPK8	ERBB_pathway	-0.0722554	0.589882							17_79571574_79575848_NPLOC4	DNA_repair	-0.00577514	0.965682		1_8674620_8684439_RERE	chromatin_remodeling	-0.0745378	0.578156
										17_27778473_27778698_TAOK1	MAPK_pathway	-0.0626041	0.640601		17_1339914_1340449_CRK	ERBB_pathway	-0.0450088	0.737259							2_58387243_58393009_FANCL	DNA_repair	0.175389	0.187879		11_77404552_77413540_RSF1	chromatin_remodeling	-0.478933	0.000142843
										2_39559058_39564722_MAP4K3	MAPK_pathway	-0.326404	0.012398		8_141771264_141900868_PTK2	ERBB_pathway	-0.176611	0.184772							4_144464662_144465125_SMARCA5	DNA_repair	-0.0845976	0.527789		3_47651556_47680270_SMARCC1	chromatin_remodeling	-0.1269	0.342495
										5_179688684_179707608_MAPK9	MAPK_pathway	-0.229697	0.0828274		4_87275683_87320959_MAPK10	ERBB_pathway	-0.104603	0.434545							6_101214441_101296583_ASCC3	DNA_repair	-0.101585	0.447988		16_30715385_30715636_SRCAP	chromatin_remodeling	-0.16951	0.203347
										8_99718695_99719539_STK3	MAPK_pathway	-0.0666777	0.618976		17_37864574_37866734_ERBB2	ERBB_pathway	0.0330713	0.805336							18_20570900_20576425_RBBP8	DNA_repair	-0.164792	0.216396		3_47716965_47719801_SMARCC1	chromatin_remodeling	-0.163167	0.221022
										17_26449629_26499644_NLK	MAPK_pathway	-0.00685118	0.959292		8_141745350_141762415_PTK2	ERBB_pathway	-0.228745	0.0841448							2_215617171_215646233_BARD1	DNA_repair	0.290832	0.0267733		1_146747017_146757164_CHD1L	chromatin_remodeling	0.155767	0.242965
										5_80388620_80422982_RASGRF2	MAPK_pathway	0.0582875	0.663845		8_141889570_141900868_PTK2	ERBB_pathway	-0.0156933	0.906922							8_48866180_48869991_PRKDC	DNA_repair	0.0664064	0.620407		5_98215256_98217079_CHD1	chromatin_remodeling	-0.000532086	0.996837
										22_22160139_22162135_MAPK1	MAPK_pathway	-0.0571993	0.669756		3_12641190_12645788_RAF1	ERBB_pathway	-0.111454	0.404885							16_53967897_53971206_FTO	DNA_repair	0.0357066	0.790164		12_50488220_50490755_SMARCD1	chromatin_remodeling	-0.319538	0.0144841
										12_12672796_12674397_DUSP16	MAPK_pathway	-0.146304	0.273133												2_58425729_58459247_FANCL	DNA_repair	0.0275373	0.837422		1_41536267_41541123_SCMH1	chromatin_remodeling	-0.392709	0.00229457
										6_149691045_149700654_TAB2	MAPK_pathway	0.105302	0.431463												6_101246589_101253756_ASCC3	DNA_repair	0.231508	0.0803649		4_144464662_144465125_SMARCA5	chromatin_remodeling	-0.253233	0.0551148
										7_140439612_140508795_BRAF	MAPK_pathway	-0.161864	0.224782												7_44880498_44882953_H2AFV	DNA_repair	0.222666	0.0929525		20_43545397_43547918_PABPC1L	chromatin_remodeling	0.336741	0.0097469
										17_29483001_29490394_NF1	MAPK_pathway	-0.0940877	0.48236												6_43565433_43568828_POLH	DNA_repair	0.200285	0.131698		3_47719688_47727660_SMARCC1	chromatin_remodeling	-0.230707	0.0814469
										2_44428325_44445676_PPM1B	MAPK_pathway	-0.102859	0.442285												2_100046302_100081447_REV1	DNA_repair	-0.0429062	0.749122		3_47734731_47742892_SMARCC1	chromatin_remodeling	0.220843	0.0957305
										1_243675626_243736350_AKT3	MAPK_pathway	-0.066901	0.6178												2_58425714_58459247_FANCL	DNA_repair	0.0554891	0.679085		19_5047487_5082515_KDM4B	chromatin_remodeling	-0.0941776	0.481939
										1_243708812_243736350_AKT3	MAPK_pathway	0.243214	0.0658158												18_20555116_20581692_RBBP8	DNA_repair	0.0905365	0.499113		1_41651793_41660071_SCMH1	chromatin_remodeling	0.0253691	0.850069
										17_64492319_64510584_PRKCA	MAPK_pathway	-0.0107544	0.93614												7_72873866_72884813_BAZ1B	DNA_repair	0.139418	0.296592		7_72883847_72884813_BAZ1B	chromatin_remodeling	0.11137	0.405241
										7_140476712_140494267_BRAF	MAPK_pathway	-0.137112	0.304732												3_133341935_133343019_TOPBP1	DNA_repair	0.442637	0.000502841		17_65906993_65909303_BPTF	chromatin_remodeling	-0.197887	0.13648
										2_39564061_39564722_MAP4K3	MAPK_pathway	0.0250369	0.852011												X_14868627_14877456_FANCB	DNA_repair	0.344852	0.00802533		1_8716032_8716500_RERE	chromatin_remodeling	-0.206687	0.119546
										3_58111308_58112489_FLNB	MAPK_pathway	0.0204911	0.878655												5_80071513_80088663_MSH3	DNA_repair	-0.274743	0.0368718		3_53908238_53910107_ACTR8	chromatin_remodeling	-0.0626723	0.640237
										14_91409422_91467503_RPS6KA5	MAPK_pathway	0.0456311	0.73376												2_58386785_58459247_FANCL	DNA_repair	0.175389	0.187879		6_157150361_157157084_ARID1B	chromatin_remodeling	0.0528701	0.693465
										12_71050484_71056385_PTPRR	MAPK_pathway	-0.228619	0.0843209												19_5039847_5041262_KDM4B	DNA_repair	0.131771	0.324133		1_202724399_202733273_KDM5B	chromatin_remodeling	0.14908	0.264038
										3_196533450_196539722_PAK2	MAPK_pathway	-0.133846	0.316503												18_20516717_20529676_RBBP8	DNA_repair	0.0199006	0.882127		18_2732263_2747645_SMCHD1	chromatin_remodeling	0.0453063	0.735585
										17_11998892_12016677_MAP2K4	MAPK_pathway	-0.0165218	0.902031												3_8977555_8983488_RAD18	DNA_repair	0.122593	0.359258		9_6880012_6893232_KDM4C	chromatin_remodeling	-0.0677841	0.613157
										2_44428325_44436466_PPM1B	MAPK_pathway	0.086215	0.519899												2_100078958_100081447_REV1	DNA_repair	0.0537534	0.688603		2_54114396_54120936_PSME4	chromatin_remodeling	-0.262256	0.0467274
										4_103446669_103459113_NFKB1	MAPK_pathway	0.224351	0.0904415												15_59323003_59323901_RNF111	DNA_repair	0.201052	0.130194		1_27056142_27059283_ARID1A	chromatin_remodeling	0.0332979	0.804028
										5_179675973_179707608_MAPK9	MAPK_pathway	-0.110135	0.410502												5_68669657_68670538_RAD17	DNA_repair	-0.349778	0.00711444		17_35797839_35804870_TADA2A	chromatin_remodeling	-0.0145367	0.913754
										8_22332467_22333137_PPP3CC	MAPK_pathway	0.0103861	0.938322												14_50130033_50141145_POLE2	DNA_repair	0.238646	0.0712201		X_76812922_76814317_ATRX	chromatin_remodeling	0.0550941	0.681247
										6_137015278_137041727_MAP3K5	MAPK_pathway	-0.111046	0.406616												15_59323003_59350749_RNF111	DNA_repair	0.174554	0.190023		11_77394755_77404656_RSF1	chromatin_remodeling	-0.379428	0.00330941
										8_99718695_99735197_STK3	MAPK_pathway	0.0829138	0.536066												8_54882952_54923052_TCEA1	DNA_repair	0.0733131	0.584435		17_65941525_65972074_BPTF	chromatin_remodeling	-0.327257	0.012158
										3_141272699_141278837_RASA2	MAPK_pathway	-0.0223095	0.867979												15_31200321_31206294_FAN1	DNA_repair	-0.129434	0.332864		3_47777524_47814426_SMARCC1	chromatin_remodeling	-0.0426177	0.750754
																									22_41531817_41536261_EP300	DNA_repair	-0.0274344	0.838022		1_150202906_150204264_ANP32E	chromatin_remodeling	0.0574293	0.668505
																									11_108106397_108119829_ATM	DNA_repair	-0.210847	0.112123		14_21698478_21702388_HNRNPC	chromatin_remodeling	-0.209573	0.114357
																									7_72877252_72884813_BAZ1B	DNA_repair	0.102944	0.441907		17_65941525_65944422_BPTF	chromatin_remodeling	0.11077	0.407791
																									8_54906228_54923052_TCEA1	DNA_repair	-0.0641616	0.632297		3_47762156_47787477_SMARCC1	chromatin_remodeling	-0.119564	0.371343
																									14_61262935_61285565_MNAT1	DNA_repair	0.0234196	0.861473		11_77396150_77404656_RSF1	chromatin_remodeling	-0.225712	0.0884534
																									15_68434284_68457142_PIAS1	DNA_repair	-0.178494	0.180059		18_2738395_2739518_SMCHD1	chromatin_remodeling	-0.00608339	0.963851
																									6_101163338_101173579_ASCC3	DNA_repair	0.179599	0.177335		15_41377567_41379880_INO80	chromatin_remodeling	-0.203705	0.125095
																									18_20570900_20581692_RBBP8	DNA_repair	-0.0161418	0.904274		1_59147457_59150923_MYSM1	chromatin_remodeling	-0.227135	0.0864102
																									8_54896923_54923052_TCEA1	DNA_repair	0.253352	0.0549961		15_41361768_41362745_INO80	chromatin_remodeling	-0.328762	0.0117442
																									10_70227880_70229920_DNA2	DNA_repair	0.444051	0.000480008		11_77409532_77413540_RSF1	chromatin_remodeling	-0.259051	0.0495777
																									2_215632206_215661841_BARD1	DNA_repair	0.360572	0.00542824		1_8674620_8716500_RERE	chromatin_remodeling	-0.310031	0.0178647
																									18_51797730_51810383_POLI	DNA_repair	0.107441	0.422114		12_100598718_100599535_ACTR6	chromatin_remodeling	-0.170367	0.201038
																									17_59853762_59857762_BRIP1	DNA_repair	0.413275	0.00126257		17_40879653_40882936_EZH1	chromatin_remodeling	-0.179475	0.177639
																									2_100029193_100081447_REV1	DNA_repair	-0.00631273	0.962489		1_202742246_202746222_KDM5B	chromatin_remodeling	-0.23516	0.0755763
																									18_51797730_51804225_POLI	DNA_repair	-0.097146	0.468173		3_47777524_47787483_SMARCC1	chromatin_remodeling	-0.115555	0.387709
																									2_100046302_100052403_REV1	DNA_repair	-0.0545103	0.684446		2_54119945_54120936_PSME4	chromatin_remodeling	-0.129383	0.333054
																									22_41521868_41536261_EP300	DNA_repair	-0.107591	0.421461		3_47770515_47814426_SMARCC1	chromatin_remodeling	-0.311149	0.0174352
																									3_196214270_196215554_RNF168	DNA_repair	0.0933076	0.486014		1_41578955_41608784_SCMH1	chromatin_remodeling	0.101051	0.450389
																									11_108199748_108202764_ATM	DNA_repair	0.00215181	0.98721		1_63944435_63974241_ITGB3BP	chromatin_remodeling	-0.232525	0.0790079
																									8_48308936_48353104_SPIDR	DNA_repair	-0.32338	0.0132824		1_33133826_33138502_RBBP4	chromatin_remodeling	-0.0198707	0.882302
																									8_54891585_54923052_TCEA1	DNA_repair	0.147454	0.269341		X_76907604_76912143_ATRX	chromatin_remodeling	-0.366043	0.00471616
																									5_80063752_80088663_MSH3	DNA_repair	-0.10587	0.42897
																									4_178274462_178274882_NEIL3	DNA_repair	0.476235	0.00015762
																									3_142231102_142279296_ATR	DNA_repair	0.0679435	0.61232
																									19_5016268_5041262_KDM4B	DNA_repair	0.12093	0.365862
																									12_125396369_125397736_UBC	DNA_repair	0.300503	0.0219057
																									19_50902108_50902741_POLD1	DNA_repair	0.323705	0.013185
																									2_100065798_100081447_REV1	DNA_repair	0.0673148	0.615622
																									3_179272450_179294701_ACTL6A	DNA_repair	0.178625	0.179736
																									8_42211943_42229180_POLB	DNA_repair	0.295797	0.0241714
																									8_48196617_48206619_SPIDR	DNA_repair	0.0179886	0.893382
																									4_39328183_39329376_RFC1	DNA_repair	-0.150391	0.259814
																									16_9009111_9011013_USP7	DNA_repair	-0.128002	0.338286
																									16_69404386_69406258_TERF2	DNA_repair	-0.209626	0.114264
																									8_48308936_48320523_SPIDR	DNA_repair	-0.297895	0.0231381
																									11_108186550_108206688_ATM	DNA_repair	0.170202	0.201481
																									6_111708968_111793343_REV3L	DNA_repair	0.321991	0.0137066
																									4_83978079_83989675_COPS4	DNA_repair	-0.0993864	0.457925
																									15_89790860_89804074_FANCI	DNA_repair	0.400308	0.00184814
																									2_58449077_58457009_FANCL	DNA_repair	0.0306543	0.819314

## Sheet: correlations ratio
circRNA	Pathway	Pearson Correlation rho	Pearson Correlation P-value		circRNA	Pathway	Pearson Correlation rho	Pearson Correlation P-value		circRNA	Pathway	Pearson Correlation rho	Pearson Correlation P-value		circRNA	Pathway	Pearson Correlation rho	Pearson Correlation P-value		circRNA	Pathway	Pearson Correlation rho	Pearson Correlation P-value		circRNA	Pathway	Pearson Correlation rho	Pearson Correlation P-value		circRNA	Pathway	Pearson Correlation rho	Pearson Correlation P-value
1_108138834_108152587_VAV3	PI3K_AKT	-0.153242	0.250783		16_354304_364683_AXIN1	wnt_signaling	-0.208366	0.116506		22_22160139_22162135_MAPK1	MAPK_Pathway	-0.0371913	0.781649		7_140494108_140508795_BRAF	ERBB_Pathway	0.265641	0.0438639		15_68434284_68466230_PIAS1	DNA_repair	0.0925744	0.489462		5_67522118_67522837_PIK3R1	EGFR	0.193813	0.144904		8_61653818_61655656_CHD7	chromatin_remodeling	-0.268278	0.0417342
5_179675973_179707608_MAPK9	PI3K_AKT	-0.196121	0.140087		4_87275683_87320959_MAPK10	wnt_signaling	0.316373	0.0155428		6_161469648_161471011_MAP3K4	MAPK_Pathway	0.173927	0.191643		3_119582266_119595355_GSK3B	ERBB_Pathway	0.142152	0.287128		2_215645284_215661841_BARD1	DNA_repair	-0.584072	1.48657e-06		3_178921332_178922376_PIK3CA	EGFR	-0.284051	0.0307025		3_47651556_47680270_SMARCC1	chromatin_remodeling	-0.147203	0.270166
2_209150450_209153542_PIKFYVE	PI3K_AKT	-0.22329	0.0920162		3_119720893_119812440_GSK3B	wnt_signaling	0.0406368	0.76199		14_91409422_91413894_RPS6KA5	MAPK_Pathway	-0.190409	0.152235		2_39233553_39237844_SOS1	ERBB_Pathway	0.246677	0.0619434		4_144464662_144465125_SMARCA5	DNA_repair	-0.31786	0.0150375		11_119155679_119156276_CBL	EGFR	-0.492205	8.69519e-05		22_17982114_17984048_CECR2	chromatin_remodeling	-0.0715984	0.593277
10_49609655_49618211_MAPK8	PI3K_AKT	-0.326419	0.0123937		3_119582266_119624699_GSK3B	wnt_signaling	-0.0412916	0.75827		17_29483001_29490394_NF1	MAPK_Pathway	0.398903	0.00192428		5_179675973_179707608_MAPK9	ERBB_Pathway	-0.0252378	0.850837		5_68553870_68558131_CDK7	DNA_repair	-0.0316225	0.813707		11_119144578_119145663_CBL	EGFR	-0.490896	9.14001e-05		3_47719688_47727660_SMARCC1	chromatin_remodeling	-0.195853	0.14064
21_32554738_32567621_TIAM1	PI3K_AKT	-0.213644	0.107333		16_396148_397106_AXIN1	wnt_signaling	-0.102952	0.441872		6_161443042_161455481_MAP3K4	MAPK_Pathway	0.213301	0.107912		1_179100446_179102509_ABL2	ERBB_Pathway	-0.216474	0.102648		22_41521868_41536261_EP300	DNA_repair	-0.117827	0.378383		2_39233553_39237844_SOS1	EGFR	-0.0648915	0.62842		1_8684369_8716500_RERE	chromatin_remodeling	0.341095	0.00878659
2_173423436_173431661_PDK1	PI3K_AKT	-0.118641	0.375072		12_12397196_12397589_LRP6	wnt_signaling	-0.238241	0.0717156		5_56160561_56161804_MAP3K1	MAPK_Pathway	-0.302384	0.021052		22_21288067_21288532_CRKL	ERBB_Pathway	0.121869	0.362125		3_196214270_196215554_RNF168	DNA_repair	-0.427796	0.000809105		12_125396369_125397736_UBC	EGFR	-0.502868	5.74835e-05		11_77383087_77404656_RSF1	chromatin_remodeling	0.211257	0.111411
3_119582266_119595355_GSK3B	PI3K_AKT	-0.0656149	0.624588		20_476363_489304_CSNK2A1	wnt_signaling	0.0212477	0.87421		12_69044180_69048032_RAP1B	MAPK_Pathway	-0.0485122	0.71763		10_49609655_49618211_MAPK8	ERBB_Pathway	-0.092261	0.49094		18_20570900_20576425_RBBP8	DNA_repair	-0.249243	0.0591931							14_64988205_64990120_ZBTB1	chromatin_remodeling	0.42373	0.000918303
3_12641190_12645788_RAF1	PI3K_AKT	-0.282886	0.0314244		14_73614503_73640415_PSEN1	wnt_signaling	-0.215632	0.104026		5_80388620_80422982_RASGRF2	MAPK_Pathway	-0.373324	0.00389662		8_141874411_141900868_PTK2	ERBB_Pathway	0.368459	0.00442888		8_48308936_48353104_SPIDR	DNA_repair	-0.216578	0.10248							2_54114396_54120936_PSME4	chromatin_remodeling	-0.156972	0.239294
21_32554738_32575328_TIAM1	PI3K_AKT	-0.270821	0.0397623		4_114452372_114469885_CAMK2D	wnt_signaling	-0.114448	0.392302		17_64492319_64510584_PRKCA	MAPK_Pathway	0.103687	0.438601		19_45296731_45297538_CBLC	ERBB_Pathway	-0.055643	0.678243		8_42211943_42229180_POLB	DNA_repair	-0.468445	0.000208498							17_65916131_65919106_BPTF	chromatin_remodeling	-0.22643	0.0874183
2_114697536_114699936_ACTR3	PI3K_AKT	-0.294708	0.0247231		22_41568503_41569788_EP300	wnt_signaling	0.0169045	0.899774		7_140439612_140508795_BRAF	MAPK_Pathway	0.275879	0.036068		7_140476712_140494267_BRAF	ERBB_Pathway	0.226661	0.0870873		12_125396369_125397736_UBC	DNA_repair	-0.400367	0.00184499							1_8674620_8716500_RERE	chromatin_remodeling	0.306846	0.0191384
6_3076998_3078169_RIPK1	PI3K_AKT	-0.190495	0.152046		14_73614503_73614814_PSEN1	wnt_signaling	-0.287552	0.0286178		6_149663821_149700654_TAB2	MAPK_Pathway	-0.0213266	0.873747		8_141810558_141900868_PTK2	ERBB_Pathway	0.435185	0.000640214		2_100078958_100081447_REV1	DNA_repair	0.16432	0.217733							20_43545397_43547918_PABPC1L	chromatin_remodeling	-0.408618	0.00145025
11_111625223_111626174_PPP2R1B	PI3K_AKT	-0.283153	0.0312579		17_26490569_26499644_NLK	wnt_signaling	0.10082	0.451433		22_22153301_22162135_MAPK1	MAPK_Pathway	-0.0361154	0.787816		8_141799573_141900868_PTK2	ERBB_Pathway	0.447311	0.000430928		8_48308936_48320523_SPIDR	DNA_repair	-0.341387	0.00872537							3_47777524_47787483_SMARCC1	chromatin_remodeling	-0.0362384	0.787111
4_87275683_87292020_MAPK10	PI3K_AKT	0.359502	0.00557801		18_18619433_18624147_ROCK1	wnt_signaling	-0.158784	0.233847		1_243708812_243736350_AKT3	MAPK_Pathway	-0.383241	0.00298362		8_141856359_141889736_PTK2	ERBB_Pathway	0.229979	0.0824401		18_20555116_20581692_RBBP8	DNA_repair	-0.224749	0.089857							11_77386081_77389198_RSF1	chromatin_remodeling	0.0879013	0.511737
2_173433469_173460751_PDK1	PI3K_AKT	-0.167899	0.207738		17_64492319_64510584_PRKCA	wnt_signaling	0.106611	0.425728		19_45528587_45528995_RELB	MAPK_Pathway	-0.257224	0.0512655		3_12641190_12645788_RAF1	ERBB_Pathway	-0.00684275	0.959342		15_68434284_68439038_PIAS1	DNA_repair	0.0699921	0.601614							3_47702784_47719801_SMARCC1	chromatin_remodeling	-0.22427	0.0905618
5_179688684_179707608_MAPK9	PI3K_AKT	-0.0658871	0.623149		10_126727566_126776888_CTBP2	wnt_signaling	-0.184952	0.164555		2_128087497_128100770_MAP3K2	MAPK_Pathway	0.273738	0.0375954		11_119144578_119145663_CBL	ERBB_Pathway	-0.307118	0.0190265		2_215632206_215661841_BARD1	DNA_repair	-0.527573	2.08636e-05							18_2732263_2752550_SMCHD1	chromatin_remodeling	-0.0695235	0.604055
12_51173923_51203372_ATF1	PI3K_AKT	-0.302796	0.0208688		11_111622883_111624301_PPP2R1B	wnt_signaling	0.0337652	0.801333		6_137015278_137018525_MAP3K5	MAPK_Pathway	0.238216	0.071746		3_196533450_196539722_PAK2	ERBB_Pathway	-0.241022	0.0683665		16_9009111_9011013_USP7	DNA_repair	-0.301111	0.0216268							1_150202906_150204264_ANP32E	chromatin_remodeling	-0.400475	0.00183927
1_46521467_46546422_PIK3R3	PI3K_AKT	-0.362363	0.0051854		11_68115315_68115711_LRP5	wnt_signaling	-0.0555966	0.678497		17_26490569_26499644_NLK	MAPK_Pathway	0.212228	0.109737		3_196533450_196534785_PAK2	ERBB_Pathway	-0.00440924	0.973795		5_79974746_80040434_MSH3	DNA_repair	0.335399	0.0100607							1_202724399_202733273_KDM5B	chromatin_remodeling	0.237465	0.0726723
18_45391430_45396935_SMAD2	PI3K_AKT	-0.0982244	0.463225		16_69687139_69693802_NFAT5	wnt_signaling	0.0422627	0.752764		8_99718695_99735197_STK3	MAPK_Pathway	-0.00519569	0.969123		8_141856359_141874498_PTK2	ERBB_Pathway	0.283998	0.0307351		8_48196617_48206619_SPIDR	DNA_repair	-0.26986	0.0404983							14_35331250_35331528_BAZ1A	chromatin_remodeling	-0.0564077	0.674068
2_173423436_173460751_PDK1	PI3K_AKT	-0.151078	0.257618		1_212502477_212506940_PPP2R5A	wnt_signaling	-0.324021	0.0130908		8_99718695_99719539_STK3	MAPK_Pathway	-0.0217229	0.87142		8_141828376_141874498_PTK2	ERBB_Pathway	0.319374	0.0145372		16_69404386_69406258_TERF2	DNA_repair	-0.22461	0.090061							17_35800606_35802753_TADA2A	chromatin_remodeling	0.0381913	0.775929
1_108138834_108160254_VAV3	PI3K_AKT	-0.215967	0.103476		14_102368056_102372866_PPP2R5C	wnt_signaling	-0.272564	0.038455		1_243675626_243736350_AKT3	MAPK_Pathway	-0.378826	0.00336358		8_141771264_141900868_PTK2	ERBB_Pathway	0.385125	0.00283346		2_215632206_215646233_BARD1	DNA_repair	-0.537874	1.33501e-05							2_160229556_160231264_BAZ2B	chromatin_remodeling	0.573816	2.49132e-06
22_22160139_22162135_MAPK1	PI3K_AKT	-0.334397	0.0103004		18_45391430_45396935_SMAD2	wnt_signaling	0.0182315	0.891951		7_140476712_140508795_BRAF	MAPK_Pathway	0.303022	0.0207689		8_141799573_141813749_PTK2	ERBB_Pathway	0.373608	0.00386742		6_101214441_101296583_ASCC3	DNA_repair	-0.0478196	0.721496							3_47676680_47680270_SMARCC1	chromatin_remodeling	-0.200507	0.131261
11_111622883_111624301_PPP2R1B	PI3K_AKT	-0.256683	0.0517736		1_84644860_84663507_PRKACB	wnt_signaling	-0.227107	0.0864506		17_11998892_12016677_MAP2K4	MAPK_Pathway	0.217562	0.10089		5_179688684_179707608_MAPK9	ERBB_Pathway	0.0279715	0.834895		5_176370336_176378578_UIMC1	DNA_repair	-0.030179	0.822069							6_157357969_157406039_ARID1B	chromatin_remodeling	0.448999	0.00040734
1_46543187_46546422_PIK3R3	PI3K_AKT	-0.355795	0.0061255		18_18586312_18588155_ROCK1	wnt_signaling	-0.153522	0.249908		4_103501692_103504114_NFKB1	MAPK_Pathway	-0.0209066	0.876214		8_141874411_141935848_PTK2	ERBB_Pathway	0.396167	0.00208069		1_146747017_146757164_CHD1L	DNA_repair	-0.576088	2.22544e-06							X_100356047_100364987_CENPI	chromatin_remodeling	-0.598401	7.01071e-07
21_32537279_32575328_TIAM1	PI3K_AKT	-0.230031	0.0823687		17_26449629_26499644_NLK	wnt_signaling	0.021618	0.872036		6_149691045_149700654_TAB2	MAPK_Pathway	-0.120323	0.368293		17_37864574_37866734_ERBB2	ERBB_Pathway	-0.0279259	0.83516		19_50902108_50902741_POLD1	DNA_repair	-0.56825	3.27331e-06							1_27056142_27059283_ARID1A	chromatin_remodeling	-0.218756	0.098988
1_155874102_155874595_RIT1	PI3K_AKT	-0.109351	0.413863		15_67457233_67462942_SMAD3	wnt_signaling	0.056098	0.675757		17_29483001_29546136_NF1	MAPK_Pathway	0.408274	0.00146506		4_87275683_87292020_MAPK10	ERBB_Pathway	0.389562	0.00250597		X_14861782_14877456_FANCB	DNA_repair	-0.645735	4.41772e-08							1_8716032_8716500_RERE	chromatin_remodeling	0.142584	0.285647
22_22153301_22162135_MAPK1	PI3K_AKT	-0.338353	0.00938121		22_41521868_41536261_EP300	wnt_signaling	-0.0898744	0.50227		12_112303054_112308984_MAPKAPK5	MAPK_Pathway	0.166969	0.210304		8_141745350_141762415_PTK2	ERBB_Pathway	0.291561	0.0263772		19_5047487_5082515_KDM4B	DNA_repair	-0.0282253	0.833418							3_47770515_47814426_SMARCC1	chromatin_remodeling	-0.188303	0.156906
9_128419930_128434922_MAPKAP1	PI3K_AKT	-0.239566	0.0701035		5_179688684_179707608_MAPK9	wnt_signaling	0.0411984	0.7588		3_58111308_58112489_FLNB	MAPK_Pathway	0.0490694	0.714524		8_141810558_141889736_PTK2	ERBB_Pathway	0.308555	0.0184458		18_51804073_51813781_POLI	DNA_repair	0.0302978	0.82138							1_63944435_63955889_ITGB3BP	chromatin_remodeling	-0.0516494	0.700204
2_173423436_173429801_PDK1	PI3K_AKT	-0.123845	0.354332		4_87275683_87292020_MAPK10	wnt_signaling	0.315793	0.0157438		1_22404922_22413359_CDC42	MAPK_Pathway	0.136386	0.307325		8_141803453_141900868_PTK2	ERBB_Pathway	0.413871	0.00124021		6_101163338_101173579_ASCC3	DNA_repair	-0.0589801	0.660094							1_8601273_8684439_RERE	chromatin_remodeling	0.365503	0.00478252
17_35640168_35646430_ACACA	PI3K_AKT	-0.0956737	0.474974		4_1219148_1235307_CTBP1	wnt_signaling	-0.262965	0.0461155		17_27778473_27778698_TAOK1	MAPK_Pathway	0.191723	0.149373		7_140476712_140487384_BRAF	ERBB_Pathway	0.218193	0.0998813		8_48612965_48614577_SPIDR	DNA_repair	-0.316819	0.0153896							18_2738395_2739518_SMCHD1	chromatin_remodeling	-0.127464	0.340336
2_209209835_209212747_PIKFYVE	PI3K_AKT	-0.191459	0.149946		16_3900298_3901010_CREBBP	wnt_signaling	-0.152077	0.254447		6_136922160_136944119_MAP3K5	MAPK_Pathway	0.161846	0.224834		1_46521467_46546422_PIK3R3	ERBB_Pathway	-0.185201	0.163978		3_121168162_121206356_POLQ	DNA_repair	-0.806059	2.28482e-14							11_77409532_77413540_RSF1	chromatin_remodeling	0.035445	0.791666
21_32537279_32567621_TIAM1	PI3K_AKT	-0.160094	0.229961		1_84644860_84680000_PRKACB	wnt_signaling	-0.239696	0.0699476		4_160159961_160162520_RAPGEF2	MAPK_Pathway	0.239704	0.0699382		17_64492319_64510584_PRKCA	ERBB_Pathway	0.100894	0.451097		14_50130033_50141145_POLE2	DNA_repair	-0.718292	2.18747e-10							6_157150361_157157084_ARID1B	chromatin_remodeling	0.342366	0.00852237
12_56742313_56743420_STAT2	PI3K_AKT	-0.413048	0.0012712		22_41531817_41536261_EP300	wnt_signaling	-0.0739596	0.581117		2_44428325_44445676_PPM1B	MAPK_Pathway	0.0393297	0.769431		8_141828376_141900868_PTK2	ERBB_Pathway	0.386462	0.00273097		10_49609655_49618211_MAPK8	DNA_repair	-0.4017	0.00177537							19_5039847_5041262_KDM4B	chromatin_remodeling	-0.0196408	0.883655
3_119582266_119624699_GSK3B	PI3K_AKT	-0.223219	0.0921234		11_111625223_111626174_PPP2R1B	wnt_signaling	0.0427538	0.749983		11_77090286_77091039_PAK1	MAPK_Pathway	0.063208	0.637376		11_119155679_119156276_CBL	ERBB_Pathway	-0.231341	0.0805901		16_84773915_84779279_USP10	DNA_repair	-0.152236	0.253944							1_41536267_41541123_SCMH1	chromatin_remodeling	-0.262874	0.0461934
3_119720893_119812440_GSK3B	PI3K_AKT	-0.143948	0.281017		3_176782708_176816329_TBL1XR1	wnt_signaling	0.0583814	0.663336		17_11958206_11984847_MAP2K4	MAPK_Pathway	0.223984	0.0909852		8_141799573_141874498_PTK2	ERBB_Pathway	0.36118	0.0053447		5_176370336_176385155_UIMC1	DNA_repair	-0.00754313	0.955185							12_100598718_100601564_ACTR6	chromatin_remodeling	-0.0400568	0.765289
4_87275683_87320959_MAPK10	PI3K_AKT	0.412838	0.00127922		14_73614503_73614802_PSEN1	wnt_signaling	-0.325216	0.0127394		3_58062773_58067503_FLNB	MAPK_Pathway	-0.0650664	0.627493		22_22160139_22162135_MAPK1	ERBB_Pathway	-0.0848918	0.52635		4_178274462_178274882_NEIL3	DNA_repair	-0.7704	1.53957e-12							1_8601273_8674745_RERE	chromatin_remodeling	0.282134	0.0318973
					8_22332467_22333137_PPP3CC	wnt_signaling	-0.298901	0.0226561		10_123298106_123325218_FGFR2	MAPK_Pathway	-0.0996603	0.45668		8_141840571_141889736_PTK2	ERBB_Pathway	0.247007	0.0615839		2_58386785_58459247_FANCL	DNA_repair	-0.338714	0.00930098							X_76888695_76920267_ATRX	chromatin_remodeling	0.364451	0.00491438
					16_69729039_69729282_NFAT5	wnt_signaling	-0.0431743	0.747605		1_186862143_186863343_PLA2G4A	MAPK_Pathway	0.136685	0.306255		1_46543187_46546422_PIK3R3	ERBB_Pathway	-0.125735	0.346981		8_48320423_48353104_SPIDR	DNA_repair	-0.0436542	0.744895							1_41578955_41608784_SCMH1	chromatin_remodeling	-0.0289614	0.829138
					3_119582266_119595355_GSK3B	wnt_signaling	0.108121	0.419164		2_44436349_44445676_PPM1B	MAPK_Pathway	0.0054734	0.967474		8_141828376_141889736_PTK2	ERBB_Pathway	0.292564	0.0258402		3_142231102_142279296_ATR	DNA_repair	-0.170676	0.200208							X_76907604_76912143_ATRX	chromatin_remodeling	0.275041	0.0366594
					11_68115315_68133170_LRP5	wnt_signaling	-0.197031	0.13822		6_137015278_137041727_MAP3K5	MAPK_Pathway	0.217754	0.100583		3_178921332_178922376_PIK3CA	ERBB_Pathway	-0.0240838	0.857584		2_58425714_58459247_FANCL	DNA_repair	-0.195128	0.142144							1_146747017_146757164_CHD1L	chromatin_remodeling	-0.455137	0.000331145
					5_179675973_179707608_MAPK9	wnt_signaling	0.00826329	0.950911		3_141272699_141278837_RASA2	MAPK_Pathway	0.158915	0.233456		1_243675626_243736350_AKT3	ERBB_Pathway	-0.288656	0.0279853		17_79571574_79575848_NPLOC4	DNA_repair	-0.657303	2.08696e-08							16_30740287_30740893_SRCAP	chromatin_remodeling	-0.310449	0.0177033
					10_49609655_49618211_MAPK8	wnt_signaling	0.0103847	0.938331		17_1339914_1340449_CRK	MAPK_Pathway	0.0451815	0.736288		7_140476712_140508795_BRAF	ERBB_Pathway	0.293985	0.0250949		11_108106397_108119829_ATM	DNA_repair	0.0404367	0.763128							18_2732263_2747645_SMCHD1	chromatin_remodeling	-0.0930199	0.487365
										3_30686239_30691952_TGFBR2	MAPK_Pathway	-0.05326	0.691317		17_11998892_12016677_MAP2K4	ERBB_Pathway	0.163243	0.220805		19_5039847_5041262_KDM4B	DNA_repair	-0.186609	0.16074							19_5047487_5082515_KDM4B	chromatin_remodeling	-0.039938	0.765966
										4_87275683_87320959_MAPK10	MAPK_Pathway	0.414034	0.00123415		1_243708812_243736350_AKT3	ERBB_Pathway	-0.303602	0.0205142		8_54882952_54923052_TCEA1	DNA_repair	-0.391865	0.00234964							12_50488220_50490755_SMARCD1	chromatin_remodeling	0.0649335	0.628197
										14_50616726_50616948_SOS2	MAPK_Pathway	-0.0458104	0.732753		22_22153301_22162135_MAPK1	ERBB_Pathway	-0.0700785	0.601164		22_41531817_41536261_EP300	DNA_repair	0.0544121	0.684985							4_144464662_144465125_SMARCA5	chromatin_remodeling	-0.100424	0.453221
										8_99676158_99735197_STK3	MAPK_Pathway	-0.0916222	0.493959		8_141799573_141829119_PTK2	ERBB_Pathway	0.346011	0.0078023		5_80063752_80088663_MSH3	DNA_repair	0.302539	0.0209828							11_77394755_77404656_RSF1	chromatin_remodeling	-0.1016	0.447923
										7_140476712_140494267_BRAF	MAPK_Pathway	0.190421	0.152208		7_140439612_140508795_BRAF	ERBB_Pathway	0.260857	0.0479549		4_83978079_83989675_COPS4	DNA_repair	-0.0540886	0.686761							11_77402204_77404656_RSF1	chromatin_remodeling	0.32357	0.0132254
										14_91444650_91467503_RPS6KA5	MAPK_Pathway	-0.16688	0.210549		5_67522118_67522837_PIK3R1	ERBB_Pathway	0.0765245	0.568037		15_68434284_68457142_PIAS1	DNA_repair	0.0983471	0.462664							11_77386081_77404656_RSF1	chromatin_remodeling	0.170987	0.199377
										17_27809215_27818883_TAOK1	MAPK_Pathway	0.216579	0.102478		8_141840571_141874498_PTK2	ERBB_Pathway	0.279584	0.033546		17_7402358_7402810_POLR2A	DNA_repair	0.256539	0.0519096							18_51686135_51692536_MBD2	chromatin_remodeling	0.0631233	0.637828
										22_21288067_21288532_CRKL	MAPK_Pathway	0.100922	0.450974		17_58013576_58013902_RPS6KB1	ERBB_Pathway	0.0268501	0.841427		14_61262935_61285565_MNAT1	DNA_repair	-0.0874811	0.513765							3_47727539_47734790_SMARCC1	chromatin_remodeling	-0.0663356	0.62078
										10_49609655_49618211_MAPK8	MAPK_Pathway	0.0268594	0.841372		17_11958206_11984847_MAP2K4	ERBB_Pathway	0.17978	0.17689		15_59323003_59350749_RNF111	DNA_repair	0.0152	0.909835							6_157431606_157454341_ARID1B	chromatin_remodeling	0.549533	7.91058e-06
										10_123246868_123247627_FGFR2	MAPK_Pathway	0.0242946	0.856351		11_77090286_77091039_PAK1	ERBB_Pathway	0.0416034	0.756501		8_48192450_48206619_SPIDR	DNA_repair	-0.116993	0.381789							20_39721112_39729993_TOP1	chromatin_remodeling	-0.663626	1.36619e-08
										17_29483001_29509683_NF1	MAPK_Pathway	0.266373	0.0432643		8_141710990_141716304_PTK2	ERBB_Pathway	0.0777333	0.561921		18_51797730_51800460_POLI	DNA_repair	0.196964	0.138357							18_51686135_51731527_MBD2	chromatin_remodeling	0.0157997	0.906293
										5_179675973_179707608_MAPK9	MAPK_Pathway	0.0234989	0.861009		4_114452372_114469885_CAMK2D	ERBB_Pathway	-0.112753	0.399397		2_58425729_58459247_FANCL	DNA_repair	-0.228433	0.0845807							3_47762156_47779600_SMARCC1	chromatin_remodeling	-0.0758273	0.571579
										2_39233553_39237844_SOS1	MAPK_Pathway	0.189201	0.154902		8_141799573_141840625_PTK2	ERBB_Pathway	0.313441	0.016582		11_108199748_108202764_ATM	DNA_repair	0.0392542	0.769862							12_100598718_100599535_ACTR6	chromatin_remodeling	-0.0470815	0.725625
										15_67923226_67956983_MAP2K5	MAPK_Pathway	0.276343	0.0357435		4_87275683_87320959_MAPK10	ERBB_Pathway	0.410664	0.00136494		2_100065798_100081447_REV1	DNA_repair	0.274671	0.0369229							18_2732263_2740819_SMCHD1	chromatin_remodeling	-0.108806	0.416208
										2_39564061_39564722_MAP4K3	MAPK_Pathway	0.340397	0.00893485		14_50616726_50616948_SOS2	ERBB_Pathway	-0.0102424	0.939174		17_1746097_1756483_RPA1	DNA_repair	-0.518707	3.02889e-05							1_202742246_202746222_KDM5B	chromatin_remodeling	0.221412	0.0948564
										3_168830575_168849319_MECOM	MAPK_Pathway	0.313301	0.0166331		3_119720893_119812440_GSK3B	ERBB_Pathway	0.0219845	0.869885		8_48307538_48320523_SPIDR	DNA_repair	-0.164768	0.216464							1_8674620_8684439_RERE	chromatin_remodeling	0.322014	0.0136996
										8_29195799_29197760_DUSP4	MAPK_Pathway	0.161255	0.226555		8_141856359_141900868_PTK2	ERBB_Pathway	0.329824	0.0114594		18_51797730_51810383_POLI	DNA_repair	0.191336	0.150213							3_47762156_47787483_SMARCC1	chromatin_remodeling	-0.094746	0.479287
										7_140494108_140508795_BRAF	MAPK_Pathway	0.283219	0.0312168		3_119582266_119624699_GSK3B	ERBB_Pathway	-0.0401276	0.764886		18_20569184_20581692_RBBP8	DNA_repair	-0.271506	0.0392441							17_40879653_40882936_EZH1	chromatin_remodeling	0.157788	0.23683
										X_83351202_83375035_RPS6KA6	MAPK_Pathway	0.205448	0.121829		17_1339914_1340449_CRK	ERBB_Pathway	0.00956603	0.943184		4_178274462_178281831_NEIL3	DNA_repair	-0.721895	1.60996e-10							7_72873866_72884813_BAZ1B	chromatin_remodeling	-0.388385	0.00258935
										2_39559058_39564722_MAP4K3	MAPK_Pathway	0.221237	0.0951239		8_141771264_141874498_PTK2	ERBB_Pathway	0.307496	0.0188724		2_100046302_100081447_REV1	DNA_repair	0.246239	0.0624224							12_100598718_100599522_ACTR6	chromatin_remodeling	-0.0246267	0.854408
										15_67938569_67995746_MAP2K5	MAPK_Pathway	0.319077	0.0146342		8_141840571_141900868_PTK2	ERBB_Pathway	0.360736	0.00540556		8_54906228_54923052_TCEA1	DNA_repair	-0.41671	0.00113844							3_47716965_47719801_SMARCC1	chromatin_remodeling	-0.11786	0.378248
										12_71077907_71095103_PTPRR	MAPK_Pathway	0.33647	0.00980942		8_141810558_141874498_PTK2	ERBB_Pathway	0.354888	0.00626635		11_108186550_108206688_ATM	DNA_repair	0.0888568	0.507141							1_59147457_59150923_MYSM1	chromatin_remodeling	0.107472	0.42198
										8_22332467_22333137_PPP3CC	MAPK_Pathway	-0.283973	0.0307507		8_141889570_141900868_PTK2	ERBB_Pathway	0.3954	0.00212655		10_70218861_70229920_DNA2	DNA_repair	-0.755613	7.11774e-12							X_76937012_76940498_ATRX	chromatin_remodeling	0.401706	0.00177506
										3_196533450_196539722_PAK2	MAPK_Pathway	-0.098561	0.461686							15_41377567_41379880_INO80	DNA_repair	0.0597487	0.65594							3_47676680_47719801_SMARCC1	chromatin_remodeling	-0.173753	0.192096
										3_196533450_196534785_PAK2	MAPK_Pathway	0.15521	0.244676							4_39328183_39329376_RFC1	DNA_repair	-0.239728	0.0699093							3_47651556_47719801_SMARCC1	chromatin_remodeling	-0.0837666	0.531866
										1_84644860_84680000_PRKACB	MAPK_Pathway	-0.0474944	0.723315							7_44880498_44882953_H2AFV	DNA_repair	-0.689389	2.1779e-09							3_53908238_53910107_ACTR8	chromatin_remodeling	0.167507	0.208816
										3_12641190_12645788_RAF1	MAPK_Pathway	0.128711	0.335595							22_41568503_41569788_EP300	DNA_repair	-0.0952219	0.477072							7_72883847_72884813_BAZ1B	chromatin_remodeling	-0.337483	0.00957699
										1_186862143_186880521_PLA2G4A	MAPK_Pathway	0.14249	0.285968							2_100046302_100052403_REV1	DNA_repair	0.251246	0.0571166							2_54119945_54120936_PSME4	chromatin_remodeling	-0.1929	0.146844
										1_22404922_22417994_CDC42	MAPK_Pathway	0.0961782	0.472638							11_108098322_108100050_ATM	DNA_repair	-0.0177811	0.894605							17_65924471_65928135_BPTF	chromatin_remodeling	-0.288594	0.0280206
										14_91409422_91467503_RPS6KA5	MAPK_Pathway	-0.141877	0.288069							5_80071513_80088663_MSH3	DNA_repair	0.234353	0.0766139							3_179272450_179294701_ACTL6A	chromatin_remodeling	-0.0432055	0.747429
										6_161455291_161471011_MAP3K4	MAPK_Pathway	-0.0643735	0.63117							15_68467975_68468992_PIAS1	DNA_repair	-0.0182867	0.891626							X_44870206_44879975_KDM6A	chromatin_remodeling	0.0146371	0.913161
										1_205585606_205593019_ELK4	MAPK_Pathway	0.0373696	0.780628							8_54891585_54923052_TCEA1	DNA_repair	-0.417096	0.0011252							3_47777524_47814426_SMARCC1	chromatin_remodeling	-0.0412553	0.758476
										6_136990421_137019820_MAP3K5	MAPK_Pathway	0.14246	0.286071							6_101246589_101253756_ASCC3	DNA_repair	-0.0174144	0.896767							11_77396150_77404656_RSF1	chromatin_remodeling	0.241925	0.067307
										4_87275683_87292020_MAPK10	MAPK_Pathway	0.4125	0.00129222							15_89790860_89804074_FANCI	DNA_repair	-0.850394	2.98814e-17							17_65941525_65944422_BPTF	chromatin_remodeling	-0.0957622	0.474564
										6_137015278_137019820_MAP3K5	MAPK_Pathway	0.205638	0.121478							2_58449077_58459247_FANCL	DNA_repair	-0.292743	0.0257451							17_65906993_65909303_BPTF	chromatin_remodeling	-0.0413881	0.757723
										3_30686239_30715738_TGFBR2	MAPK_Pathway	-0.112688	0.399669							15_41361768_41362745_INO80	DNA_repair	-0.000854695	0.99492							1_46079768_46082065_NASP	chromatin_remodeling	-0.64193	5.61489e-08
										8_42183488_42186732_IKBKB	MAPK_Pathway	-0.0289875	0.828986							19_5016268_5041262_KDM4B	DNA_repair	-0.141437	0.289581							7_72877252_72884813_BAZ1B	chromatin_remodeling	-0.398386	0.00195301
										12_71050484_71095103_PTPRR	MAPK_Pathway	0.305999	0.0194898							8_48866180_48869991_PRKDC	DNA_repair	-0.672823	7.24226e-09							8_61707545_61714152_CHD7	chromatin_remodeling	-0.187924	0.157759
										4_103446669_103459113_NFKB1	MAPK_Pathway	-0.011372	0.932481							2_58387243_58393009_FANCL	DNA_repair	-0.355143	0.00622656							1_41651793_41660071_SCMH1	chromatin_remodeling	0.153981	0.248478
										12_71050484_71056385_PTPRR	MAPK_Pathway	0.335529	0.0100297							8_42202471_42214910_POLB	DNA_repair	-0.4285	0.000791422							5_98215256_98217079_CHD1	chromatin_remodeling	0.11407	0.393877
										5_179688684_179707608_MAPK9	MAPK_Pathway	0.101942	0.446387							6_43565433_43568828_POLH	DNA_repair	-0.333356	0.010555							17_65941525_65972074_BPTF	chromatin_remodeling	-0.0136808	0.918815
										2_44428325_44436466_PPM1B	MAPK_Pathway	-0.0821343	0.539918							5_68669657_68670538_RAD17	DNA_repair	0.116591	0.383437							19_5016268_5041262_KDM4B	chromatin_remodeling	-0.088433	0.509177
										12_12672796_12674397_DUSP16	MAPK_Pathway	0.0863557	0.519216							16_53967897_53971206_FTO	DNA_repair	0.141465	0.289487							15_41361768_41362745_INO80	chromatin_remodeling	0.323368	0.0132861
										17_26449629_26499644_NLK	MAPK_Pathway	0.14149	0.289398							6_111726673_111793343_REV3L	DNA_repair	-0.0269528	0.840828							11_77404552_77413540_RSF1	chromatin_remodeling	0.129439	0.332842
										17_29550462_29554624_NF1	MAPK_Pathway	0.282521	0.0316535							18_20572711_20576425_RBBP8	DNA_repair	-0.249184	0.0592558							14_35252968_35262127_BAZ1A	chromatin_remodeling	-0.0566889	0.672535
										7_140476712_140487384_BRAF	MAPK_Pathway	0.236806	0.0734939							18_20570900_20581692_RBBP8	DNA_repair	-0.25582	0.0525941							1_63944435_63974241_ITGB3BP	chromatin_remodeling	-0.0850776	0.525441
										17_29483001_29497015_NF1	MAPK_Pathway	0.353115	0.00655009							22_29090020_29091861_CHEK2	DNA_repair	-0.560381	4.77453e-06							3_47663697_47680270_SMARCC1	chromatin_remodeling	-0.206889	0.119177
										1_84644860_84663507_PRKACB	MAPK_Pathway	-0.0407696	0.761235							1_28362055_28384605_EYA3	DNA_repair	-0.151263	0.257028							2_200233328_200298237_SATB2	chromatin_remodeling	-0.370066	0.00424641
																				8_54896923_54923052_TCEA1	DNA_repair	-0.407044	0.00151915							1_8672105_8684439_RERE	chromatin_remodeling	0.242565	0.0665639
																				11_108137898_108138069_ATM	DNA_repair	0.0921021	0.49169							9_6880012_6893232_KDM4C	chromatin_remodeling	0.244619	0.0642228
																				5_70355517_70356757_GTF2H2	DNA_repair	-0.0359676	0.788665							1_8601273_8617582_RERE	chromatin_remodeling	0.266614	0.0430676
																				6_111708968_111793343_REV3L	DNA_repair	0.0439404	0.74328							8_61653818_61693989_CHD7	chromatin_remodeling	-0.204736	0.123156
																				3_196210641_196215554_RNF168	DNA_repair	-0.442897	0.000498562							14_21698478_21702388_HNRNPC	chromatin_remodeling	0.0768403	0.566436
																				2_58386785_58393009_FANCL	DNA_repair	-0.385893	0.00277415							3_47762156_47787477_SMARCC1	chromatin_remodeling	-0.0836962	0.532212
																				7_72883847_72884813_BAZ1B	DNA_repair	-0.458725	0.000292856							3_47676680_47677626_SMARCC1	chromatin_remodeling	-0.200673	0.130936
																				2_100029193_100052403_REV1	DNA_repair	0.249926	0.0584785							17_35797839_35804870_TADA2A	chromatin_remodeling	-0.0174812	0.896373
																				3_179272450_179294701_ACTL6A	DNA_repair	-0.365219	0.00481785							11_77090286_77091039_PAK1	chromatin_remodeling	0.276459	0.0356628
																				10_70227880_70229920_DNA2	DNA_repair	-0.790284	1.62634e-13							2_54127018_54128696_PSME4	chromatin_remodeling	-0.110536	0.408788
																				7_72877252_72884813_BAZ1B	DNA_repair	-0.495154	7.76538e-05							15_41377567_41379880_INO80	chromatin_remodeling	0.271568	0.0391973
																				2_58449077_58457009_FANCL	DNA_repair	-0.0649381	0.628173							17_40879653_40880970_EZH1	chromatin_remodeling	0.106114	0.427902
																				5_70331372_70333373_GTF2H2	DNA_repair	-0.104269	0.436022							9_2191266_2192802_SMARCA2	chromatin_remodeling	0.277843	0.0347124
																				8_42213034_42218883_POLB	DNA_repair	-0.466754	0.000221348							1_33133826_33138502_RBBP4	chromatin_remodeling	-0.0639462	0.633443
																				8_48300905_48320523_SPIDR	DNA_repair	-0.0755084	0.573202							16_30715385_30715636_SRCAP	chromatin_remodeling	-0.361473	0.0053049
																				18_51797730_51813781_POLI	DNA_repair	0.142102	0.287299							13_48916735_48955579_RB1	chromatin_remodeling	0.249206	0.059233
																				6_111714079_111793343_REV3L	DNA_repair	-0.0225148	0.866775							X_76812922_76814317_ATRX	chromatin_remodeling	0.427506	0.000816485
																				5_80021272_80040434_MSH3	DNA_repair	0.287735	0.0285118							3_47734731_47742892_SMARCC1	chromatin_remodeling	-0.110331	0.409663
																				15_59323003_59323901_RNF111	DNA_repair	0.087788	0.512283							17_65924471_65925603_BPTF	chromatin_remodeling	-0.180393	0.175394
																				X_14868627_14877456_FANCB	DNA_repair	-0.702028	8.24378e-10							17_65887960_65890281_BPTF	chromatin_remodeling	-0.0644962	0.630519
																				18_51797730_51804223_POLI	DNA_repair	0.119095	0.373234							5_98204199_98208259_CHD1	chromatin_remodeling	0.0711146	0.595783
																				18_20516717_20529676_RBBP8	DNA_repair	-0.26426	0.0450145
																				9_110062422_110087285_RAD23B	DNA_repair	-0.452066	0.000367472
																				17_59853762_59857762_BRIP1	DNA_repair	-0.759024	5.04856e-12
																				17_54985829_54986238_TRIM25	DNA_repair	-0.306206	0.0194033
																				9_98002931_98011651_FANCC	DNA_repair	-0.644139	4.88725e-08
																				2_215617171_215661841_BARD1	DNA_repair	-0.625307	1.54146e-07
																				3_8977555_8983488_RAD18	DNA_repair	-0.761573	3.89141e-12
																				18_51797730_51804225_POLI	DNA_repair	0.129509	0.332579
																				11_108098322_108106561_ATM	DNA_repair	0.0518105	0.699313
																				7_72873866_72884813_BAZ1B	DNA_repair	-0.503756	5.55006e-05
																				2_215617171_215646233_BARD1	DNA_repair	-0.673117	7.09447e-09
																				2_100029193_100081447_REV1	DNA_repair	0.274015	0.0373945
																				15_31200321_31206294_FAN1	DNA_repair	-0.0174833	0.896361
																				3_8977555_8990254_RAD18	DNA_repair	-0.755571	7.1477e-12
																				3_53908238_53910107_ACTR8	DNA_repair	-0.042337	0.752343
																				3_133341935_133343019_TOPBP1	DNA_repair	-0.761453	3.93967e-12
																				9_110062422_110074018_RAD23B	DNA_repair	-0.439955	0.000548851
																				16_53907698_53922863_FTO	DNA_repair	0.0225921	0.866322

## Sheet: Amount P<0.05
GeneSet	Absoulte	Ratio	Legend
all	66	174	GeneSet: pathway of interest, Absolute: absolute expression, Ratio: relative to the linear transcript.
DNA_repair	34	61
chromatin_remodeling	21	35
ERBB	3	30
MAPK	2	23
PI3K_AKT	4	13
wnt_signaling	1	8
EGFR	1	4
