# Supplementary material for: Back-Splicing Transcript Isoforms (Circular RNAs) Affect Biologically Relevant Pathways and Offer an Additional Layer of Information to Stratify NMIBC Patients
Source: Front Oncol. 2020 May 22;10:812. doi: 10.3389/fonc.2020.00812 (PMC7326039; doi:10.3389/fonc.2020.00812)
Supplement: Supplementary file 3 [file Table_3.XLSX]

## Sheet: ERBB2
Gene	p-value
ABL2	0.579182
AKT3	0.901698
BRAF	0.0667478
CAMK2D	0.228694
CBL	0.498497
CBLC	0.180339
CRK	0.925379
CRKL	0.741722
ERBB2	0.0268707
GSK3B	0.00593541
MAP2K4	0.351877
MAPK1	0.397352
MAPK10	0.512754
MAPK8	0.0271822
MAPK9	0.847771
PAK2	0.614728
PIK3CA	0.595165
PIK3R1	0.388219
PIK3R3	0.231197
PRKCA	0.725163
PTK2	0.00740204
RAF1	0.210593
RPS6KB1	0.311606
SOS1	0.623186
SOS2	0.716568

## Sheet: PI3K-AKT
Gene	p-value
ACACA	0.930122
ACTR3	0.705855
ATF1	0.757201
GSK3B	0.251691
MAPK1	0.058944
MAPK10	0.550401
MAPK8	0.955682
MAPK9	0.321567
MAPKAP1	4.33e-06
PDK1	0.488226
PIK3R3	0.689052
PIKFYVE	0.195178
PPP2R1B	0.945144
RAF1	0.00893023
RIPK1	0.419754
RIT1	0.551562
SMAD2	0.945584
STAT2	0.587768
TIAM1	0.115219
VAV3	0.181645

## Sheet: MAPK
Gene	p-value
AKT3	0.120899
BRAF	0.157622
CDC42	0.377957
CRK	0.809953
CRKL	0.0513061
DUSP16	0.575944
DUSP4	0.673657
ELK4	0.893724
FGFR2	0.0265001
FLNB	0.0444062
IKBKB	0.00514006
MAP2K4	0.743319
MAP2K5	0.997778
MAP3K1	0.724846
MAP3K2	0.235487
MAP3K4	0.525316
MAP3K5	0.00508038
MAP4K3	0.0333525
MAPK1	0.0286362
MAPK10	0.224596
MAPK8	0.0271822
MAPK9	0.287569
MAPKAPK5	0.0662762
MECOM	0.527389
NF1	0.879193
NFKB1	0.322167
NLK	0.388616
PAK2	0.094953
PLA2G4A	0.368179
PPM1B	0.0155498
PPP3CC	0.71804
PRKACB	0.877036
PRKCA	0.0696068
PTPRR	0.191965
RAF1	0.699875
RAP1B	0.712684
RAPGEF2	0.0948559
RASA2	0.821276
RASGRF2	0.117717
RELB	8.87e-05
RPS6KA5	0.437015
RPS6KA6	0.778353
SOS1	0.181449
SOS2	0.467097
STK3	0.605252
TAB2	0.384171
TAOK1	0.0622383
TGFBR2	0.086523

## Sheet: DNA-repair
Gene	p-value
ACTL6A	0.127472
ACTR8	0.957928
ASCC3	0.390135
ATM	0.896255
ATR	0.144407
BARD1	0.000217775
BAZ1B	0.580879
BRIP1	0.000691738
CDK7	0.73164
CHD1L	0.352428
CHEK2	0.306068
COPS4	0.839381
DNA2	0.341529
EP300	2.01e-05
EYA3	0.0661551
FAN1	0.33678
FANCB	0.660933
FANCC	0.122228
FANCI	0.547586
FANCL	0.134826
FTO	0.804194
GTF2H2	0.324173
H2AFV	0.439664
INO80	0.760618
KDM4B	0.998592
MAPK8	0.598766
MNAT1	0.975233
MSH3	0.0908666
NEIL3	0.0500104
NPLOC4	0.625465
PIAS1	0.800697
POLB	0.0166547
POLD1	0.0318687
POLE2	0.193807
POLH	0.0765573
POLI	0.283071
POLQ	0.49069
POLR2A	0.129157
PRKDC	0.946994
RAD17	0.792137
RAD18	0.790361
RAD23B	0.406377
RBBP8	0.318504
REV1	0.896137
REV3L	0.0672988
RFC1	0.252613
RNF111	0.0690972
RNF168	0.619815
RPA1	0.0417995
RPA3-AS1	0.177571
SMARCA5	0.325627
SPIDR	0.645742
TCEA1	0.724753
TERF2	0.0752802
TOPBP1	0.303686
TRIM25	0.505933
UBC	0.69161
UIMC1	0.639509
USP10	0.71419
USP7	0.173345

## Sheet: Chromatin_remodeling
Gene	p-value
ACTL6A	0.666894
ACTR6	0.639988
ACTR8	0.22927
ANP32E	0.507368
ARID1A	0.202566
ARID1B	0.0043089
ATRX	0.617478
BAZ1A	0.00772738
BAZ1B	0.0260634
BAZ2B	0.00318562
BPTF	0.572359
CECR2	0.631987
CENPI	0.338657
CHD1	0.16966
CHD1L	0.653548
CHD7	0.000858622
EZH1	0.415183
HNRNPC	1.27e-05
INO80	0.356446
ITGB3BP	0.0112281
KDM4B	0.0446217
KDM4C	0.244705
KDM5B	0.142631
KDM6A	0.901028
MBD2	0.0705684
MYSM1	0.156997
NASP	0.102224
PABPC1L	0.568668
PSME4	0.103265
RB1	0.739981
RBBP4	0.782432
RERE	0.00011703
RSF1	0.092907
SATB2	0.350463
SCMH1	0.0344707
SMARCA2	0.486679
SMARCA5	0.487742
SMARCC1	0.00273733
SMARCD1	0.995854
SMCHD1	0.852574
SRCAP	0.0484586
TADA2A	0.0789346
TOP1	0.0541516
ZBTB1	0.184474

## Sheet: Wnt_signaling
Gene	p-value
AXIN1	0.724932
CAMK2D	0.0597825
CREBBP	0.0337662
CSNK2A1	0.708383
CTBP1	0.00342304
CTBP2	0.781389
EP300	0.0822713
GSK3B	0.519991
LRP5	0.13879
LRP6	0.062391
MAPK10	0.174006
MAPK8	0.760998
MAPK9	0.0116623
NFAT5	0.329524
NLK	0.00159606
PPP2R1B	0.143549
PPP2R5A	0.0153046
PPP2R5C	0.313586
PPP3CC	0.1338
PRKACB	0.293361
PRKCA	0.25863
PSEN1	0.221156
ROCK1	0.0688671
SMAD2	2.01908e-08
SMAD3	0.469017
TBL1XR1	0.227928

## Sheet: EGFR_pathway
Gene	p-value
CBL	0.498497
PIK3CA	0.0771404
PIK3R1	0.00251367
SOS1	0.757396
UBC	0.287905
