# Supplementary material for: Back-Splicing Transcript Isoforms (Circular RNAs) Affect Biologically Relevant Pathways and Offer an Additional Layer of Information to Stratify NMIBC Patients
Source: Front Oncol. 2020 May 22;10:812. doi: 10.3389/fonc.2020.00812 (PMC7326039; doi:10.3389/fonc.2020.00812)
Supplement: Supplementary file 4 [file Table_4.XLSX]

## Sheet: Transfer_table_okholm
Circle	Gene	Status	Number samples this study	Fraction this study	Frequency in Low Grade / Frequency of Low Grade Samples	Frequency in High Grade/Frequency of High Grade Samples	Number Samples Okholm et al.	Fraction Okholm et al.	Frequency in Low Grade / Frequency of Low Grade Samples (Okholm)	Frequency in High Grade/Frequency of High Grade Samples (Okholm)	Differentially expressed	Legend
chr5_50045984-50059076	PARP8	shared	21	0.35	0.878788	1.07407	40	0.0875274	1.06112	0.900277	No	(In this analysis, low grade refers to low and medium grade in this study (G1+G2))
chr7_111127293-111201979	IMMP2L	shared	6	0.1	0.439394	1.34259	3	0.00656455	0	2.63158	No
chr18_2951052-2960847	LPIN2	private	3	0.05	0	1.61111	0	0	0	0	No	Circle: the circRNA (chromosome, start, end).
chr20_37612341-37623523	DHX35	private	6	0.1	0.878788	1.07407	0	0	0	0	No
chr13_41826780-41835051	MTRF1	shared	15	0.25	1.05455	0.966667	30	0.0656455	1.07527	0.877193	No	Gene: parental gene of the circRNA.
chr10_4872866-4889852	AKR1E2	shared	5	0.0833333	1.05455	0.966667	8	0.0175055	0.806452	1.31579	No
chr15_60734614-60737990	NARG2	shared	30	0.5	1.18182	0.888889	7	0.0153173	1.15207	0.75188	No	Status: shared: in both data-sets, private: only found in this study.
chr11_118451960-118455359	ARCN1	shared	21	0.35	1.45	0.725	48	0.105033	1.02951	0.951848	No
chr21_40619626-40646398	BRWD1	shared	4	0.0666667	0.659091	1.20833	30	0.0656455	0.778643	1.36116	No	Number samples this study: the number of samples positive for the circRNA.
chr3_67546221-67559327	SUCLG2	private	31	0.516667	1.10557	0.935484	0	0	0	0	No
chr17_53478829-53481229	MMD	shared	4	0.0666667	0.659091	1.20833	2	0.00437637	0.806452	1.31579	No	Fraction this study: fraction of samples positive for the circRNA.
chr3_155551256-155560408	SLC33A1	shared	20	0.333333	0.971292	1.01754	77	0.16849	1.13113	0.786056	No
chr1_12061457-12062160	MFN2	shared	18	0.3	1.02525	0.984568	24	0.0525164	0.739247	1.42544	No	Frequency in Low Grade / Frequency of Low Grade Samples: odds ratio of circRNA frequency in low grade samples to the fraction of low grade samples in the cohort.
chr1_89206670-89251896	PKN2	shared	27	0.45	1.17172	0.895062	109	0.238512	1.11547	0.811608	No
chr9_27009017-27018685	IFT74	private	4	0.0666667	2.63636	0	0	0	0	0	No	Frequency in High Grade/Frequency of High Grade Samples: odds ratio of circRNA frequency in high grade samples to the fraction of high grade samples in the cohort.
chr20_47567859-47570327	ARFGEF2	shared	15	0.25	1.12987	0.920635	22	0.04814	1.17302	0.717703	No
chr2_32396355-32409407	SLC30A6	shared	8	0.133333	0.988636	1.00694	3	0.00656455	1.07527	0.877193	No	Number Samples Okholm et al.: the number of samples positive for the circRNA in the data-set of Okholm et al.
chr16_1004356-1004666	LMF1	private	5	0.0833333	0	1.61111	0	0	0	0	No
chr4_88005271-88012981	AFF1	private	13	0.216667	1.21678	0.867521	0	0	0	0	No	Fraction Okholm et al.: fraction of samples positive for the circRNA in Okholm et al..
chr6_149262414-149285699	UST	shared	4	0.0666667	1.31818	0.805556	9	0.0196937	1.43369	0.292398	No
chr21_45513943-45518415	TRAPPC10	shared	4	0.0666667	0.659091	1.20833	4	0.00875274	1.6129	0	No	Frequency in Low Grade / Frequency of Low Grade Samples (Okholm): odds ratio of circRNA frequency in low grade samples to the fraction of low grade samples in the cohort of Okholm et al.
chr12_50385780-50386438	RACGAP1	private	5	0.0833333	0.527273	1.28889	0	0	0	0	Yes
chr12_83250788-83324324	TMTC2	private	2	0.0333333	0	1.61111	0	0	0	0	No	Frequency in High Grade/Frequency of High Grade Samples (Okholm): odds ratio of circRNA frequency in high grade samples to the fraction of high grade samples in the cohort of Okholm et al.
chr10_102683731-102685776	FAM178A	shared	48	0.8	1.12186	0.925532	124	0.271335	1.07527	0.877193	No
chrX_53430497-53430825	SMC1A	shared	31	0.516667	1.14242	0.912963	169	0.369803	1.02021	0.967026	No	Differentially expressed: Yes: significant in the ANOVA analysis, No otherwise.
chr7_76279714-76280199	AC004980.10	private	22	0.366667	1.00433	0.997354	0	0	0	0	No
chr14_31398406-31425448	STRN3	shared	4	0.0666667	0	1.61111	72	0.157549	1.03047	0.950292	No
chr2_159165944-159201830	CCDC148	shared	8	0.133333	2.25974	0.230159	5	0.0109409	0.967742	1.05263	No
chr10_128768965-129055693	DOCK1	private	49	0.816667	1.06576	0.959811	0	0	0	0	No
chr1_245165422-245180628	EFCAB2	shared	11	0.183333	1.31818	0.805556	73	0.159737	1.00806	0.986842	No
chr14_31581621-31583546	HECTD1	private	3	0.05	0.878788	1.07407	0	0	0	0	No
chr12_95602618-95605043	FGD6	shared	31	0.516667	0.909091	1.05556	187	0.40919	0.978318	1.03538	No
chr3_52238708-52240767	ALAS1	shared	15	0.25	1.2303	0.859259	38	0.083151	1.04621	0.924609	No
chr8_61484604-61504528	RAB2A	shared	9	0.15	0.878788	1.07407	67	0.146608	1.02639	0.956938	No
chr11_102076623-102080295	YAP1	private	16	0.266667	0.70303	1.18148	0	0	0	0	No
chr19_11446122-11446459	RAB3D	shared	9	0.15	1.46465	0.716049	8	0.0175055	0.921659	1.12782	No
chr6_142487364-142491558	VTA1	shared	3	0.05	0	1.61111	6	0.0131291	1.29032	0.526316	No
chr2_55209650-55214834	RTN4	shared	42	0.7	0.83592	1.10027	80	0.175055	0.921659	1.12782	No
chr12_49491348-49491888	LMBR1L	shared	21	0.35	1.05455	0.966667	4	0.00875274	1.6129	0	No
chr2_47600601-47601187	EPCAM	shared	9	0.15	0.878788	1.07407	20	0.0437637	1.01868	0.969529	No
chr14_50796550-50799150	CDKL1	shared	7	0.116667	2.25974	0.230159	7	0.0153173	1.07527	0.877193	Yes
chr1_224599128-224601037	WDR26	shared	7	0.116667	1.88312	0.460317	36	0.0787746	1.16487	0.730994	No
chr3_3178943-3186394	TRNT1	shared	28	0.466667	0.753247	1.15079	114	0.249453	0.997067	1.00478	No
chr1_84644859-84680000	PRKACB	shared	15	0.25	1.12987	0.920635	14	0.0306346	0.806452	1.31579	No
chr14_23395341-23396869	PRMT5	shared	18	0.3	0.930481	1.04248	84	0.183807	0.995619	1.00715	No
chr8_54891584-54923052	TCEA1	private	21	0.35	1.05455	0.966667	0	0	0	0	No
chr13_51517456-51517530	RNASEH2B	private	2	0.0333333	2.63636	0	0	0	0	0	No
chr9_6880011-6893232	KDM4C	shared	39	0.65	0.92629	1.04505	5	0.0109409	0.967742	1.05263	No
chr12_19615443-19653155	AEBP2	shared	11	0.183333	1.05455	0.966667	39	0.0853392	1.13339	0.782361	No
chr16_53472927-53481018	RBL2	shared	10	0.166667	1.05455	0.966667	30	0.0656455	0.860215	1.22807	No
chr6_155095122-155116273	SCAF8	shared	32	0.533333	1.10557	0.935484	158	0.345733	1.0718	0.882852	No
chr16_28734484-28746903	EIF3C	private	13	0.216667	0.439394	1.34259	0	0	0	0	No
chr9_14120438-14179779	NFIB	shared	7	0.116667	0.753247	1.15079	2	0.00437637	0.806452	1.31579	No
chr12_111947352-111948386	ATXN2	shared	30	0.5	1.14242	0.912963	45	0.0984683	1.00358	0.994152	No
chr18_9931806-9937063	VAPA	private	27	0.45	0.585859	1.25309	0	0	0	0	No
chr6_18160113-18166609	KDM1B	shared	16	0.266667	0.988636	1.00694	94	0.205689	0.988554	1.01868	No
chr3_196214269-196215554	RNF168	shared	24	0.4	1.09848	0.939815	99	0.21663	0.896057	1.16959	No
chr4_39839475-39843676	PDS5A	shared	18	0.3	1.70588	0.568627	11	0.02407	1.6129	0	No
chr11_74500670-74528759	RNF169	shared	31	0.516667	0.909091	1.05556	153	0.334792	1.01075	0.982456	No
chr13_64576517-64608670	LINC00355	private	8	0.133333	0.329545	1.40972	0	0	0	0	No
chr8_28821327-28837673	HMBOX1	shared	6	0.1	1.05455	0.966667	21	0.0459519	0.998464	1.00251	No
chr12_100166699-100175875	ANKS1B	shared	5	0.0833333	1.05455	0.966667	5	0.0109409	1.29032	0.526316	No
chr15_59323002-59323901	RNF111	shared	19	0.316667	0.832536	1.10234	21	0.0459519	1.20968	0.657895	No
chr1_145897084-145900490	GPR89C	private	21	0.35	0.659091	1.20833	0	0	0	0	No
chr3_58062772-58067503	FLNB	private	6	0.1	0.878788	1.07407	0	0	0	0	No
chrY_21749095-21752658	TXLNG2P	shared	16	0.266667	1.05455	0.966667	5	0.0109409	1.29032	0.526316	No
chr15_90982563-90986710	IQGAP1	shared	50	0.833333	1.02226	0.986395	47	0.102845	1.00358	0.994152	No
chr11_47647225-47648679	MTCH2	shared	5	0.0833333	1.05455	0.966667	3	0.00656455	1.07527	0.877193	No
chr11_73418464-73431944	RAB6A	private	30	0.5	1.18182	0.888889	0	0	0	0	No
chr6_144858717-144860579	UTRN	shared	17	0.283333	1.31818	0.805556	14	0.0306346	1.26728	0.56391	No
chr10_119798482-119800076	RAB11FIP2	shared	3	0.05	0.878788	1.07407	11	0.02407	0.483871	1.84211	No
chr17_3349765-3352443	SPATA22	shared	2	0.0333333	2.63636	0	3	0.00656455	1.07527	0.877193	No
chr12_80187642-80215970	PPP1R12A	shared	19	0.316667	1.02525	0.984568	5	0.0109409	0.645161	1.57895	No
chr1_214488104-214492326	SMYD2	private	5	0.0833333	1.58182	0.644444	0	0	0	0	No
chr16_89371613-89383483	ANKRD11	shared	9	0.15	1.46465	0.716049	49	0.107221	0.873656	1.20614	No
chr3_183361267-183382827	KLHL24	shared	6	0.1	1.31818	0.805556	11	0.02407	0.645161	1.57895	No
chr1_1192371-1192690	UBE2J2	private	4	0.0666667	1.97727	0.402778	0	0	0	0	No
chr9_136277418-136278041	REXO4	private	37	0.616667	0.95202	1.02932	0	0	0	0	No
chr1_145787771-145791170	GPR89A	private	17	0.283333	0.659091	1.20833	0	0	0	0	No
chr5_138994170-139003046	UBE2D2	shared	12	0.2	1.31818	0.805556	2	0.00437637	1.6129	0	No
chr1_155644800-155649303	YY1AP1	shared	30	0.5	0.909091	1.05556	209	0.45733	0.999213	1.00128	No
chr18_55355530-55362764	ATP8B1	shared	12	0.2	1.53788	0.671296	24	0.0525164	1.09971	0.837321	No
chr2_110342702-110350696	2010-09-01	private	39	0.65	1.38756	0.763158	0	0	0	0	No
chr7_6854394-6861995	CCZ1B	private	21	0.35	1.18636	0.886111	0	0	0	0	No
chr4_144464661-144465125	SMARCA5	shared	59	0.983333	1.01754	0.989279	430	0.940919	1.00282	0.995396	No
chr21_37711076-37717005	MORC3	shared	57	0.95	1.00661	0.99596	218	0.477024	1.02502	0.959174	No
chr22_21288066-21288532	CRKL	shared	42	0.7	0.964523	1.02168	133	0.291028	0.861857	1.22539	No
chr10_22002700-22016857	MLLT10	shared	10	0.166667	1.31818	0.805556	81	0.177243	1.14332	0.766156	No
chr6_29643162-29643836	ZFP57	shared	5	0.0833333	0.659091	1.20833	6	0.0131291	0.967742	1.05263	No
chr1_59787207-59812070	FGGY	shared	35	0.583333	0.930481	1.04248	38	0.083151	1.01382	0.977444	No
chr6_160103505-160109274	SOD2	shared	11	0.183333	0.479339	1.31818	12	0.0262582	1.17302	0.717703	No
chr3_17051165-17056403	PLCL2	shared	2	0.0333333	0	1.61111	23	0.0503282	0.806452	1.31579	No
chr5_137904613-137906830	HSPA9	private	12	0.2	1.31818	0.805556	0	0	0	0	No
chr6_155108994-155116273	SCAF8	shared	8	0.133333	1.31818	0.805556	4	0.00875274	1.6129	0	No
chr18_20570899-20576425	RBBP8	shared	14	0.233333	1.41958	0.74359	35	0.0765864	1.05847	0.904605	No
chr9_33971648-34017187	UBAP2	shared	7	0.116667	1.50649	0.690476	41	0.0897155	1.20968	0.657895	No
chr2_173433468-173460751	PDK1	shared	8	0.133333	0.988636	1.00694	2	0.00437637	0.806452	1.31579	No
chr17_47388673-47390207	ZNF652	shared	33	0.55	0.90625	1.05729	8	0.0175055	1.20968	0.657895	No
chr7_6840578-6841154	CCZ1B	private	46	0.766667	0.937374	1.03827	0	0	0	0	No
chr10_47909169-47909819	FAM21B	private	5	0.0833333	1.05455	0.966667	0	0	0	0	No
chr12_42604156-42604421	YAF2	private	6	0.1	1.31818	0.805556	0	0	0	0	No
chr2_32399131-32409407	SLC30A6	shared	25	0.416667	0.843636	1.09556	4	0.00875274	0	2.63158	No
chr7_22330793-22357656	RAPGEF5	shared	35	0.583333	0.719008	1.17172	50	0.109409	0.921659	1.12782	No
chr2_181589322-181590018	not_annotated	shared	17	0.283333	0.988636	1.00694	37	0.0809628	0.761649	1.38889	No
chr13_20638590-20657172	ZMYM2	shared	9	0.15	1.75758	0.537037	43	0.0940919	0.998464	1.00251	No
chr11_128993340-128997200	ARHGAP32	shared	5	0.0833333	0.527273	1.28889	3	0.00656455	0.537634	1.75439	No
chr2_180036846-180056593	SESTD1	shared	8	0.133333	1.31818	0.805556	3	0.00656455	0.537634	1.75439	No
chr1_150999708-151001420	PRUNE	shared	7	0.116667	0.376623	1.38095	3	0.00656455	1.07527	0.877193	No
chr4_83787960-83788469	SEC31A	private	4	0.0666667	1.31818	0.805556	0	0	0	0	No
chr3_171965322-172003774	FNDC3B	shared	13	0.216667	1.62238	0.619658	4	0.00875274	1.20968	0.657895	No
chr4_1902352-1941505	WHSC1	shared	14	0.233333	0.941558	1.03571	23	0.0503282	0.733138	1.43541	Yes
chr10_5815804-5842668	GDI2	shared	28	0.466667	0.878788	1.07407	240	0.525164	0.984144	1.02587	No
chr19_13039155-13039661	FARSA	shared	49	0.816667	0.953578	1.02837	269	0.588621	1.01576	0.974287	No
chr20_40111948-40162209	CHD6	shared	2	0.0333333	0	1.61111	3	0.00656455	0	2.63158	No
chr10_71873900-71883853	AIFM2	private	2	0.0333333	2.63636	0	0	0	0	0	No
chr4_91229394-91234198	CCSER1	shared	48	0.8	1.06576	0.959811	37	0.0809628	1.00262	0.995733	Yes
chr6_135360710-135363264	HBS1L	shared	32	0.533333	0.988636	1.00694	21	0.0459519	1.07527	0.877193	No
chr9_140685299-140712590	EHMT1	shared	4	0.0666667	0.659091	1.20833	32	0.0700219	1.23656	0.614035	No
chr6_20781375-20846409	CDKAL1	shared	6	0.1	0.527273	1.28889	107	0.234136	1.02357	0.961538	No
chr2_203329531-203384924	BMPR2	shared	2	0.0333333	1.31818	0.805556	10	0.0218818	0.483871	1.84211	Yes
chrX_10463623-10535643	MID1	shared	5	0.0833333	1.05455	0.966667	6	0.0131291	0.537634	1.75439	No
chr3_168830574-168849319	MECOM	shared	3	0.05	0	1.61111	34	0.0743982	0.711575	1.47059	Yes
chr3_185251358-185252920	LIPH	shared	10	0.166667	1.17172	0.895062	21	0.0459519	1.10357	0.831025	No
chr9_325670-340321	DOCK8	shared	2	0.0333333	0	1.61111	17	0.0371991	1.10887	0.822368	No
chr19_1032390-1032695	CNN2	private	15	0.25	0.811189	1.11538	0	0	0	0	No
chr2_110342702-110343415	2010-09-01	private	26	0.433333	1.52098	0.681624	0	0	0	0	No
chr2_160980301-160983112	ITGB6	shared	37	0.616667	1.09848	0.939815	74	0.161926	1.19816	0.676692	Yes
chr7_80447614-80458061	SEMA3C	private	3	0.05	1.75758	0.537037	0	0	0	0	No
chr10_518378-532470	DIP2C	shared	10	0.166667	0.263636	1.45	7	0.0153173	1.38249	0.37594	No
chr9_110062421-110074018	RAD23B	shared	19	0.316667	1.31818	0.805556	6	0.0131291	0.806452	1.31579	No
chr12_1399017-1481143	ERC1	shared	4	0.0666667	0.878788	1.07407	6	0.0131291	1.34409	0.438596	No
chr19_47865732-47865950	DHX34	shared	33	0.55	0.576705	1.25868	31	0.0678337	0.780437	1.35823	No
chr11_16863093-16877461	PLEKHA7	shared	6	0.1	0.878788	1.07407	19	0.0415755	0.848896	1.24654	No
chr5_72157634-72161556	TNPO1	shared	43	0.716667	1.15743	0.903794	12	0.0262582	1.47849	0.219298	No
chr1_89236034-89237562	PKN2	shared	26	0.433333	1.16	0.902222	56	0.122538	0.967742	1.05263	No
chr5_13911494-13931353	DNAH5	shared	10	0.166667	1.58182	0.644444	34	0.0743982	0.957661	1.06908	No
chr21_16336790-16415895	NRIP1	shared	5	0.0833333	1.58182	0.644444	51	0.111597	0.85389	1.23839	No
chr4_75040222-75067087	MTHFD2L	shared	11	0.183333	1.19835	0.878788	45	0.0984683	1.07527	0.877193	No
chr9_99314077-99327765	CDC14B	private	14	0.233333	1.31818	0.805556	0	0	0	0	No
chr8_141856358-141874498	PTK2	shared	28	0.466667	0.976431	1.0144	109	0.238512	1.05517	0.909985	No
chr4_48552608-48553595	FRYL	shared	6	0.1	1.58182	0.644444	15	0.0328228	0.967742	1.05263	No
chr6_101163337-101173579	ASCC3	shared	6	0.1	0.439394	1.34259	6	0.0131291	1.6129	0	No
chr9_37126308-37126939	ZCCHC7	shared	40	0.666667	0.811189	1.11538	21	0.0459519	0.691244	1.50376	No
chr19_33406242-33417179	CEP89	shared	10	0.166667	1.17172	0.895062	35	0.0765864	1.04364	0.928793	No
chr19_53545679-53545817	not_annotated	shared	2	0.0333333	0	1.61111	2	0.00437637	0.806452	1.31579	No
chr19_46357432-46357765	SYMPK	shared	22	0.366667	1.19835	0.878788	10	0.0218818	0.967742	1.05263	No
chr11_34104371-34111003	CAPRIN1	shared	8	0.133333	1.31818	0.805556	2	0.00437637	0.806452	1.31579	No
chrX_84600865-84622771	POF1B	shared	15	0.25	1.12987	0.920635	30	0.0656455	0.945495	1.08893	No
chr6_89793471-89794362	PNRC1	private	23	0.383333	1.19835	0.878788	0	0	0	0	No
chr14_35044961-35078948	SNX6	private	18	0.3	0.585859	1.25309	0	0	0	0	No
chr8_133848784-133856563	PHF20L1	shared	8	0.133333	0.988636	1.00694	79	0.172867	1.09677	0.842105	No
chr2_160585519-160609082	2007-03-01	shared	3	0.05	0.878788	1.07407	12	0.0262582	1.02639	0.956938	No
chr1_113196219-113202401	CAPZA1	private	51	0.85	0.96846	1.01927	0	0	0	0	No
chr1_41651792-41660071	SCMH1	shared	10	0.166667	1.31818	0.805556	4	0.00875274	0.806452	1.31579	No
chr5_176370335-176385155	UIMC1	shared	52	0.866667	1.00182	0.998889	97	0.212254	1.12567	0.794956	No
chr13_95768175-95840796	ABCC4	shared	11	0.183333	2.15702	0.292929	84	0.183807	1.18017	0.706033	Yes
chr20_50290691-50292747	ATP9A	shared	16	0.266667	1.2303	0.859259	47	0.102845	1.02951	0.951848	No
chr11_85707868-85742653	PICALM	shared	53	0.883333	0.982175	1.01089	141	0.308534	1.11033	0.819985	No
chr10_123629520-123683844	ATE1	private	3	0.05	0	1.61111	0	0	0	0	No
chr18_21723054-21723377	CABYR	private	15	0.25	0.753247	1.15079	0	0	0	0	No
chr9_33986757-33998862	UBAP2	shared	13	0.216667	0.878788	1.07407	89	0.194748	1.1575	0.743034	No
chr5_77423853-77461496	AP3B1	shared	9	0.15	1.17172	0.895062	33	0.0722101	1.07527	0.877193	No
chr5_6623326-6625782	NSUN2	shared	8	0.133333	1.31818	0.805556	27	0.059081	1.19474	0.682261	No
chr8_22332466-22333137	PPP3CC	shared	15	0.25	1.12987	0.920635	11	0.02407	0.806452	1.31579	No
chr1_232649602-232669329	SIPA1L2	shared	10	0.166667	0.878788	1.07407	35	0.0765864	0.977517	1.03668	No
chr13_64793356-64819610	not_annotated	private	3	0.05	0	1.61111	0	0	0	0	No
chrX_83351201-83375035	RPS6KA6	shared	6	0.1	0.878788	1.07407	17	0.0371991	0.85389	1.23839	No
chr18_48444479-48450582	ME2	shared	3	0.05	1.75758	0.537037	15	0.0328228	1.1828	0.701754	No
chr15_93467550-93482948	CHD2	shared	4	0.0666667	0	1.61111	7	0.0153173	1.29032	0.526316	No
chr10_35349801-35360267	CUL2	shared	11	0.183333	0.958678	1.02525	64	0.140044	1.01457	0.976231	No
chr6_86328535-86329135	SYNCRIP	private	14	0.233333	1.01399	0.991453	0	0	0	0	No
chr2_203419974-203421254	BMPR2	shared	25	0.416667	1.68727	0.58	47	0.102845	1.19215	0.686499	No
chr9_126519981-126641300	DENND1A	private	16	0.266667	0.564935	1.26587	0	0	0	0	No
chr5_108203467-108207913	FER	private	2	0.0333333	1.31818	0.805556	0	0	0	0	No
chr16_18846213-18856973	SMG1	shared	22	0.366667	1.12987	0.920635	23	0.0503282	0.841515	1.25858	No
chr9_19423859-19424839	ACER2	shared	50	0.833333	1.18367	0.887755	5	0.0109409	0.967742	1.05263	No
chr17_1451589-1456443	PITPNA	shared	8	0.133333	0.376623	1.38095	2	0.00437637	0	2.63158	No
chr17_65941524-65972074	BPTF	shared	56	0.933333	1.07407	0.954733	339	0.741794	1.02376	0.961235	No
chr1_150416726-150418877	RPRD2	shared	6	0.1	1.31818	0.805556	16	0.0350109	1.00806	0.986842	No
chr2_10784445-10808849	NOL10	shared	21	0.35	1.25541	0.843915	60	0.131291	1.06616	0.892061	No
chr14_39620949-39628754	TRAPPC6B	shared	19	0.316667	1.31818	0.805556	153	0.334792	1.0789	0.871266	No
chr2_26587169-26606215	EPT1	shared	4	0.0666667	0.659091	1.20833	6	0.0131291	0.537634	1.75439	No
chr20_62407030-62422143	ZBTB46	shared	18	0.3	0.775401	1.13725	159	0.347921	1.05459	0.910931	No
chr10_99915849-99923154	R3HCC1L	shared	15	0.25	1.2303	0.859259	3	0.00656455	0.537634	1.75439	No
chr10_34558584-34573173	PARD3	shared	55	0.916667	1.0446	0.972746	376	0.822757	1.02719	0.955641	No
chr16_66839679-66839929	NAE1	shared	13	0.216667	1.21678	0.867521	7	0.0153173	1.15207	0.75188	No
chr16_47001424-47002076	DNAJA2	shared	7	0.116667	1.12987	0.920635	3	0.00656455	1.07527	0.877193	No
chr7_72662609-72667638	GTF2IRD2P1	private	8	0.133333	1.64773	0.604167	0	0	0	0	No
chr2_24205765-24207701	UBXN2A	shared	12	0.2	1.31818	0.805556	16	0.0350109	0.860215	1.22807	No
chr3_195101737-195112876	ACAP2	private	50	0.833333	1.02226	0.986395	0	0	0	0	No
chr2_203817281-203826149	CARF	shared	11	0.183333	0.958678	1.02525	57	0.124726	1.11437	0.813397	No
chr15_94841429-94858866	MCTP2	shared	11	0.183333	0.958678	1.02525	6	0.0131291	0.967742	1.05263	Yes
chr22_41738532-41739580	ZC3H7B	shared	28	0.466667	1.367	0.77572	55	0.12035	1.12599	0.794439	No
chr4_87607862-87622954	PTPN13	shared	9	0.15	1.31818	0.805556	33	0.0722101	1.20968	0.657895	No
chr12_44537327-44605170	TMEM117	shared	21	0.35	1.31818	0.805556	12	0.0262582	0.94086	1.09649	No
chr8_99718694-99719539	STK3	shared	50	0.833333	0.878788	1.07407	57	0.124726	0.707414	1.47738	No
chr7_24663281-24690331	MPP6	shared	8	0.133333	1.50649	0.690476	11	0.02407	0.879765	1.19617	No
chr2_36623756-36669878	CRIM1	shared	33	0.55	0.958678	1.02525	80	0.175055	0.951199	1.07962	No
chr7_102768929-102769239	NAPEPLD	shared	5	0.0833333	0.659091	1.20833	2	0.00437637	0.806452	1.31579	No
chrY_14832521-14851563	USP9Y	shared	11	0.183333	1.31818	0.805556	51	0.111597	1.07527	0.877193	No
chr19_34922765-34955036	UBA2	private	7	0.116667	1.50649	0.690476	0	0	0	0	No
chr13_32768279-32776664	FRY	shared	7	0.116667	1.88312	0.460317	3	0.00656455	1.6129	0	No
chr7_17349559-17379852	AHR	shared	10	0.166667	0.527273	1.28889	18	0.0393873	0.806452	1.31579	No
chr5_74639677-74641483	HMGCR	private	4	0.0666667	0.878788	1.07407	0	0	0	0	No
chr21_38480691-38519903	TTC3	private	26	0.433333	0.632727	1.22444	0	0	0	0	No
chr7_65751497-65751696	TPST1	shared	10	0.166667	0.263636	1.45	12	0.0262582	0.672043	1.53509	No
chr4_36230203-36231267	ARAP2	shared	47	0.783333	0.916996	1.05072	107	0.234136	1.01948	0.968222	No
chr11_28232608-28255132	METTL15	private	2	0.0333333	2.63636	0	0	0	0	0	No
chr22_30366964-30375041	MTMR3	shared	15	0.25	0.564935	1.26587	5	0.0109409	0.967742	1.05263	No
chr19_47919908-47920607	MEIS3	private	5	0.0833333	1.05455	0.966667	0	0	0	0	No
chr1_42730785-42776781	FOXJ3	shared	16	0.266667	1.31818	0.805556	2	0.00437637	0.806452	1.31579	No
chr17_44248220-44249598	KANSL1	shared	30	0.5	0.847403	1.09325	60	0.131291	1.02151	0.964912	No
chr1_35879572-35881315	ZMYM4	shared	23	0.383333	1.43802	0.732323	29	0.0634573	1.11235	0.816697	No
chr4_87622393-87622954	PTPN13	shared	11	0.183333	1.84545	0.483333	8	0.0175055	0.604839	1.64474	No
chr7_97820039-97823884	LMTK2	shared	46	0.766667	1.07851	0.95202	146	0.319475	1.00806	0.986842	No
chr6_76357446-76380436	SENP6	shared	10	0.166667	0.790909	1.12778	6	0.0131291	0.268817	2.19298	No
chr10_12021055-12056183	UPF2	shared	9	0.15	0.585859	1.25309	32	0.0700219	0.806452	1.31579	No
chr20_16506736-16509085	KIF16B	shared	26	0.433333	1.26545	0.837778	15	0.0328228	0.967742	1.05263	No
chr7_76978667-76984964	GSAP	private	3	0.05	2.63636	0	0	0	0	0	No
chr20_33057852-33080402	ITCH	shared	36	0.6	0.903896	1.05873	204	0.446389	0.946879	1.08667	No
chr13_96577933-96651561	UGGT2	shared	11	0.183333	1.91736	0.439394	26	0.0568928	1.05459	0.910931	No
chr2_32639836-32641231	BIRC6	shared	28	0.466667	1.03571	0.978175	35	0.0765864	0.948767	1.08359	No
chr3_51575513-51586079	RAD54L2	shared	37	0.616667	1.28052	0.828571	4	0.00875274	1.20968	0.657895	No
chr10_27431315-27434519	YME1L1	shared	28	0.466667	0.941558	1.03571	23	0.0503282	1.09971	0.837321	No
chr8_52744003-52773806	PCMTD1	shared	22	0.366667	1.07851	0.95202	40	0.0875274	0.933786	1.10803	No
chr20_34309661-34320057	RBM39	shared	5	0.0833333	2.10909	0.322222	27	0.059081	0.930521	1.11336	No
chr1_45223227-45223812	KIF2C	shared	9	0.15	0.292929	1.4321	21	0.0459519	0.691244	1.50376	Yes
chr16_28187218-28192352	XPO6	private	4	0.0666667	0	1.61111	0	0	0	0	No
chr10_1149538-1151207	WDR37	shared	2	0.0333333	1.31818	0.805556	2	0.00437637	1.6129	0	No
chr8_68018139-68028357	CSPP1	shared	21	0.35	1.25541	0.843915	50	0.109409	0.974462	1.04167	No
chr1_151400298-151414681	POGZ	shared	7	0.116667	0.878788	1.07407	20	0.0437637	0.564516	1.71053	No
chr15_71534987-71549054	THSD4	shared	3	0.05	2.63636	0	15	0.0328228	1.03687	0.93985	No
chr20_35689505-35690673	RBL1	shared	2	0.0333333	0	1.61111	7	0.0153173	0.921659	1.12782	No
chr2_61406115-61413632	AHSA2	shared	7	0.116667	0.753247	1.15079	2	0.00437637	0.806452	1.31579	No
chr18_51797729-51804223	POLI	shared	3	0.05	0	1.61111	9	0.0196937	1.25448	0.584795	No
chr2_214174782-214215369	SPAG16	shared	34	0.566667	1.27824	0.829966	97	0.212254	1.00806	0.986842	No
chr8_61653817-61693989	CHD7	shared	13	0.216667	0.405594	1.36325	18	0.0393873	1.07527	0.877193	No
chr20_33302393-33303169	NCOA6	shared	19	0.316667	1.2488	0.847953	9	0.0196937	1.07527	0.877193	No
chr17_60106901-60112969	MED13	shared	11	0.183333	1.05455	0.966667	17	0.0371991	0.759013	1.39319	No
chr9_5954015-5988545	KIAA2026	shared	10	0.166667	1.31818	0.805556	13	0.0284464	1.11663	0.809717	No
chr16_53532302-53534241	AKTIP	private	3	0.05	1.75758	0.537037	0	0	0	0	No
chr1_35846859-35854683	ZMYM4	shared	32	0.533333	1.02053	0.987455	28	0.0612691	1.01553	0.974659	No
chr5_179136873-179143295	CANX	shared	10	0.166667	1.05455	0.966667	52	0.113786	1.03226	0.947368	No
chr1_33413822-33415375	RNF19B	shared	41	0.683333	0.946387	1.03276	111	0.242888	1.03581	0.941574	No
chr1_167734819-167745403	MPZL1	shared	14	0.233333	0.564935	1.26587	14	0.0306346	0.806452	1.31579	No
chr7_102743497-102769239	NAPEPLD	shared	6	0.1	1.05455	0.966667	3	0.00656455	0	2.63158	No
chr2_47202111-47206046	TTC7A	private	6	0.1	0	1.61111	0	0	0	0	No
chr5_137278563-137284873	FAM13B	shared	10	0.166667	1.05455	0.966667	9	0.0196937	1.25448	0.584795	No
chr2_101874252-101883341	CNOT11	shared	6	0.1	0.878788	1.07407	3	0.00656455	0.537634	1.75439	No
chr15_82152166-82218366	RP11-499F3.2	shared	6	0.1	1.31818	0.805556	7	0.0153173	0.921659	1.12782	No
chr10_128768965-128798571	DOCK1	shared	49	0.816667	0.897485	1.06265	310	0.678337	1.0399	0.934903	No
chr3_111632165-111639266	PHLDB2	shared	27	0.45	1.01399	0.991453	65	0.142232	1.08367	0.863487	No
chr3_71542576-71551139	FOXP1	shared	17	0.283333	0.823864	1.10764	31	0.0678337	0.832466	1.27334	No
chr13_32698422-32723971	FRY	shared	3	0.05	0.878788	1.07407	4	0.00875274	1.20968	0.657895	No
chr17_79571573-79575848	NPLOC4	shared	9	0.15	0.878788	1.07407	6	0.0131291	0.806452	1.31579	No
chr7_117825700-117828459	NAA38	shared	15	0.25	0.811189	1.11538	65	0.142232	0.957661	1.06908	No
chr2_206305093-206305396	PARD3B	shared	11	0.183333	1.05455	0.966667	8	0.0175055	1.00806	0.986842	No
chr15_56665638-56704634	TEX9	shared	14	0.233333	1.01399	0.991453	39	0.0853392	1.13339	0.782361	No
chr10_43127376-43150123	ZNF33B	shared	14	0.233333	0.941558	1.03571	2	0.00437637	0.806452	1.31579	No
chr7_16664607-16676080	ANKMY2	shared	4	0.0666667	0.659091	1.20833	3	0.00656455	1.6129	0	No
chr21_34799190-34805178	IFNGR2	shared	10	0.166667	1.05455	0.966667	2	0.00437637	0	2.63158	No
chr3_47676679-47680270	SMARCC1	shared	10	0.166667	1.31818	0.805556	11	0.02407	1.02639	0.956938	No
chr20_34183398-34183676	FER1L4	shared	51	0.85	1.05455	0.966667	38	0.083151	1.14601	0.761773	No
chr3_11399891-11406208	ATG7	private	3	0.05	0.878788	1.07407	0	0	0	0	No
chr3_196807921-196846401	DLG1	shared	13	0.216667	0.811189	1.11538	6	0.0131291	0.268817	2.19298	No
chr1_7837219-7838229	VAMP3	shared	57	0.95	1.00661	0.99596	65	0.142232	1.10887	0.822368	No
chr5_38991050-39003724	RICTOR	shared	14	0.233333	0.405594	1.36325	11	0.02407	1.02639	0.956938	No
chr15_93467550-93472321	CHD2	shared	36	0.6	1.12987	0.920635	250	0.547046	0.996591	1.00556	No
chr12_51467605-51467865	CSRNP2	private	13	0.216667	1.41958	0.74359	0	0	0	0	No
chr14_76633005-76647192	GPATCH2L	shared	22	0.366667	1.00433	0.997354	13	0.0284464	0.992556	1.01215	No
chr7_112535623-112555502	C7orf60	private	2	0.0333333	0	1.61111	0	0	0	0	No
chr19_23527783-23545527	ZNF91	private	7	0.116667	0.753247	1.15079	0	0	0	0	No
chr16_68862076-68863700	CDH1	shared	3	0.05	0.878788	1.07407	76	0.166302	0.98082	1.03129	No
chr15_68467974-68468992	PIAS1	shared	10	0.166667	0.790909	1.12778	16	0.0350109	1.10887	0.822368	No
chr11_129979323-129980556	APLP2	shared	12	0.2	0.958678	1.02525	7	0.0153173	0.460829	1.8797	No
chr10_7318853-7327916	SFMBT2	shared	37	0.616667	0.878788	1.07407	104	0.227571	1.03226	0.947368	No
chr15_77544708-77576372	PEAK1	shared	4	0.0666667	0	1.61111	10	0.0218818	1.12903	0.789474	No
chr2_30775358-30791042	LCLAT1	shared	20	0.333333	1.38756	0.763158	5	0.0109409	0.322581	2.10526	No
chr1_147700259-147700929	XXyac-YX155B6.6	private	2	0.0333333	1.31818	0.805556	0	0	0	0	No
chr3_52734277-52734512	GLT8D1	private	9	0.15	0.878788	1.07407	0	0	0	0	No
chr8_48612964-48614577	SPIDR	shared	6	0.1	1.31818	0.805556	76	0.166302	0.967742	1.05263	No
chr14_89319314-89327676	TTC8	shared	8	0.133333	0.659091	1.20833	16	0.0350109	0.907258	1.15132	No
chr3_169840378-169843795	PHC3	shared	41	0.683333	1.01399	0.991453	3	0.00656455	0.537634	1.75439	No
chr11_70200406-70208594	PPFIA1	shared	7	0.116667	0.753247	1.15079	14	0.0306346	0.691244	1.50376	No
chr7_156619298-156629579	LMBR1	shared	51	0.85	0.896364	1.06333	104	0.227571	0.942191	1.09432	No
chr12_56096655-56096962	ITGA7	private	2	0.0333333	1.31818	0.805556	0	0	0	0	No
chr2_242407554-242407792	FARP2	shared	6	0.1	1.31818	0.805556	8	0.0175055	1.20968	0.657895	Yes
chr19_50902107-50902741	POLD1	shared	16	0.266667	0.659091	1.20833	17	0.0371991	0.85389	1.23839	No
chr9_115336336-115337531	KIAA1958	shared	16	0.266667	0.823864	1.10764	5	0.0109409	1.29032	0.526316	No
chr2_172193962-172196064	METTL8	private	26	0.433333	0.988636	1.00694	0	0	0	0	No
chr9_5944870-5988545	KIAA2026	shared	8	0.133333	2.30682	0.201389	22	0.04814	1.24633	0.598086	No
chr3_12421202-12422990	PPARG	shared	6	0.1	0.878788	1.07407	5	0.0109409	0.645161	1.57895	No
chr11_32948702-32956981	QSER1	shared	39	0.65	0.971292	1.01754	104	0.227571	0.996205	1.00619	No
chr6_47220991-47254331	TNFRSF21	shared	30	0.5	1.05455	0.966667	57	0.124726	1.16487	0.730994	No
chr10_62021616-62039397	ANK3	shared	10	0.166667	1.05455	0.966667	13	0.0284464	0.94086	1.09649	No
chr5_74011334-74012498	HEXB	shared	9	0.15	1.31818	0.805556	5	0.0109409	1.29032	0.526316	No
chr11_94528176-94533477	AMOTL1	shared	14	0.233333	0.811189	1.11538	9	0.0196937	0.716846	1.46199	No
chr11_93429485-93433352	KIAA1731	shared	11	0.183333	1.19835	0.878788	2	0.00437637	1.6129	0	No
chr14_88883054-88899556	SPATA7	shared	15	0.25	1.58182	0.644444	26	0.0568928	1.09677	0.842105	No
chr4_187549307-187560937	FAT1	shared	3	0.05	1.75758	0.537037	14	0.0306346	1.38249	0.37594	No
chr22_46096161-46136418	ATXN10	shared	29	0.483333	0.878788	1.07407	100	0.218818	1.11916	0.805585	No
chr14_39627488-39628754	TRAPPC6B	shared	13	0.216667	1.09848	0.939815	106	0.231947	1.03351	0.945324	No
chr1_180953812-180962561	STX6	shared	55	0.916667	1.0446	0.972746	154	0.33698	0.950652	1.08052	No
chr2_135010665-135012215	MGAT5	shared	43	0.716667	1.12987	0.920635	47	0.102845	1.2011	0.671892	No
chr1_67411832-67425426	MIER1	shared	11	0.183333	1.67769	0.585859	2	0.00437637	0.806452	1.31579	No
chr8_120795620-120803699	TAF2	private	4	0.0666667	0.878788	1.07407	0	0	0	0	No
chr17_29844668-29844895	RAB11FIP4	shared	5	0.0833333	1.05455	0.966667	2	0.00437637	0.806452	1.31579	No
chr20_34309661-34313077	RBM39	shared	38	0.633333	0.901914	1.05994	94	0.205689	1.06345	0.896472	No
chr12_50821544-50835426	LARP4	private	35	0.583333	1.1631	0.900327	0	0	0	0	No
chr16_30507417-30507887	ITGAL	private	3	0.05	0	1.61111	0	0	0	0	No
chr7_140402665-140404763	NDUFB2	shared	14	0.233333	0.811189	1.11538	21	0.0459519	0.887097	1.18421	No
chr7_35707043-35712888	HERPUD2	shared	26	0.433333	0.738182	1.16	64	0.140044	1.00476	0.992235	No
chr10_13169744-13178897	OPTN	shared	20	0.333333	1.05455	0.966667	17	0.0371991	1.31048	0.493421	No
chr10_86198267-86237420	CCSER2	shared	41	0.683333	1.08159	0.950142	128	0.280088	1.04516	0.926316	No
chr18_196636-199316	USP14	private	15	0.25	1.05455	0.966667	0	0	0	0	No
chr3_66293626-66313803	SLC25A26	private	23	0.383333	0.838843	1.09848	0	0	0	0	No
chr5_80063751-80088663	MSH3	shared	21	0.35	0.922727	1.04722	47	0.102845	1.08696	0.858124	No
chr9_130206307-130207528	ZNF79	shared	13	0.216667	1.75758	0.537037	18	0.0393873	0.85389	1.23839	No
chr2_63660878-63667005	WDPCP	shared	7	0.116667	1.12987	0.920635	4	0.00875274	1.20968	0.657895	No
chr4_170384393-170429482	NEK1	shared	4	0.0666667	1.97727	0.402778	4	0.00875274	1.6129	0	No
chrX_13684435-13686502	TCEANC	shared	3	0.05	1.75758	0.537037	16	0.0350109	0.806452	1.31579	No
chr19_39943995-39944161	SUPT5H	shared	25	0.416667	1.16	0.902222	44	0.0962801	0.900225	1.16279	No
chr6_109977958-109996959	AK9	shared	4	0.0666667	1.31818	0.805556	10	0.0218818	1.45161	0.263158	No
chr2_36623756-36623930	CRIM1	private	3	0.05	0	1.61111	0	0	0	0	No
chr6_117019866-117026323	KPNA5	shared	38	0.633333	1.14005	0.914414	85	0.185996	1.13287	0.783208	No
chr11_102742323-102742682	MMP12	shared	4	0.0666667	0.659091	1.20833	9	0.0196937	1.25448	0.584795	No
chr3_16327830-16345099	OXNAD1	shared	7	0.116667	1.12987	0.920635	5	0.0109409	1.20968	0.657895	No
chr7_72361165-72361649	POM121	private	39	0.65	1.14918	0.908832	0	0	0	0	No
chrY_14813938-14821476	USP9Y	shared	5	0.0833333	1.05455	0.966667	3	0.00656455	0.537634	1.75439	No
chrY_14847545-14851563	USP9Y	private	4	0.0666667	0	1.61111	0	0	0	0	No
chr8_64098705-64100303	YTHDF3	shared	5	0.0833333	0.527273	1.28889	2	0.00437637	0.806452	1.31579	No
chr4_79747190-79772210	BMP2K	shared	18	0.3	1.08556	0.947712	19	0.0415755	0.806452	1.31579	No
chrY_14510474-14518736	GYG2P1	private	14	0.233333	0.941558	1.03571	0	0	0	0	No
chr4_170428187-170429482	NEK1	shared	3	0.05	0	1.61111	2	0.00437637	1.6129	0	Yes
chr21_34717551-34721849	IFNAR1	private	5	0.0833333	1.05455	0.966667	0	0	0	0	No
chr3_142066075-142078773	XRN1	private	4	0.0666667	0.659091	1.20833	0	0	0	0	No
chr2_214174782-214239843	SPAG16	shared	46	0.766667	1.07851	0.95202	68	0.148796	0.942928	1.09312	Yes
chr3_124456414-124463050	UMPS	shared	11	0.183333	0.958678	1.02525	17	0.0371991	0.85389	1.23839	No
chr4_88359428-88375607	NUDT9	shared	3	0.05	2.63636	0	6	0.0131291	1.07527	0.877193	No
chr19_40839757-40842314	C19orf47	shared	3	0.05	0	1.61111	4	0.00875274	1.20968	0.657895	No
chr1_147120047-147131890	ACP6	shared	15	0.25	1.31818	0.805556	32	0.0700219	1.26008	0.575658	No
chr1_12638745-12640694	DHRS3	shared	6	0.1	1.58182	0.644444	10	0.0218818	1.43369	0.292398	No
chr2_61343113-61345251	KIAA1841	shared	46	0.766667	1.17172	0.895062	155	0.339168	1.00406	0.993377	No
chr2_122514815-122519100	TSN	shared	29	0.483333	1.03571	0.978175	56	0.122538	1.02639	0.956938	No
chr1_164776778-164790863	PBX1	shared	3	0.05	0.878788	1.07407	24	0.0525164	0.873656	1.20614	No
chr16_27224905-27226329	KDM8	shared	16	0.266667	1.40606	0.751852	9	0.0196937	0.896057	1.16959	No
chr16_53907697-53922863	FTO	shared	27	0.45	0.738182	1.16	47	0.102845	1.01683	0.97254	No
chr17_80842020-80858607	TBCD	private	5	0.0833333	0	1.61111	0	0	0	0	No
chr7_140034228-140037149	SLC37A3	shared	11	0.183333	0.958678	1.02525	4	0.00875274	0.403226	1.97368	No
chr9_115013208-115015068	PTBP3	shared	23	0.383333	0.958678	1.02525	114	0.249453	1.07527	0.877193	No
chr3_194180199-194182965	ATP13A3	shared	12	0.2	0.659091	1.20833	30	0.0656455	0.945495	1.08893	No
chr3_171969049-172028671	FNDC3B	shared	45	0.75	1.1649	0.899225	324	0.708972	1.02962	0.951672	No
chr1_161748033-161753886	ATF6	private	4	0.0666667	0.659091	1.20833	0	0	0	0	No
chr15_44624185-44630515	CASC4	shared	46	0.766667	1.28889	0.823457	20	0.0437637	1.20968	0.657895	No
chr7_77407654-77408131	RSBN1L	shared	24	0.4	1.37549	0.770531	54	0.118162	1.08561	0.860324	No
chr2_135075099-135076310	MGAT5	shared	10	0.166667	0.790909	1.12778	3	0.00656455	1.6129	0	No
chr17_78237372-78286967	RNF213	shared	3	0.05	0	1.61111	3	0.00656455	0.537634	1.75439	No
chr1_213244347-213290752	RPS6KC1	shared	9	0.15	1.17172	0.895062	8	0.0175055	1.00806	0.986842	No
chr19_30476129-30477324	URI1	shared	55	0.916667	1.02525	0.984568	27	0.059081	0.896057	1.16959	No
chr8_71587052-71593565	XKR9	shared	11	0.183333	0.527273	1.28889	8	0.0175055	0.403226	1.97368	No
chr1_31478699-31479949	PUM1	shared	6	0.1	0	1.61111	5	0.0109409	0.645161	1.57895	No
chr7_23650789-23651172	CCDC126	shared	54	0.9	1.06469	0.96047	262	0.573304	0.990161	1.01605	No
chr10_15863654-15889942	FAM188A	shared	20	0.333333	1.11005	0.932749	39	0.0853392	0.933786	1.10803	No
chr1_28116072-28120143	STX12	shared	15	0.25	1.31818	0.805556	9	0.0196937	0.896057	1.16959	No
chr6_47471015-47522502	CD2AP	shared	50	0.833333	1.20833	0.872685	260	0.568928	1.07737	0.873766	No
chr1_89236034-89251896	PKN2	shared	15	0.25	1.12987	0.920635	33	0.0722101	0.856855	1.23355	No
chr19_10906047-10909248	DNM2	shared	25	0.416667	1.37091	0.773333	114	0.249453	1.07527	0.877193	No
chr2_191523883-191537878	NAB1	shared	49	0.816667	1.00967	0.99409	4	0.00875274	0.537634	1.75439	No
chr6_15615497-15638035	DTNBP1	shared	11	0.183333	0.958678	1.02525	10	0.0218818	0.967742	1.05263	No
chr17_48818462-48819092	LUC7L3	shared	16	0.266667	1.05455	0.966667	2	0.00437637	0.806452	1.31579	No
chr3_24338716-24390105	THRB	shared	19	0.316667	1.31818	0.805556	11	0.02407	1.17302	0.717703	No
chr16_85667519-85667738	GSE1	shared	12	0.2	0.958678	1.02525	84	0.183807	1.02993	0.951173	No
chr13_41133645-41219623	FOXO1	shared	5	0.0833333	1.58182	0.644444	13	0.0284464	1.24069	0.607287	No
chr14_81209418-81244390	CEP128	shared	15	0.25	0.351515	1.3963	10	0.0218818	0.483871	1.84211	No
chr5_176370335-176378578	UIMC1	shared	5	0.0833333	0.527273	1.28889	30	0.0656455	0.913978	1.14035	No
chr10_18874877-18905222	NSUN6	shared	5	0.0833333	1.05455	0.966667	18	0.0393873	1.13852	0.773994	No
chr1_17586072-17588700	PADI3	shared	9	0.15	1.17172	0.895062	38	0.083151	1.10357	0.831025	No
chr14_75513078-75516421	MLH3	shared	39	0.65	1.14005	0.914414	52	0.113786	1.20177	0.670795	No
chr8_17847367-17851128	PCM1	shared	18	0.3	1.08556	0.947712	32	0.0700219	0.988554	1.01868	No
chr16_11988810-11991892	GSPT1	private	19	0.316667	1.11005	0.932749	0	0	0	0	No
chr7_91924202-91936970	ANKIB1	shared	37	0.616667	1.17172	0.895062	20	0.0437637	1.18846	0.692521	No
chrX_47705503-47755339	ZNF81	shared	19	0.316667	1.17172	0.895062	2	0.00437637	1.6129	0	No
chr10_74468040-74475660	MCU	shared	33	0.55	1.15341	0.90625	42	0.0919037	1.12903	0.789474	No
chr8_98725889-98735263	MTDH	shared	7	0.116667	1.12987	0.920635	15	0.0328228	0.967742	1.05263	No
chr15_94910833-94945248	MCTP2	private	9	0.15	1.97727	0.402778	0	0	0	0	Yes
chr10_103427642-103436193	FBXW4	shared	53	0.883333	0.982175	1.01089	82	0.179431	0.856233	1.23457	No
chr14_80163972-80271533	NRXN3	private	13	0.216667	1.01399	0.991453	0	0	0	0	No
chr6_74175931-74176329	MTO1	shared	8	0.133333	0.329545	1.40972	28	0.0612691	0.955795	1.07212	No
chrX_15444028-15477863	PIR	shared	10	0.166667	0.790909	1.12778	26	0.0568928	0.967742	1.05263	No
chr21_38792600-38802702	DYRK1A	shared	31	0.516667	0.680352	1.19534	55	0.12035	0.943396	1.09235	No
chr10_909682-910210	LARP4B	shared	11	0.183333	1.19835	0.878788	10	0.0218818	1.12903	0.789474	No
chr5_132227855-132228810	AFF4	shared	44	0.733333	1.0671	0.958995	197	0.431072	0.994484	1.009	No
chr2_196544755-196548630	SLC39A10	shared	15	0.25	1.05455	0.966667	2	0.00437637	0.806452	1.31579	No
chr8_17570722-17613470	MTUS1	private	4	0.0666667	1.31818	0.805556	0	0	0	0	No
chr22_38894089-38897285	DDX17	shared	11	0.183333	1.84545	0.483333	62	0.135667	0.887097	1.18421	No
chr11_68571467-68575106	CPT1A	private	5	0.0833333	0.527273	1.28889	0	0	0	0	No
chr3_135719900-135722335	PPP2R3A	shared	3	0.05	0	1.61111	2	0.00437637	0	2.63158	No
chr8_98817580-98837381	LAPTM4B	private	4	0.0666667	0.659091	1.20833	0	0	0	0	No
chr2_10101174-10139157	GRHL1	shared	10	0.166667	0.527273	1.28889	9	0.0196937	1.07527	0.877193	No
chr10_94653105-94669388	EXOC6	shared	7	0.116667	0.753247	1.15079	11	0.02407	0.733138	1.43541	No
chr15_30766558-30776889	CTD-3092A11.1	private	18	0.3	1.5508	0.663399	0	0	0	0	Yes
chr4_73984404-73991029	ANKRD17	shared	5	0.0833333	1.58182	0.644444	8	0.0175055	1.20968	0.657895	No
chr1_180971741-180974599	STX6	shared	5	0.0833333	0.527273	1.28889	2	0.00437637	0	2.63158	No
chr1_166535314-166549843	FMO8P	shared	6	0.1	1.31818	0.805556	5	0.0109409	0.967742	1.05263	No
chr3_167754623-167766153	GOLIM4	shared	5	0.0833333	1.97727	0.402778	3	0.00656455	1.07527	0.877193	No
chr5_151169883-151170623	G3BP1	shared	22	0.366667	1.05455	0.966667	10	0.0218818	1.45161	0.263158	No
chr16_48381417-48382201	LONP2	shared	22	0.366667	0.753247	1.15079	45	0.0984683	1.12528	0.795594	No
chr7_23015828-23023664	FAM126A	shared	5	0.0833333	1.05455	0.966667	13	0.0284464	1.36476	0.404858	No
chr5_95072592-95099324	RHOBTB3	shared	11	0.183333	1.31818	0.805556	16	0.0350109	1.1828	0.701754	No
chr3_169854206-169863309	PHC3	shared	6	0.1	1.31818	0.805556	5	0.0109409	0.645161	1.57895	No
chr12_82763165-82796909	METTL25	private	4	0.0666667	1.31818	0.805556	0	0	0	0	No
chr4_88983057-88987031	PKD2	shared	7	0.116667	0.753247	1.15079	23	0.0503282	1.17302	0.717703	No
chr11_108106396-108119829	ATM	shared	9	0.15	1.17172	0.895062	19	0.0415755	1.43369	0.292398	No
chr2_10559859-10560261	HPCAL1	shared	6	0.1	0.878788	1.07407	5	0.0109409	0.322581	2.10526	No
chr11_36248634-36248980	LDLRAD3	shared	16	0.266667	0.659091	1.20833	10	0.0218818	0.806452	1.31579	No
chr21_9826999-9827139	not_annotated	shared	6	0.1	1.58182	0.644444	7	0.0153173	0.921659	1.12782	No
chr19_24014398-24016323	RP11-255H23.2	shared	53	0.883333	1.13725	0.916122	269	0.588621	1.0308	0.949743	No
chr21_46548316-46554747	ADARB1	shared	22	0.366667	0.395455	1.36944	31	0.0678337	0.988554	1.01868	No
chr7_131071878-131084192	MKLN1	shared	38	0.633333	1.14005	0.914414	87	0.190372	1.05607	0.908521	No
chr17_37840849-37842272	PGAP3	shared	25	0.416667	1.47636	0.708889	37	0.0809628	1.26417	0.56899	No
chr10_74100546-74100928	DNAJB12	shared	23	0.383333	1.14625	0.910628	69	0.150985	0.877609	1.19969	No
chr3_24359848-24378862	THRB	shared	14	0.233333	1.01399	0.991453	8	0.0175055	0.806452	1.31579	No
chr6_117010482-117026323	KPNA5	shared	25	0.416667	1.14625	0.910628	190	0.415755	1.09572	0.843822	No
chr3_169694733-169703653	SEC62	shared	9	0.15	1.17172	0.895062	17	0.0371991	1.04364	0.928793	No
chr13_43537390-43544806	EPSTI1	shared	4	0.0666667	0.659091	1.20833	2	0.00437637	1.6129	0	No
chr8_132952745-132958880	EFR3A	shared	8	0.133333	0.329545	1.40972	8	0.0175055	0.806452	1.31579	No
chr2_32713654-32718734	BIRC6	shared	9	0.15	1.46465	0.716049	21	0.0459519	1.20968	0.657895	No
chr7_140476711-140494267	BRAF	shared	18	0.3	1.17172	0.895062	5	0.0109409	1.29032	0.526316	No
chr2_109067483-109092306	GCC2	shared	5	0.0833333	1.05455	0.966667	5	0.0109409	0.645161	1.57895	No
chr2_202410265-202446940	ALS2CR11	shared	5	0.0833333	0.527273	1.28889	6	0.0131291	1.07527	0.877193	No
chr17_45438743-45456619	EFCAB13	shared	20	0.333333	1.31818	0.805556	44	0.0962801	1.13636	0.777512	No
chr3_196612021-196613565	SENP5	shared	14	0.233333	1.69481	0.575397	19	0.0415755	1.13852	0.773994	No
chr8_102555468-102589747	GRHL2	shared	11	0.183333	0.479339	1.31818	40	0.0875274	1.00806	0.986842	No
chr1_64474976-64516388	ROR1	private	3	0.05	1.75758	0.537037	0	0	0	0	No
chr1_46543186-46546422	PIK3R3	shared	3	0.05	0.878788	1.07407	3	0.00656455	0.537634	1.75439	No
chr1_156294762-156304709	CCT3	private	2	0.0333333	0	1.61111	0	0	0	0	No
chr1_94685813-94697199	ARHGAP29	private	5	0.0833333	0	1.61111	0	0	0	0	No
chr2_159992704-160007067	TANC1	shared	16	0.266667	1.2303	0.859259	111	0.242888	1.00995	0.983768	No
chr3_8977554-8983488	RAD18	shared	30	0.5	1.03571	0.978175	9	0.0196937	0.896057	1.16959	Yes
chr11_128354717-128360471	ETS1	shared	13	0.216667	0.811189	1.11538	9	0.0196937	1.20968	0.657895	No
chr2_174819600-174820960	SP3	shared	23	0.383333	1.19835	0.878788	4	0.00875274	0	2.63158	No
chr12_1289705-1299218	ERC1	shared	18	0.3	0.775401	1.13725	70	0.153173	0.981767	1.02975	No
chr18_12999419-13019205	CEP192	shared	59	0.983333	1.01754	0.989279	106	0.231947	1.10599	0.827068	No
chr1_62365254-62367131	INADL	shared	20	0.333333	1.31818	0.805556	29	0.0634573	1.22358	0.635209	No
chr15_94841429-94841959	MCTP2	shared	21	0.35	1.25541	0.843915	13	0.0284464	0.94086	1.09649	Yes
chr1_246890193-246907427	SCCPDH	shared	26	0.433333	0.843636	1.09556	38	0.083151	0.915432	1.13798	No
chr4_100078647-100209942	RP11-696N14.1	private	6	0.1	2.10909	0.322222	0	0	0	0	Yes
chr2_227729319-227773594	RHBDD1	private	5	0.0833333	1.05455	0.966667	0	0	0	0	No
chr1_233313547-233344435	PCNXL2	shared	22	0.366667	1.25541	0.843915	3	0.00656455	1.07527	0.877193	No
chr2_168994597-168997268	STK39	private	7	0.116667	1.12987	0.920635	0	0	0	0	No
chr10_32197099-32199491	ARHGAP12	shared	57	0.95	1.00661	0.99596	324	0.708972	0.983972	1.02615	No
chr1_35936463-35944813	KIAA0319L	shared	12	0.2	1.19835	0.878788	80	0.175055	1.15798	0.74224	No
chr2_181846744-181848820	UBE2E3	private	10	0.166667	0.527273	1.28889	0	0	0	0	Yes
chr2_201784944-201802689	ORC2	shared	3	0.05	1.75758	0.537037	9	0.0196937	1.07527	0.877193	No
chrX_90669902-90673870	PABPC5-AS1	shared	5	0.0833333	0	1.61111	12	0.0262582	0.94086	1.09649	No
chr7_92146589-92147569	PEX1	shared	10	0.166667	1.58182	0.644444	6	0.0131291	1.34409	0.438596	No
chr10_103557736-103573363	MGEA5	shared	12	0.2	1.53788	0.671296	11	0.02407	1.46628	0.239234	Yes
chr15_51743841-51745838	DMXL2	shared	11	0.183333	0.790909	1.12778	5	0.0109409	0.645161	1.57895	No
chr2_24181170-24207701	UBXN2A	shared	43	0.716667	1.19264	0.882275	64	0.140044	1.05764	0.905953	No
chr5_73069679-73091216	ARHGEF28	private	2	0.0333333	1.31818	0.805556	0	0	0	0	Yes
chr10_27458872-27460012	MASTL	shared	12	0.2	0.878788	1.07407	8	0.0175055	1.00806	0.986842	Yes
chr9_125751575-125752492	RABGAP1	shared	7	0.116667	1.12987	0.920635	6	0.0131291	1.29032	0.526316	No
chr2_230723487-230725247	TRIP12	shared	18	0.3	1.31818	0.805556	11	0.02407	0.733138	1.43541	Yes
chr1_243579003-243589860	SDCCAG8	shared	37	0.616667	1.20519	0.874603	140	0.306346	1.13501	0.779727	No
chr9_132848698-132854660	GPR107	private	4	0.0666667	0.659091	1.20833	0	0	0	0	No
chr1_172525008-172560211	SUCO	private	7	0.116667	0.376623	1.38095	0	0	0	0	No
chr19_5604593-5604947	SAFB2	shared	56	0.933333	1.02525	0.984568	99	0.21663	1.09156	0.850611	No
chr15_68434283-68466230	PIAS1	private	10	0.166667	1.31818	0.805556	0	0	0	0	No
chrX_123155216-123164975	STAG2	shared	7	0.116667	1.50649	0.690476	8	0.0175055	1.20968	0.657895	No
chr15_30053341-30065560	TJP1	shared	26	0.433333	0.878788	1.07407	101	0.221007	0.938117	1.10097	No
chr2_208589523-208607066	CCNYL1	private	5	0.0833333	0.527273	1.28889	0	0	0	0	No
chr7_140476711-140487384	BRAF	private	6	0.1	1.05455	0.966667	0	0	0	0	No
chr8_42761315-42785315	HOOK3	private	15	0.25	1.58182	0.644444	0	0	0	0	No
chr3_128514202-128526514	RAB7A	shared	9	0.15	1.31818	0.805556	37	0.0809628	0.806452	1.31579	No
chr17_30310017-30315516	SUZ12	private	24	0.4	0.916996	1.05072	0	0	0	0	No
chr13_95813442-95818621	ABCC4	shared	4	0.0666667	1.97727	0.402778	13	0.0284464	1.20968	0.657895	Yes
chr5_228299-233760	SDHA	private	2	0.0333333	2.63636	0	0	0	0	0	No
chr11_34107610-34113603	CAPRIN1	shared	18	0.3	1.48295	0.704861	70	0.153173	1.09108	0.851393	No
chr9_99284787-99327765	CDC14B	private	37	0.616667	1.12987	0.920635	0	0	0	0	No
chr13_42439871-42486304	VWA8	shared	4	0.0666667	1.97727	0.402778	29	0.0634573	1.16796	0.725953	Yes
chr6_144086397-144086935	PHACTR2	shared	6	0.1	1.31818	0.805556	7	0.0153173	0.967742	1.05263	No
chr4_95494501-95539342	PDLIM5	shared	7	0.116667	2.25974	0.230159	3	0.00656455	1.6129	0	No
chr2_228356262-228389631	AGFG1	shared	8	0.133333	0.329545	1.40972	8	0.0175055	0.806452	1.31579	No
chr18_12814201-12859253	PTPN2	private	4	0.0666667	0.659091	1.20833	0	0	0	0	No
chr1_179972308-179993717	CEP350	shared	10	0.166667	0.527273	1.28889	27	0.059081	1.07527	0.877193	No
chr13_33054726-33101669	N4BP2L2	private	8	0.133333	1.31818	0.805556	0	0	0	0	No
chr6_137015277-137018525	MAP3K5	shared	11	0.183333	0.790909	1.12778	19	0.0415755	0.848896	1.24654	No
chr2_161025722-161052931	ITGB6	private	9	0.15	1.64773	0.604167	0	0	0	0	Yes
chr8_51415337-51503477	SNTG1	private	5	0.0833333	0.527273	1.28889	0	0	0	0	No
chr2_109369453-109370019	RANBP2	private	20	0.333333	1.2488	0.847953	0	0	0	0	No
chr9_88233897-88248289	AGTPBP1	shared	28	0.466667	1.01399	0.991453	50	0.109409	0.907258	1.15132	No
chr19_52399724-52400231	ZNF649	private	4	0.0666667	0	1.61111	0	0	0	0	No
chr7_16298014-16348252	ISPD	shared	9	0.15	1.17172	0.895062	5	0.0109409	1.20968	0.657895	No
chr1_52959282-52975384	ZCCHC11	shared	38	0.633333	0.783784	1.13213	44	0.0962801	1.12528	0.795594	No
chr1_21295966-21307720	EIF4G3	shared	27	0.45	1.26545	0.837778	83	0.181619	1.09518	0.844704	No
chr10_116247716-116251637	ABLIM1	shared	12	0.2	1.75758	0.537037	39	0.0853392	0.951199	1.07962	Yes
chr4_72352664-72363409	SLC4A4	shared	3	0.05	1.75758	0.537037	2	0.00437637	0.806452	1.31579	No
chr5_138979956-139003046	UBE2D2	shared	22	0.366667	1.12987	0.920635	15	0.0328228	1.03687	0.93985	No
chr9_135172273-135187243	SETX	shared	3	0.05	0.878788	1.07407	4	0.00875274	0	2.63158	No
chr1_121484972-121485311	not_annotated	private	2	0.0333333	0	1.61111	0	0	0	0	No
chr8_98725889-98731417	MTDH	shared	3	0.05	1.75758	0.537037	2	0.00437637	0.806452	1.31579	No
chr19_19750893-19751380	GMIP	shared	33	0.55	0.741477	1.15799	97	0.212254	1.03565	0.941828	No
chr1_246490502-246498776	SMYD3	shared	6	0.1	0.878788	1.07407	7	0.0153173	1.07527	0.877193	No
chr12_42711141-42717906	ZCRB1	private	7	0.116667	1.12987	0.920635	0	0	0	0	No
chr16_56419830-56423287	AMFR	shared	14	0.233333	0.753247	1.15079	16	0.0350109	0.705645	1.48026	No
chr19_53077329-53087450	ZNF701	shared	7	0.116667	1.31818	0.805556	22	0.04814	1.24633	0.598086	No
chr17_47388673-47389404	ZNF652	shared	51	0.85	1.07607	0.953515	2	0.00437637	1.6129	0	No
chr16_69317950-69318147	SNTB2	shared	15	0.25	1.62238	0.619658	10	0.0218818	0.806452	1.31579	No
chr11_59426338-59426942	PATL1	private	16	0.266667	0.351515	1.3963	0	0	0	0	Yes
chr7_77378740-77394949	RSBN1L	shared	11	0.183333	1.31818	0.805556	2	0.00437637	0	2.63158	No
chr5_137342678-137347634	FAM13B	shared	5	0.0833333	1.05455	0.966667	28	0.0612691	1.38249	0.37594	No
chr15_49917309-49926991	DTWD1	private	11	0.183333	0.719008	1.17172	0	0	0	0	No
chr11_77090285-77091039	PAK1	shared	12	0.2	0.958678	1.02525	8	0.0175055	1.41129	0.328947	No
chr15_78837210-78839040	PSMA4	shared	9	0.15	0.878788	1.07407	3	0.00656455	1.07527	0.877193	No
chr14_102661274-102664184	WDR20	shared	19	0.316667	1.38756	0.763158	34	0.0743982	1.18596	0.696594	No
chr1_94924162-94946162	ABCD3	shared	12	0.2	1.09848	0.939815	12	0.0262582	1.07527	0.877193	No
chr2_24042616-24046439	ATAD2B	shared	12	0.2	1.31818	0.805556	41	0.0897155	1.15798	0.74224	No
chr14_45587230-45599993	FKBP3	shared	51	0.85	1.07607	0.953515	26	0.0568928	1.16129	0.736842	No
chr18_74561481-74583781	ZNF236	shared	10	0.166667	1.17172	0.895062	40	0.0875274	1.06112	0.900277	No
chr2_183866680-183868053	NCKAP1	private	5	0.0833333	0.527273	1.28889	0	0	0	0	No
chr12_28457558-28460682	CCDC91	private	10	0.166667	1.05455	0.966667	0	0	0	0	No
chr15_94899365-94945248	MCTP2	shared	31	0.516667	1.49394	0.698148	235	0.514223	1.13604	0.778032	Yes
chr7_148851036-148851432	ZNF398	shared	13	0.216667	0.608392	1.23932	16	0.0350109	0.806452	1.31579	No
chr4_123848788-123900541	SPATA5	shared	10	0.166667	1.05455	0.966667	15	0.0328228	0.691244	1.50376	No
chr6_47471015-47501491	CD2AP	shared	17	0.283333	1.39572	0.75817	86	0.188184	1.11367	0.814536	No
chr5_137342678-137356886	FAM13B	shared	16	0.266667	1.58182	0.644444	87	0.190372	1.07527	0.877193	No
chr3_169835013-169840532	PHC3	shared	3	0.05	0.878788	1.07407	16	0.0350109	1.1828	0.701754	No
chr9_138741982-138774924	CAMSAP1	shared	35	0.583333	1.03857	0.976431	129	0.282276	0.982863	1.02796	No
chr1_117944807-117957453	MAN1A2	shared	60	1	1	1	356	0.778993	1.01211	0.980244	No
chr19_34921480-34957919	UBA2	private	6	0.1	0.527273	1.28889	0	0	0	0	No
chr8_126021212-126021585	SQLE	private	8	0.133333	0.659091	1.20833	0	0	0	0	No
chr11_77409531-77413540	RSF1	shared	42	0.7	1.05455	0.966667	109	0.238512	0.992556	1.01215	No
chr20_17933230-17934761	SNX5	private	6	0.1	0.439394	1.34259	0	0	0	0	No
chr12_57065532-57066849	PTGES3	private	14	0.233333	1.41958	0.74359	0	0	0	0	No
chr9_36352738-36353328	RNF38	shared	4	0.0666667	1.75758	0.537037	50	0.109409	1.16129	0.736842	No
chr10_86177526-86185649	CCSER2	shared	28	0.466667	0.878788	1.07407	10	0.0218818	0.967742	1.05263	No
chr8_51351102-51363289	SNTG1	private	12	0.2	0.659091	1.20833	0	0	0	0	No
chr13_42335263-42407667	VWA8	shared	22	0.366667	1.79752	0.512626	69	0.150985	1.1148	0.812693	Yes
chr21_40600425-40601362	BRWD1	shared	41	0.683333	0.878788	1.07407	48	0.105033	0.94086	1.09649	No
chr22_32874967-32875262	FBXO7	shared	36	0.6	1.24064	0.852941	297	0.649891	1.01984	0.967625	No
chr20_54956488-54961589	AURKA	shared	5	0.0833333	0.527273	1.28889	2	0.00437637	0	2.63158	Yes
chr18_13012971-13019205	CEP192	private	12	0.2	1.31818	0.805556	0	0	0	0	No
chr1_207200838-207201024	C1orf116	shared	44	0.733333	1.07851	0.95202	4	0.00875274	0.806452	1.31579	No
chr15_72283443-72302788	MYO9A	shared	11	0.183333	1.58182	0.644444	5	0.0109409	1.29032	0.526316	No
chr19_52380534-52384130	ZNF577	shared	7	0.116667	0	1.61111	6	0.0131291	0.537634	1.75439	No
chr7_151873275-151875095	KMT2C	shared	7	0.116667	1.88312	0.460317	19	0.0415755	1.25448	0.584795	No
chr3_172363412-172365904	NCEH1	private	14	0.233333	0.811189	1.11538	0	0	0	0	No
chr8_71550049-71556478	LACTB2	shared	12	0.2	1.19835	0.878788	12	0.0262582	0.94086	1.09649	No
chr5_80021271-80040434	MSH3	shared	6	0.1	2.63636	0	14	0.0306346	1.15207	0.75188	No
chr4_121675707-121732604	PRDM5	shared	23	0.383333	1.25541	0.843915	13	0.0284464	1.24069	0.607287	No
chr8_90659967-90737869	RP11-37B2.1	shared	13	0.216667	0.878788	1.07407	15	0.0328228	0.806452	1.31579	No
chr3_179310431-179316559	MRPL47	shared	2	0.0333333	2.63636	0	2	0.00437637	0.806452	1.31579	No
chr5_109103235-109125228	MAN2A1	private	2	0.0333333	1.31818	0.805556	0	0	0	0	No
chr4_140616350-140625350	MGST2	shared	10	0.166667	2.10909	0.322222	6	0.0131291	0.806452	1.31579	No
chr7_156994414-157024021	UBE3C	shared	6	0.1	0.439394	1.34259	25	0.0547046	0.806452	1.31579	No
chr5_56542126-56545403	GPBP1	shared	30	0.5	1.12987	0.920635	27	0.059081	1.01553	0.974659	No
chr2_170728745-170735084	UBR3	shared	7	0.116667	0.753247	1.15079	7	0.0153173	0.691244	1.50376	No
chr13_96485180-96489456	UGGT2	shared	34	0.566667	1.08556	0.947712	196	0.428884	1.02791	0.954459	No
chr7_6859396-6861995	CCZ1B	private	14	0.233333	1.69481	0.575397	0	0	0	0	No
chr7_72685538-72694143	GTF2IRD2P1	private	2	0.0333333	2.63636	0	0	0	0	0	No
chr3_57875767-57882659	SLMAP	shared	39	0.65	0.878788	1.07407	17	0.0371991	1.04364	0.928793	No
chr16_53188358-53191453	CHD9	shared	22	0.366667	1.19835	0.878788	12	0.0262582	1.34409	0.438596	No
chr6_151669845-151674887	AKAP12	shared	20	0.333333	0.971292	1.01754	30	0.0656455	0.945495	1.08893	No
chr1_155896466-155896947	KIAA0907	shared	27	0.45	1.52098	0.681624	153	0.334792	1.10819	0.823487	No
chr4_108603170-108622441	PAPSS1	shared	14	0.233333	0.608392	1.23932	48	0.105033	1.09815	0.839866	No
chr1_43239233-43241150	C1orf50	shared	20	0.333333	0.832536	1.10234	12	0.0262582	1.07527	0.877193	No
chrX_128166326-128256170	RP11-41L14.1	shared	2	0.0333333	2.63636	0	2	0.00437637	1.6129	0	No
chr10_103384501-103436193	FBXW4	private	8	0.133333	0.988636	1.00694	0	0	0	0	Yes
chr2_204058517-204062114	NBEAL1	shared	14	0.233333	1.21678	0.867521	15	0.0328228	0.752688	1.40351	No
chr12_27802942-27820253	PPFIBP1	private	3	0.05	0.878788	1.07407	0	0	0	0	No
chr11_120276826-120302620	ARHGEF12	private	6	0.1	0.527273	1.28889	0	0	0	0	No
chr8_42259305-42260979	VDAC3	private	14	0.233333	0.659091	1.20833	0	0	0	0	No
chr1_173961892-173962273	RC3H1	shared	26	0.433333	1.16	0.902222	23	0.0503282	0.911641	1.14416	No
chr15_101906400-101910728	PCSK6	shared	4	0.0666667	0.659091	1.20833	2	0.00437637	0	2.63158	No
chr9_35228011-35243361	UNC13B	private	9	0.15	1.46465	0.716049	0	0	0	0	No
chr1_21415630-21437876	EIF4G3	shared	23	0.383333	0.838843	1.09848	6	0.0131291	1.34409	0.438596	No
chr2_153431649-153437563	FMNL2	private	8	0.133333	0.659091	1.20833	0	0	0	0	No
chr6_83667030-83754378	UBE3D	shared	8	0.133333	1.88312	0.460317	23	0.0503282	0.806452	1.31579	No
chr3_119219541-119236162	TIMMDC1	shared	32	0.533333	1.07102	0.956597	15	0.0328228	1.1828	0.701754	No
chr5_10415599-10417516	2006-03-01	shared	36	0.6	1.00802	0.995098	12	0.0262582	0.94086	1.09649	No
chr12_57059987-57064148	PTGES3	private	20	0.333333	0.659091	1.20833	0	0	0	0	No
chr14_58690339-58690574	ACTR10	shared	5	0.0833333	2.63636	0	17	0.0371991	1.04364	0.928793	No
chr12_105255068-105322472	SLC41A2	shared	7	0.116667	0	1.61111	3	0.00656455	0.537634	1.75439	No
chr4_153562079-153574079	TMEM154	shared	11	0.183333	1.67769	0.585859	4	0.00875274	0.806452	1.31579	No
chr2_227729319-227732034	RHBDD1	shared	34	0.566667	1.11846	0.927609	165	0.36105	1.09879	0.838816	No
chr6_42571325-42574389	UBR2	shared	13	0.216667	1.01399	0.991453	29	0.0634573	1.03687	0.93985	No
chr20_18278628-18287037	ZNF133	shared	17	0.283333	1.15341	0.90625	9	0.0196937	0.806452	1.31579	No
chr1_21167348-21191755	EIF4G3	shared	10	0.166667	1.05455	0.966667	44	0.0962801	1.03687	0.93985	No
chr4_169923221-169928907	CBR4	shared	5	0.0833333	1.31818	0.805556	6	0.0131291	1.34409	0.438596	No
chr1_186862142-186863343	PLA2G4A	shared	3	0.05	1.31818	0.805556	13	0.0284464	1.07527	0.877193	No
chr1_213251037-213290752	RPS6KC1	shared	33	0.55	0.935484	1.03943	20	0.0437637	0.806452	1.31579	No
chr15_94899365-94913409	MCTP2	shared	8	0.133333	1.64773	0.604167	84	0.183807	1.25448	0.584795	Yes
chr3_128514202-128532314	RAB7A	shared	11	0.183333	1.31818	0.805556	9	0.0196937	1.20968	0.657895	No
chr6_64404470-64410356	PHF3	shared	5	0.0833333	1.05455	0.966667	11	0.02407	0.645161	1.57895	No
chr5_72850146-72857113	ANKRA2	shared	5	0.0833333	1.31818	0.805556	6	0.0131291	1.34409	0.438596	No
chr2_38812785-38818790	HNRNPLL	shared	4	0.0666667	0.659091	1.20833	2	0.00437637	0.806452	1.31579	No
chr1_52293467-52299842	NRD1	shared	16	0.266667	0.527273	1.28889	28	0.0612691	0.921659	1.12782	No
chr15_74948073-74948409	EDC3	shared	6	0.1	0.439394	1.34259	4	0.00875274	0.806452	1.31579	No
chr5_138699447-138700432	PAIP2	shared	45	0.75	1.22622	0.861757	330	0.722101	1.06362	0.896203	No
chr7_16255690-16317851	ISPD	shared	18	0.3	0.930481	1.04248	6	0.0131291	1.34409	0.438596	No
chr11_66515849-66526567	C11orf80	shared	5	0.0833333	0.527273	1.28889	2	0.00437637	0.806452	1.31579	No
chr4_48371865-48396670	SLAIN2	shared	24	0.4	0.958678	1.02525	106	0.231947	0.948767	1.08359	No
chr1_92798947-92846430	RPAP2	shared	53	0.883333	1.11538	0.929487	143	0.31291	1.04839	0.921053	No
chr7_148716083-148718239	PDIA4	shared	21	0.35	0.753247	1.15079	52	0.113786	0.980392	1.03199	No
chr8_38677039-38678153	TACC1	shared	28	0.466667	1.50649	0.690476	111	0.242888	1.0902	0.852827	No
chr7_138209985-138223548	TRIM24	private	7	0.116667	0.376623	1.38095	0	0	0	0	No
chr3_15000663-15003999	NR2C2	shared	2	0.0333333	1.31818	0.805556	2	0.00437637	1.6129	0	No
chr5_87516379-87541609	TMEM161B	shared	20	0.333333	0.69378	1.18713	8	0.0175055	1.00806	0.986842	No
chr13_41892941-41910892	NAA16	shared	9	0.15	0.878788	1.07407	11	0.02407	0.879765	1.19617	No
chrX_10535041-10535643	MID1	shared	7	0.116667	1.12987	0.920635	36	0.0787746	1.03047	0.950292	No
chr4_110384056-110384800	SEC24B	shared	6	0.1	0.878788	1.07407	27	0.059081	0.868486	1.21457	No
chr11_128993340-129034322	ARHGAP32	shared	21	0.35	0.878788	1.07407	64	0.140044	0.844854	1.25313	No
chr13_99890680-99896878	UBAC2	shared	24	0.4	0.719008	1.17172	16	0.0350109	0.907258	1.15132	No
chr7_100410368-100410830	EPHB4	shared	40	0.666667	1.04067	0.975146	60	0.131291	0.913978	1.14035	No
chr6_25515902-25520565	LRRC16A	shared	5	0.0833333	2.10909	0.322222	2	0.00437637	0.806452	1.31579	No
chr9_79244107-79251473	PRUNE2	private	2	0.0333333	2.63636	0	0	0	0	0	No
chr18_2732262-2752550	SMCHD1	private	5	0.0833333	1.05455	0.966667	0	0	0	0	No
chrX_54662667-54662860	not_annotated	private	10	0.166667	0.878788	1.07407	0	0	0	0	No
chr10_128768965-129183173	DOCK1	private	11	0.183333	1.43802	0.732323	0	0	0	0	No
chr1_247320301-247323115	ZNF124	private	20	0.333333	1.18636	0.886111	0	0	0	0	No
chr4_104577350-104579560	TACR3	shared	6	0.1	1.05455	0.966667	10	0.0218818	1.29032	0.526316	No
chr8_145245686-145255444	MROH1	shared	6	0.1	0	1.61111	18	0.0393873	0.705645	1.48026	No
chr13_20632714-20641530	ZMYM2	shared	12	0.2	1.09848	0.939815	109	0.238512	0.94086	1.09649	No
chr2_58425728-58459247	FANCL	shared	52	0.866667	1.10727	0.934444	168	0.367615	1.0018	0.997058	No
chr10_128768965-128908618	DOCK1	private	35	0.583333	1.12987	0.920635	0	0	0	0	No
chr11_85718584-85742653	PICALM	shared	46	0.766667	0.838843	1.09848	11	0.02407	0.806452	1.31579	No
chrX_130902576-130919286	RP11-453F18__B.1	private	3	0.05	0	1.61111	0	0	0	0	No
chr15_93540186-93541851	CHD2	shared	34	0.566667	1.11846	0.927609	39	0.0853392	1.01868	0.969529	No
chr1_247322307-247323115	ZNF124	private	49	0.816667	1.04356	0.97338	0	0	0	0	No
chr10_95430526-95447206	FRA10AC1	private	4	0.0666667	2.63636	0	0	0	0	0	No
chr6_90461149-90463341	MDN1	shared	12	0.2	1.31818	0.805556	2	0.00437637	1.6129	0	No
chr16_52497845-52502486	TOX3	shared	8	0.133333	0.659091	1.20833	12	0.0262582	0.94086	1.09649	No
chr3_169831147-169867032	PHC3	shared	7	0.116667	1.31818	0.805556	5	0.0109409	0.645161	1.57895	No
chr1_108690900-108703915	SLC25A24	shared	31	0.516667	1.09091	0.944444	45	0.0984683	0.916422	1.13636	No
chrX_10031484-10035530	WWC3	shared	7	0.116667	0.878788	1.07407	28	0.0612691	0.864055	1.2218	No
chr6_77981056-77983024	not_annotated	shared	13	0.216667	0.811189	1.11538	21	0.0459519	0.844854	1.25313	No
chr3_47676679-47677626	SMARCC1	shared	17	0.283333	1.31818	0.805556	32	0.0700219	1.20968	0.657895	No
chr8_52773404-52773806	PCMTD1	shared	60	1	1	1	402	0.87965	0.984075	1.02598	No
chr8_68030482-68049838	CSPP1	shared	12	0.2	0.659091	1.20833	5	0.0109409	0.322581	2.10526	No
chr1_33760537-33760906	ZNF362	shared	26	0.433333	1.26545	0.837778	226	0.49453	0.992556	1.01215	No
chr12_100598717-100601564	ACTR6	shared	23	0.383333	1.31818	0.805556	27	0.059081	1.11663	0.809717	No
chr3_145838898-145842016	PLOD2	shared	26	0.433333	1.01399	0.991453	61	0.133479	0.793231	1.33736	No
chrX_24190831-24197887	ZFX	shared	31	0.516667	0.909091	1.05556	41	0.0897155	0.944138	1.09114	No
chr20_33077070-33080402	ITCH	shared	17	0.283333	0.775401	1.13725	10	0.0218818	0.967742	1.05263	No
chr3_171830241-171944737	FNDC3B	private	14	0.233333	0.564935	1.26587	0	0	0	0	No
chr4_148860975-148876525	ARHGAP10	shared	45	0.75	1.04228	0.97416	2	0.00437637	1.6129	0	No
chr3_6004411-6005202	AC027119.1	shared	23	0.383333	1.14625	0.910628	80	0.175055	0.877909	1.1992	No
chr1_16044387-16047883	PLEKHM2	shared	27	0.45	0.976431	1.0144	8	0.0175055	0.806452	1.31579	No
chr7_32672154-32678977	DPY19L1P1	private	20	0.333333	0.790909	1.12778	0	0	0	0	No
chr5_102432244-102433485	GIN1	shared	32	0.533333	1.05455	0.966667	177	0.387309	1.06902	0.887393	No
chr14_81209418-81227957	CEP128	private	3	0.05	1.75758	0.537037	0	0	0	0	Yes
chr17_64492318-64510584	PRKCA	shared	2	0.0333333	0	1.61111	9	0.0196937	1.07527	0.877193	No
chr10_97141441-97170534	SORBS1	private	4	0.0666667	0.659091	1.20833	0	0	0	0	No
chr2_61339656-61345251	KIAA1841	private	18	0.3	1.02525	0.984568	0	0	0	0	No
chr10_103916775-103917971	NOLC1	private	10	0.166667	1.46465	0.716049	0	0	0	0	No
chr11_68318588-68331900	PPP6R3	shared	27	0.45	0.811189	1.11538	158	0.345733	1.01977	0.967742	No
chr1_151630710-151641111	SNX27	shared	11	0.183333	0.958678	1.02525	32	0.0700219	0.936524	1.10357	No
chr2_74392344-74399879	MOB1A	shared	10	0.166667	0.790909	1.12778	3	0.00656455	1.07527	0.877193	No
chr9_19356969-19360487	DENND4C	shared	9	0.15	1.46465	0.716049	19	0.0415755	0.896057	1.16959	No
chr1_31465236-31468067	PUM1	shared	44	0.733333	0.941558	1.03571	218	0.477024	0.979801	1.03296	No
chr12_66909398-66935730	GRIP1	shared	2	0.0333333	0	1.61111	24	0.0525164	0.739247	1.42544	No
chr13_77700452-77703365	MYCBP2	shared	4	0.0666667	1.31818	0.805556	2	0.00437637	0	2.63158	No
chr5_111570330-111576507	EPB41L4A	shared	7	0.116667	1.75758	0.537037	21	0.0459519	1.29032	0.526316	No
chr1_51121113-51210447	FAF1	shared	15	0.25	1.41958	0.74359	113	0.247265	0.973554	1.04315	No
chr10_114286845-114298089	VTI1A	shared	12	0.2	1.31818	0.805556	51	0.111597	1.17015	0.722394	No
chr3_195435004-195435712	LINC00969	shared	2	0.0333333	0	1.61111	3	0.00656455	1.6129	0	No
chr1_233334684-233344435	PCNXL2	shared	16	0.266667	0.878788	1.07407	13	0.0284464	1.07527	0.877193	No
chr16_53269096-53272498	CHD9	shared	4	0.0666667	1.75758	0.537037	35	0.0765864	1.12414	0.797448	No
chr2_32664575-32666530	BIRC6	shared	6	0.1	1.75758	0.537037	6	0.0131291	0.806452	1.31579	No
chr11_8435041-8486369	STK33	shared	6	0.1	0.878788	1.07407	28	0.0612691	1.09447	0.845865	No
chr1_9991948-9995685	LZIC	shared	30	0.5	0.753247	1.15079	33	0.0722101	1.00806	0.986842	No
chr19_22157530-22171711	ZNF208	private	23	0.383333	1.26087	0.84058	0	0	0	0	No
chr18_51797729-51800460	POLI	shared	36	0.6	0.903896	1.05873	55	0.12035	1.02639	0.956938	No
chr9_86530208-86530593	KIF27	private	2	0.0333333	0	1.61111	0	0	0	0	No
chr12_93226287-93246801	EEA1	shared	10	0.166667	1.58182	0.644444	9	0.0196937	1.07527	0.877193	No
chr1_167921037-167944253	DCAF6	private	27	0.45	0.912587	1.05342	0	0	0	0	No
chr3_3197902-3215945	CRBN	shared	11	0.183333	1.05455	0.966667	44	0.0962801	1.09971	0.837321	No
chr2_55785910-55800913	SMEK2	shared	10	0.166667	1.05455	0.966667	9	0.0196937	1.25448	0.584795	No
chr1_205585605-205593019	ELK4	shared	55	0.916667	1.09434	0.942348	80	0.175055	0.997453	1.00416	No
chr16_29906579-29907181	SEZ6L2	private	5	0.0833333	2.10909	0.322222	0	0	0	0	No
chr15_67457232-67462942	SMAD3	private	3	0.05	0.878788	1.07407	0	0	0	0	Yes
chr10_51829306-51840691	FAM21A	private	4	0.0666667	1.31818	0.805556	0	0	0	0	No
chr10_116719484-116734144	TRUB1	shared	8	0.133333	1.12987	0.920635	21	0.0459519	0.844854	1.25313	No
chr10_70218860-70229920	DNA2	shared	14	0.233333	0.202797	1.48718	8	0.0175055	0.604839	1.64474	Yes
chr2_44428324-44436466	PPM1B	shared	8	0.133333	0.659091	1.20833	17	0.0371991	1.04364	0.928793	No
chr14_58785259-58796887	ARID4A	shared	29	0.483333	0.941558	1.03571	110	0.2407	1.07527	0.877193	No
chr11_72598514-72600990	FCHSD2	shared	9	0.15	0.659091	1.20833	34	0.0743982	0.948767	1.08359	No
chr18_54426095-54448887	WDR7	shared	13	0.216667	0.659091	1.20833	30	0.0656455	0.945495	1.08893	No
chr3_3182193-3186394	TRNT1	shared	17	0.283333	0.988636	1.00694	24	0.0525164	1.00806	0.986842	No
chr14_73614502-73614802	PSEN1	shared	43	0.716667	1.0671	0.958995	48	0.105033	1.2011	0.671892	No
chrX_79544404-79565732	CHMP1B2P	shared	37	0.616667	0.878788	1.07407	26	0.0568928	1.09677	0.842105	No
chr4_1219147-1235307	CTBP1	shared	26	0.433333	0.738182	1.16	35	0.0765864	0.737327	1.42857	No
chr5_132219031-132220811	AFF4	shared	14	0.233333	1.01399	0.991453	3	0.00656455	1.6129	0	No
chr18_47398536-47406825	MYO5B	shared	9	0.15	0.292929	1.4321	22	0.04814	0.691244	1.50376	No
chr7_139415730-139416814	HIPK2	shared	33	0.55	1.07102	0.956597	47	0.102845	1.01683	0.97254	No
chr10_93754291-93768032	BTAF1	shared	13	0.216667	1.01399	0.991453	2	0.00437637	0.806452	1.31579	No
chr11_66515849-66595835	C11orf80	shared	4	0.0666667	0.659091	1.20833	2	0.00437637	0.806452	1.31579	No
chr11_107965117-107966418	CUL5	shared	12	0.2	1.43802	0.732323	31	0.0678337	1.09261	0.848896	No
chr7_24663281-24708279	MPP6	shared	31	0.516667	1.14242	0.912963	192	0.420131	1.04712	0.923119	No
chr12_28408513-28460682	CCDC91	shared	36	0.6	1.09848	0.939815	2	0.00437637	1.6129	0	No
chr3_133894452-133914026	RYK	shared	22	0.366667	0.753247	1.15079	38	0.083151	0.891341	1.17729	No
chr7_140494107-140508795	BRAF	shared	5	0.0833333	1.05455	0.966667	3	0.00656455	0.537634	1.75439	No
chr17_28808160-28837927	GOSR1	private	6	0.1	0.878788	1.07407	0	0	0	0	No
chr17_37864573-37866734	ERBB2	shared	32	0.533333	0.85044	1.0914	105	0.229759	0.901328	1.16099	No
chr4_41663436-41673611	LIMCH1	private	13	0.216667	1.01399	0.991453	0	0	0	0	No
chr15_56680669-56687032	TEX9	shared	31	0.516667	1.14242	0.912963	3	0.00656455	1.6129	0	No
chr1_150418701-150418877	RPRD2	shared	5	0.0833333	1.58182	0.644444	3	0.00656455	1.07527	0.877193	No
chr3_133341934-133343019	TOPBP1	shared	3	0.05	0	1.61111	20	0.0437637	1.20968	0.657895	Yes
chr14_50616725-50616948	SOS2	shared	53	0.883333	1.13725	0.916122	166	0.363239	1.04888	0.920245	No
chr8_61653817-61655656	CHD7	shared	52	0.866667	1.03387	0.979303	211	0.461707	0.907258	1.15132	No
chr11_106849344-106856857	GUCY1A2	private	9	0.15	0.292929	1.4321	0	0	0	0	No
chr16_11873021-11876244	ZC3H7A	private	10	0.166667	1.31818	0.805556	0	0	0	0	No
chr3_172003715-172028671	FNDC3B	shared	14	0.233333	1.12987	0.920635	2	0.00437637	0.806452	1.31579	No
chr5_16779653-16783578	MYO10	shared	17	0.283333	0.930481	1.04248	42	0.0919037	0.944138	1.09114	No
chr7_139754461-139757834	PARP12	shared	7	0.116667	1.12987	0.920635	5	0.0109409	0.645161	1.57895	No
chr3_127429418-127441409	MGLL	private	3	0.05	0	1.61111	0	0	0	0	No
chr18_51797729-51813781	POLI	shared	4	0.0666667	0	1.61111	9	0.0196937	0.896057	1.16959	No
chr8_54682177-54684727	ATP6V1H	private	4	0.0666667	0	1.61111	0	0	0	0	No
chr17_80721840-80739597	TBCD	shared	28	0.466667	0.585859	1.25309	7	0.0153173	0.230415	2.25564	No
chr5_98204198-98208259	CHD1	shared	8	0.133333	0.753247	1.15079	5	0.0109409	0.967742	1.05263	No
chr7_104730455-104731761	KMT2E	shared	15	0.25	1.40606	0.751852	22	0.04814	1.02639	0.956938	No
chr2_15691616-15698758	NBAS	shared	26	0.433333	1.05455	0.966667	14	0.0306346	1.26728	0.56391	No
chr5_65349233-65350779	ERBB2IP	shared	55	0.916667	1.0446	0.972746	303	0.66302	1.05166	0.915718	No
chr22_26059596-26070495	ADRBK2	shared	14	0.233333	1.21678	0.867521	10	0.0218818	0.716846	1.46199	No
chr2_40655612-40657444	SLC8A1	shared	50	0.833333	0.988636	1.00694	144	0.315098	0.9631	1.0602	No
chr17_35913216-35914161	SYNRG	shared	9	0.15	0.988636	1.00694	39	0.0853392	1.01868	0.969529	No
chr14_64065473-64066691	WDR89	shared	7	0.116667	0.753247	1.15079	2	0.00437637	0.806452	1.31579	No
chr4_88116475-88116842	KLHL8	shared	51	0.85	1.10727	0.934444	20	0.0437637	0.967742	1.05263	No
chr3_66286967-66313803	SLC25A26	shared	16	0.266667	0.988636	1.00694	13	0.0284464	0.992556	1.01215	No
chr14_36121010-36128402	RALGAPA1	private	14	0.233333	1.88312	0.460317	0	0	0	0	No
chr7_44684925-44687358	OGDH	shared	15	0.25	0.753247	1.15079	20	0.0437637	0.887097	1.18421	No
chr21_34713304-34717666	IFNAR1	shared	11	0.183333	0.719008	1.17172	5	0.0109409	1.6129	0	No
chr2_173423435-173429801	PDK1	shared	7	0.116667	0.753247	1.15079	4	0.00875274	0.806452	1.31579	No
chr18_12366963-12371690	AFG3L2	private	6	0.1	0.878788	1.07407	0	0	0	0	No
chr5_68470703-68471364	CCNB1	shared	23	0.383333	0.573123	1.26087	94	0.205689	0.815123	1.30164	Yes
chr3_24270428-24390105	THRB	private	12	0.2	0.479339	1.31818	0	0	0	0	No
chr10_123298105-123325218	FGFR2	shared	13	0.216667	1.01399	0.991453	108	0.236324	1.11077	0.819265	No
chr18_60206913-60217693	ZCCHC2	shared	37	0.616667	0.903896	1.05873	152	0.332604	0.887638	1.18333	No
chr13_42439871-42443325	VWA8	shared	17	0.283333	1.8125	0.503472	17	0.0371991	1.10887	0.822368	Yes
chr20_16316570-16362392	KIF16B	shared	5	0.0833333	1.31818	0.805556	8	0.0175055	1.38249	0.37594	No
chr10_34648074-34673182	PARD3	shared	16	0.266667	1.2303	0.859259	45	0.0984683	0.916422	1.13636	No
chr2_58311223-58316858	VRK2	shared	32	0.533333	0.85044	1.0914	7	0.0153173	0.691244	1.50376	No
chr8_30332294-30336893	RBPMS	shared	18	0.3	1.02525	0.984568	2	0.00437637	1.6129	0	No
chr3_133907680-133914026	RYK	shared	54	0.9	1.06469	0.96047	3	0.00656455	1.6129	0	No
chr13_46090277-46108951	COG3	private	2	0.0333333	0	1.61111	0	0	0	0	No
chr1_76198328-76216231	ACADM	shared	7	0.116667	0.878788	1.07407	47	0.102845	1.02639	0.956938	No
chr12_105385489-105389804	C12orf45	shared	14	0.233333	1.21678	0.867521	15	0.0328228	0.752688	1.40351	No
chr2_197755551-197763093	PGAP1	private	15	0.25	1.69481	0.575397	0	0	0	0	Yes
chr1_82302569-82372915	LPHN2	shared	6	0.1	1.05455	0.966667	3	0.00656455	0.537634	1.75439	No
chr3_119720892-119812440	GSK3B	shared	5	0.0833333	0	1.61111	4	0.00875274	0	2.63158	No
chr15_50741596-50751359	USP8	shared	4	0.0666667	1.97727	0.402778	7	0.0153173	0.921659	1.12782	No
chr3_113207791-113225452	SPICE1	shared	31	0.516667	0.790909	1.12778	116	0.253829	0.869565	1.21281	No
chr20_30954186-30978970	ASXL1	private	8	0.133333	0.988636	1.00694	0	0	0	0	No
chr11_68363564-68370960	PPP6R3	private	2	0.0333333	1.31818	0.805556	0	0	0	0	No
chr6_84108085-84117620	ME1	shared	11	0.183333	0.479339	1.31818	5	0.0109409	0.645161	1.57895	No
chr2_72958135-72960247	EXOC6B	private	59	0.983333	1.01754	0.989279	0	0	0	0	No
chr1_247319707-247323169	ZNF124	shared	18	0.3	1.31818	0.805556	7	0.0153173	0.967742	1.05263	No
chr12_125396368-125397736	UBC	private	7	0.116667	0.376623	1.38095	0	0	0	0	No
chr11_130130750-130131824	ZBTB44	shared	57	0.95	1.00661	0.99596	265	0.579869	0.988753	1.01835	Yes
chr4_125109298-125173195	CTD-2325B11.1	shared	2	0.0333333	2.63636	0	11	0.02407	1.31965	0.478469	No
chr7_30661008-30662078	GARS	shared	20	0.333333	1.11005	0.932749	6	0.0131291	1.07527	0.877193	No
chr6_131466424-131490413	AKAP7	shared	31	0.516667	0.966667	1.02037	29	0.0634573	0.748848	1.40977	No
chr9_33956076-33963789	UBAP2	private	17	0.283333	1.31818	0.805556	0	0	0	0	No
chr13_96638586-96648389	UGGT2	shared	10	0.166667	1.05455	0.966667	13	0.0284464	1.11663	0.809717	No
chr14_102506572-102507010	DYNC1H1	shared	55	0.916667	0.994854	1.00314	57	0.124726	1.24505	0.600185	No
chr2_68740211-68772444	APLF	shared	15	0.25	1.50649	0.690476	89	0.194748	1.14404	0.764994	No
chr4_77976302-77987558	CCNI	shared	6	0.1	0.439394	1.34259	5	0.0109409	1.6129	0	No
chr2_206992520-206994966	NDUFS1	shared	31	0.516667	1.2303	0.859259	103	0.225383	1.03801	0.937989	No
chr3_24338716-24434563	THRB	private	5	0.0833333	1.31818	0.805556	0	0	0	0	No
chr22_32121523-32134897	PRR14L	shared	12	0.2	0.659091	1.20833	4	0.00875274	1.20968	0.657895	No
chr6_34574331-34574681	C6orf106	shared	9	0.15	0.585859	1.25309	4	0.00875274	0	2.63158	No
chr8_141810557-141874498	PTK2	shared	8	0.133333	1.31818	0.805556	53	0.115974	0.980392	1.03199	No
chr5_145144493-145205763	PRELID2	shared	17	0.283333	1.08556	0.947712	3	0.00656455	1.07527	0.877193	No
chr2_191765289-191796363	GLS	private	2	0.0333333	0	1.61111	0	0	0	0	No
chr12_116674625-116675510	MED13L	shared	26	0.433333	0.811189	1.11538	80	0.175055	1.06855	0.888158	No
chr18_21644103-21649235	TTC39C	shared	48	0.8	0.953578	1.02837	22	0.04814	1.30568	0.501253	No
chr12_14576842-14578407	ATF7IP	shared	26	0.433333	0.878788	1.07407	93	0.203501	1.08118	0.867553	No
chr9_127670655-127674305	GOLGA1	shared	35	0.583333	1.11846	0.927609	138	0.301969	0.967742	1.05263	No
chr15_93557925-93558139	CHD2	shared	4	0.0666667	0.659091	1.20833	13	0.0284464	0.744417	1.417	No
chr15_67004005-67008836	SMAD6	private	4	0.0666667	1.31818	0.805556	0	0	0	0	Yes
chr16_28499911-28500707	CLN3	shared	4	0.0666667	1.31818	0.805556	9	0.0196937	1.25448	0.584795	No
chr9_102722198-102722437	STX17	shared	28	0.466667	0.976431	1.0144	6	0.0131291	1.34409	0.438596	No
chr3_171965322-171969331	FNDC3B	shared	57	0.95	1.05455	0.966667	378	0.827133	0.992889	1.0116	No
chr3_138289159-138291774	CEP70	shared	55	0.916667	1.09434	0.942348	279	0.610503	1.03391	0.944669	No
chr13_96485180-96511929	UGGT2	shared	12	0.2	1.75758	0.537037	26	0.0568928	0.967742	1.05263	No
chr14_35252967-35262127	BAZ1A	private	10	0.166667	0.263636	1.45	0	0	0	0	No
chr12_29812812-29813818	TMTC1	shared	7	0.116667	0.753247	1.15079	4	0.00875274	1.20968	0.657895	No
chr6_110036280-110064975	FIG4	shared	3	0.05	0.878788	1.07407	35	0.0765864	1.09108	0.851393	No
chr4_148778703-148834290	ARHGAP10	private	4	0.0666667	1.31818	0.805556	0	0	0	0	No
chr4_146080654-146092872	OTUD4	private	19	0.316667	1.17172	0.895062	0	0	0	0	No
chr6_19535117-19539198	RP1-167F1.2	shared	3	0.05	0.878788	1.07407	2	0.00437637	1.6129	0	No
chr17_80417867-80430574	NARF	shared	3	0.05	0	1.61111	33	0.0722101	0.977517	1.03668	No
chr11_93523739-93527201	MED17	shared	11	0.183333	1.05455	0.966667	75	0.164114	0.98082	1.03129	No
chr19_45766370-45766625	MARK4	shared	46	0.766667	1.05455	0.966667	52	0.113786	1.17015	0.722394	No
chr8_48308935-48353104	SPIDR	shared	18	0.3	1.48295	0.704861	29	0.0634573	1.07527	0.877193	No
chr10_131964770-131969900	GLRX3	private	17	0.283333	1.48295	0.704861	0	0	0	0	No
chr19_23541231-23545527	ZNF91	shared	60	1	1	1	29	0.0634573	0.864055	1.2218	No
chr1_8684368-8716500	RERE	private	10	0.166667	1.05455	0.966667	0	0	0	0	No
chr10_70719561-70721913	DDX21	shared	3	0.05	1.75758	0.537037	14	0.0306346	0.94086	1.09649	No
chr7_131060182-131084192	MKLN1	shared	45	0.75	1.0186	0.988636	181	0.396061	1.03298	0.946186	No
chr3_47727538-47734790	SMARCC1	shared	9	0.15	0.585859	1.25309	46	0.100656	0.9319	1.11111	No
chr5_176618884-176631293	NSD1	shared	13	0.216667	1.62238	0.619658	12	0.0262582	1.07527	0.877193	No
chr3_50102463-50103935	RBM6	shared	33	0.55	1.07102	0.956597	47	0.102845	0.911641	1.14416	No
chr18_18619432-18624147	ROCK1	shared	5	0.0833333	1.58182	0.644444	62	0.135667	1.20968	0.657895	No
chr2_69590676-69601245	GFPT1	shared	6	0.1	0.527273	1.28889	12	0.0262582	0.672043	1.53509	No
chr5_34175926-34182972	RP11-1023L17.1	private	8	0.133333	0	1.61111	0	0	0	0	No
chr2_44021595-44028848	DYNC2LI1	shared	19	0.316667	1.2488	0.847953	43	0.0940919	1.31283	0.489596	No
chr9_114341075-114348445	PTGR1	shared	40	0.666667	1.21678	0.867521	73	0.159737	0.9447	1.09023	No
chr2_58386784-58393009	FANCL	shared	9	0.15	0.329545	1.40972	6	0.0131291	0.537634	1.75439	No
chr3_155628480-155643155	GMPS	shared	4	0.0666667	0.659091	1.20833	13	0.0284464	1.11663	0.809717	No
chr9_138741982-138758382	CAMSAP1	shared	21	0.35	0.790909	1.12778	58	0.126915	0.877193	1.20037	No
chr16_18852886-18856973	SMG1	shared	46	0.766667	1.07851	0.95202	156	0.341357	1.10357	0.831025	No
chr7_24663284-24720139	MPP6	shared	14	0.233333	0.811189	1.11538	144	0.315098	1.05634	0.90808	No
chr8_21832180-21837714	XPO7	private	3	0.05	0.878788	1.07407	0	0	0	0	No
chr9_99083279-99086451	SLC35D2	shared	8	0.133333	1.31818	0.805556	10	0.0218818	1.29032	0.526316	No
chr22_36688163-36688280	MYH9	private	4	0.0666667	0	1.61111	0	0	0	0	No
chr13_42439871-42442613	VWA8	shared	34	0.566667	1.27824	0.829966	32	0.0700219	1.15927	0.740132	Yes
chr2_183993014-183998351	NUP35	private	7	0.116667	0.376623	1.38095	0	0	0	0	No
chr5_115202366-115205825	AP3S1	private	8	0.133333	0.376623	1.38095	0	0	0	0	No
chr15_59204761-59209198	SLTM	shared	60	1	1	1	16	0.0350109	0.806452	1.31579	No
chr3_185638891-185639914	TRA2B	shared	10	0.166667	0.790909	1.12778	6	0.0131291	1.07527	0.877193	No
chr1_243468014-243507633	SDCCAG8	shared	12	0.2	0.958678	1.02525	3	0.00656455	1.07527	0.877193	No
chr4_140037802-140060651	ELF2	shared	16	0.266667	1.2303	0.859259	14	0.0306346	1.03687	0.93985	No
chr14_64465631-64483349	SYNE2	shared	15	0.25	0.753247	1.15079	6	0.0131291	0.967742	1.05263	No
chr11_82822154-82828239	RP11-113K21.2	shared	11	0.183333	1.91736	0.439394	4	0.00875274	1.6129	0	No
chr8_51306771-51363289	SNTG1	private	4	0.0666667	1.31818	0.805556	0	0	0	0	No
chr4_151817545-151837890	LRBA	private	2	0.0333333	1.31818	0.805556	0	0	0	0	No
chr1_36297027-36301594	AGO4	shared	12	0.2	1.09848	0.939815	5	0.0109409	1.29032	0.526316	No
chr7_50358643-50367353	IKZF1	shared	10	0.166667	0.585859	1.25309	8	0.0175055	0.806452	1.31579	No
chr7_128655032-128658211	TNPO3	shared	57	0.95	1.00661	0.99596	344	0.752735	1.01164	0.981003	No
chr3_185638891-185641772	TRA2B	shared	6	0.1	1.31818	0.805556	26	0.0568928	1.11663	0.809717	No
chr1_32495898-32504220	KHDRBS1	shared	13	0.216667	1.41958	0.74359	5	0.0109409	1.29032	0.526316	No
chr9_95018961-95032265	IARS	shared	11	0.183333	1.19835	0.878788	4	0.00875274	0.806452	1.31579	No
chr1_223991875-223994649	TP53BP2	shared	15	0.25	0.70303	1.18148	107	0.234136	1.05459	0.910931	No
chr2_20454623-20455931	PUM2	shared	10	0.166667	1.05455	0.966667	53	0.115974	1.09677	0.842105	No
chr12_46319924-46322642	SCAF11	shared	38	0.633333	1.0688	0.957958	175	0.382932	1.05026	0.917993	No
chr3_33454213-33467233	UBP1	shared	2	0.0333333	0	1.61111	5	0.0109409	0.967742	1.05263	No
chr14_103465901-103478525	CDC42BPB	shared	3	0.05	1.75758	0.537037	4	0.00875274	1.07527	0.877193	No
chr8_141799572-141840625	PTK2	shared	19	0.316667	1.46465	0.716049	4	0.00875274	0.806452	1.31579	No
chr5_76330242-76332545	AGGF1	private	6	0.1	2.19697	0.268519	0	0	0	0	No
chr8_30557597-30560757	GSR	shared	6	0.1	2.63636	0	2	0.00437637	0	2.63158	No
chr8_61496766-61504528	RAB2A	shared	23	0.383333	0.838843	1.09848	44	0.0962801	0.787697	1.34639	No
chr9_80409378-80412564	GNAQ	private	13	0.216667	1.09848	0.939815	0	0	0	0	No
chr1_197576202-197627499	DENND1B	private	4	0.0666667	1.31818	0.805556	0	0	0	0	No
chr19_41242890-41243674	ITPKC	shared	51	0.85	1.07607	0.953515	46	0.100656	0.769795	1.3756	No
chr19_45766370-45769539	MARK4	private	9	0.15	1.31818	0.805556	0	0	0	0	No
chr10_94653105-94679807	EXOC6	shared	11	0.183333	0.479339	1.31818	11	0.02407	1.12903	0.789474	No
chr6_18236682-18258636	DEK	shared	54	0.9	1.01399	0.991453	137	0.299781	1.08722	0.8577	Yes
chr5_72354259-72373320	FCHO2	shared	24	0.4	1.79752	0.512626	38	0.083151	1.18846	0.692521	No
chr6_128643183-128643455	PTPRK	shared	4	0.0666667	0.659091	1.20833	13	0.0284464	0.744417	1.417	No
chr18_12825808-12859253	PTPN2	private	3	0.05	0	1.61111	0	0	0	0	No
chr2_26587169-26598016	EPT1	shared	19	0.316667	0.971292	1.01754	15	0.0328228	0.691244	1.50376	No
chr17_29483000-29490394	NF1	shared	14	0.233333	0.941558	1.03571	62	0.135667	1.16341	0.733391	No
chr10_27311486-27322306	ANKRD26	private	5	0.0833333	0.659091	1.20833	0	0	0	0	No
chr20_32617574-32619410	RALY	shared	16	0.266667	1.15341	0.90625	3	0.00656455	0	2.63158	No
chr17_35800605-35802753	TADA2A	shared	5	0.0833333	1.05455	0.966667	17	0.0371991	1.13852	0.773994	No
chr17_35936438-35945538	SYNRG	shared	14	0.233333	1.09848	0.939815	25	0.0547046	0.981767	1.02975	No
chr15_56686362-56687032	TEX9	shared	21	0.35	1.2488	0.847953	4	0.00875274	1.20968	0.657895	No
chr8_54882951-54923052	TCEA1	private	4	0.0666667	1.31818	0.805556	0	0	0	0	No
chr9_134312006-134314448	PRRC2B	shared	45	0.75	0.919662	1.0491	81	0.177243	1.02823	0.953947	No
chr8_102555468-102571040	GRHL2	shared	15	0.25	0.70303	1.18148	75	0.164114	0.697472	1.4936	No
chr10_70404454-70406762	TET1	shared	31	0.516667	1.18182	0.888889	92	0.201313	1.1828	0.701754	No
chr14_99723807-99724176	BCL11B	shared	11	0.183333	1.58182	0.644444	35	0.0765864	0.635386	1.5949	No
chr8_71071739-71075089	NCOA2	shared	53	0.883333	1.01399	0.991453	162	0.354486	1.05145	0.916056	No
chr11_102221076-102248773	BIRC2	shared	3	0.05	0	1.61111	2	0.00437637	0.806452	1.31579	No
chr1_233334684-233372726	PCNXL2	shared	13	0.216667	1.62238	0.619658	48	0.105033	1.01683	0.97254	No
chr8_104897525-104898451	RIMS2	shared	10	0.166667	1.17172	0.895062	84	0.183807	1.02993	0.951173	No
chrX_154645235-154649223	not_annotated	shared	41	0.683333	0.988636	1.00694	16	0.0350109	0.604839	1.64474	No
chr1_233353644-233363117	PCNXL2	shared	23	0.383333	1.19835	0.878788	26	0.0568928	1.09677	0.842105	No
chr3_47098310-47108608	SETD2	shared	24	0.4	1.26087	0.84058	31	0.0678337	1.09261	0.848896	No
chr11_118422500-118430579	IFT46	shared	24	0.4	0.838843	1.09848	174	0.380744	1.05313	0.913313	No
chr3_129546645-129551669	TMCC1	shared	41	0.683333	1.12045	0.926389	31	0.0678337	0.988554	1.01868	No
chr19_1271327-1272050	CIRBP	shared	20	0.333333	1.05455	0.966667	14	0.0306346	0.992556	1.01215	No
chr14_64988204-64990120	ZBTB1	shared	19	0.316667	1.66507	0.593567	9	0.0196937	1.25448	0.584795	No
chr1_154207066-154207767	UBAP2L	shared	32	0.533333	1.31818	0.805556	66	0.14442	1.16625	0.728745	No
chr18_74580640-74593468	ZNF236	private	2	0.0333333	1.31818	0.805556	0	0	0	0	No
chr15_52179785-52194233	TMOD3	shared	4	0.0666667	1.97727	0.402778	28	0.0612691	0.979263	1.03383	No
chr8_61707544-61714152	CHD7	shared	37	0.616667	1.05455	0.966667	5	0.0109409	0.967742	1.05263	No
chr10_51629985-51648990	PARGP1	private	18	0.3	1.24064	0.852941	0	0	0	0	No
chr8_37971709-37978667	ASH2L	shared	16	0.266667	0.988636	1.00694	4	0.00875274	0.806452	1.31579	No
chr10_70152894-70154208	RUFY2	shared	27	0.45	1.11538	0.929487	160	0.350109	1.11342	0.814941	No
chr20_52773707-52788209	CYP24A1	shared	47	0.783333	1.20356	0.875604	342	0.748359	1.03687	0.93985	Yes
chr7_156549086-156619438	LMBR1	shared	17	0.283333	0.659091	1.20833	23	0.0503282	0.631136	1.60183	No
chr1_243480056-243507633	SDCCAG8	shared	3	0.05	2.63636	0	10	0.0218818	0.967742	1.05263	No
chr4_39915230-39927553	PDS5A	shared	46	0.766667	1.13843	0.915404	132	0.28884	1.09579	0.843712	No
chr9_33953282-33956144	UBAP2	shared	19	0.316667	0.930481	1.04248	10	0.0218818	0.967742	1.05263	No
chr5_132262812-132270633	AFF4	shared	13	0.216667	0.439394	1.34259	188	0.411379	1.06942	0.886728	No
chr12_97886238-97954825	RMST	shared	25	0.416667	0.988636	1.00694	73	0.159737	0.885961	1.18606	No
chr2_183817132-183818059	NCKAP1	shared	16	0.266667	1.48295	0.704861	34	0.0743982	1.02639	0.956938	No
chr19_12360792-12361183	ZNF44	shared	18	0.3	1.17172	0.895062	6	0.0131291	1.34409	0.438596	No
chr1_41536266-41541123	SCMH1	shared	52	0.866667	1.16	0.902222	219	0.479212	1.05287	0.913743	No
chr10_102697158-102698493	FAM178A	private	9	0.15	0.585859	1.25309	0	0	0	0	No
chr18_20572710-20576425	RBBP8	shared	14	0.233333	1.69481	0.575397	4	0.00875274	0.403226	1.97368	No
chr11_70505932-70507783	SHANK2	shared	17	0.283333	0.930481	1.04248	5	0.0109409	0.322581	2.10526	No
chr21_38439561-38441924	PIGP	private	3	0.05	1.31818	0.805556	0	0	0	0	No
chr14_89041036-89044484	ZC3H14	shared	21	0.35	0.790909	1.12778	30	0.0656455	0.913978	1.14035	No
chr3_156411808-156413814	TIPARP	shared	7	0.116667	1.12987	0.920635	8	0.0175055	1.15207	0.75188	No
chr5_43292575-43297268	HMGCS1	shared	6	0.1	0.878788	1.07407	2	0.00437637	0.806452	1.31579	Yes
chr4_83891479-83900159	LIN54	shared	11	0.183333	0.719008	1.17172	9	0.0196937	1.43369	0.292398	No
chr11_82984689-82991303	CCDC90B	private	16	0.266667	1.2303	0.859259	0	0	0	0	No
chr1_44773981-44785416	ERI3	shared	13	0.216667	0.608392	1.23932	2	0.00437637	0.806452	1.31579	No
chr15_63988322-64008672	HERC1	shared	35	0.583333	1.1631	0.900327	234	0.512035	1.04944	0.919329	No
chr12_47606379-47610472	PCED1B	shared	7	0.116667	0.878788	1.07407	3	0.00656455	0	2.63158	No
chr5_142416760-142437312	ARHGAP26	shared	20	0.333333	1.31818	0.805556	30	0.0656455	1.07527	0.877193	No
chr3_15452751-15457449	METTL6	shared	20	0.333333	1.05455	0.966667	55	0.12035	0.955795	1.07212	No
chr8_68211443-68214701	ARFGEF1	private	36	0.6	0.979221	1.0127	0	0	0	0	No
chr7_72873865-72884813	BAZ1B	shared	14	0.233333	0.811189	1.11538	15	0.0328228	0.860215	1.22807	No
chr8_17829837-17830196	PCM1	shared	10	0.166667	1.84545	0.483333	19	0.0415755	1.27334	0.554017	No
chr4_39843567-39847500	PDS5A	shared	6	0.1	1.58182	0.644444	5	0.0109409	1.29032	0.526316	No
chr2_203921149-203922176	NBEAL1	shared	26	0.433333	1.05455	0.966667	20	0.0437637	1.27334	0.554017	No
chr6_159001971-159010814	TMEM181	shared	47	0.783333	1.03162	0.980676	54	0.118162	1.03469	0.943396	No
chr3_47734730-47742892	SMARCC1	private	2	0.0333333	0	1.61111	0	0	0	0	No
chr2_160229555-160231264	BAZ2B	shared	6	0.1	0.439394	1.34259	7	0.0153173	0.921659	1.12782	Yes
chr9_88574707-88611492	NAA35	shared	11	0.183333	1.05455	0.966667	7	0.0153173	1.15207	0.75188	No
chr4_148867767-148887990	ARHGAP10	shared	13	0.216667	0.202797	1.48718	4	0.00875274	0.806452	1.31579	No
chr14_32559707-32563592	ARHGAP5	private	60	1	1	1	0	0	0	0	No
chr1_63042932-63052295	DOCK7	shared	8	0.133333	0.329545	1.40972	10	0.0218818	1.12903	0.789474	No
chr15_51039691-51041067	SPPL2A	private	3	0.05	0.878788	1.07407	0	0	0	0	No
chr2_120885263-120932580	EPB41L5	shared	33	0.55	1.07102	0.956597	198	0.43326	0.967742	1.05263	No
chr2_202410265-202440049	ALS2CR11	shared	8	0.133333	0.988636	1.00694	5	0.0109409	1.29032	0.526316	No
chr7_138261117-138264277	TRIM24	shared	12	0.2	0.958678	1.02525	11	0.02407	0.645161	1.57895	No
chr12_50821544-50829407	LARP4	private	5	0.0833333	1.58182	0.644444	0	0	0	0	No
chr13_46090277-46104915	COG3	shared	16	0.266667	1.15341	0.90625	6	0.0131291	1.34409	0.438596	No
chr3_12531282-12538053	TSEN2	private	8	0.133333	0.659091	1.20833	0	0	0	0	No
chr5_40852275-40854198	CARD6	shared	42	0.7	1.12045	0.926389	100	0.218818	0.954575	1.07411	No
chr8_101596338-101612669	SNX31	shared	11	0.183333	1.43802	0.732323	32	0.0700219	0.936524	1.10357	No
chr3_63884074-63898901	ATXN7	shared	13	0.216667	0.659091	1.20833	54	0.118162	0.912964	1.14201	No
chr7_105738135-105739728	SYPL1	shared	11	0.183333	0.958678	1.02525	15	0.0328228	0.921659	1.12782	No
chr3_47770514-47814426	SMARCC1	shared	17	0.283333	1.39572	0.75817	7	0.0153173	1.15207	0.75188	No
chr18_46858233-46906128	DYM	shared	29	0.483333	0.753247	1.15079	61	0.133479	0.872554	1.20794	No
chr2_32832521-32836649	BIRC6	shared	5	0.0833333	1.05455	0.966667	71	0.155361	0.958392	1.06789	No
chr10_28872327-28879761	WAC	shared	7	0.116667	0.376623	1.38095	6	0.0131291	0.806452	1.31579	No
chr3_183368083-183369064	KLHL24	shared	11	0.183333	1.67769	0.585859	17	0.0371991	1.2334	0.619195	No
chr8_97847200-97892233	CPQ	shared	8	0.133333	1.31818	0.805556	69	0.150985	1.06736	0.890093	No
chr5_167915606-167924353	RARS	shared	42	0.7	1.12045	0.926389	146	0.319475	1.02226	0.963677	No
chr2_169547543-169574488	CERS6	shared	16	0.266667	1.58182	0.644444	22	0.04814	0.806452	1.31579	No
chr2_215632205-215646233	BARD1	shared	41	0.683333	0.771619	1.13957	61	0.133479	0.925436	1.12166	No
chr3_57276883-57301820	APPL1	shared	32	0.533333	0.966667	1.02037	2	0.00437637	1.6129	0	No
chr6_2397454-2399271	GMDS-AS1	shared	15	0.25	1.31818	0.805556	63	0.137856	1.0312	0.949094	Yes
chr14_21825355-21829372	SUPT16H	private	14	0.233333	0.811189	1.11538	0	0	0	0	No
chr16_72984367-72994093	ZFHX3	shared	31	0.516667	1	1	33	0.0722101	0.83089	1.27592	No
chr1_87181406-87190088	SH3GLB1	shared	17	0.283333	1.08556	0.947712	10	0.0218818	1.45161	0.263158	No
chr11_76670022-76709865	ACER3	private	10	0.166667	0.585859	1.25309	0	0	0	0	No
chr9_86279944-86292876	UBQLN1	shared	2	0.0333333	0	1.61111	28	0.0612691	1.09447	0.845865	No
chr15_85607600-85652361	PDE8A	shared	3	0.05	0.878788	1.07407	3	0.00656455	0	2.63158	No
chr6_144858717-144864006	UTRN	shared	4	0.0666667	1.75758	0.537037	23	0.0503282	0.841515	1.25858	No
chr19_45296730-45297538	CBLC	private	18	0.3	0.585859	1.25309	0	0	0	0	No
chr22_46096161-46114373	ATXN10	shared	5	0.0833333	1.58182	0.644444	4	0.00875274	0.806452	1.31579	No
chr3_188059450-188124101	LPP	shared	6	0.1	1.31818	0.805556	2	0.00437637	0.806452	1.31579	No
chr16_30490411-30490782	ITGAL	private	6	0.1	0.878788	1.07407	0	0	0	0	No
chr5_80071512-80088663	MSH3	shared	41	0.683333	1.21678	0.867521	309	0.676149	1.05213	0.914953	No
chr16_22360599-22361170	CDR2	shared	28	0.466667	1.22403	0.863095	138	0.301969	1.02311	0.962294	No
chr21_32554737-32575328	TIAM1	shared	10	0.166667	1.46465	0.716049	20	0.0437637	0.967742	1.05263	No
chr1_59147456-59150923	MYSM1	shared	16	0.266667	1.48295	0.704861	45	0.0984683	0.916422	1.13636	No
chr1_65243305-65255197	RAVER2	shared	3	0.05	1.31818	0.805556	21	0.0459519	0.509338	1.80055	No
chr12_112371689-112381173	TMEM116	shared	21	0.35	1.12987	0.920635	196	0.428884	1.0697	0.886283	No
chr9_98002930-98011651	FANCC	private	2	0.0333333	2.63636	0	0	0	0	0	No
chr6_136990420-137019820	MAP3K5	shared	24	0.4	1.03162	0.980676	39	0.0853392	1.14601	0.761773	No
chr22_31493254-31500373	SMTN	private	5	0.0833333	1.58182	0.644444	0	0	0	0	No
chr14_67768105-67770316	MPP5	shared	17	0.283333	1.24064	0.852941	18	0.0393873	1.13852	0.773994	No
chr8_48308935-48320523	SPIDR	shared	54	0.9	1.06469	0.96047	183	0.400438	1.01148	0.981267	No
chr11_9051430-9052472	SCUBE2	shared	5	0.0833333	0	1.61111	2	0.00437637	0.806452	1.31579	No
chr7_102398300-102401858	FAM185A	private	31	0.516667	1.2303	0.859259	0	0	0	0	No
chr1_33097427-33099711	ZBTB8OS	private	4	0.0666667	0	1.61111	0	0	0	0	No
chr6_87925620-87928449	ZNF292	shared	51	0.85	1.12987	0.920635	202	0.442013	1.02124	0.965353	No
chr15_90760670-90763123	SEMA4B	shared	24	0.4	1.20833	0.872685	24	0.0525164	1.14247	0.767544	No
chr2_9028147-9098771	MBOAT2	private	15	0.25	0.878788	1.07407	0	0	0	0	No
chr4_87685745-87689129	PTPN13	shared	50	0.833333	1.20833	0.872685	123	0.269147	1.15591	0.745614	No
chr12_44136259-44142412	PUS7L	shared	3	0.05	1.75758	0.537037	4	0.00875274	1.20968	0.657895	No
chr2_224758950-224760347	WDFY1	shared	8	0.133333	0.659091	1.20833	26	0.0568928	1.03226	0.947368	No
chr1_21097422-21100103	HP1BP3	shared	55	0.916667	1.0446	0.972746	8	0.0175055	1.20968	0.657895	No
chr8_48196616-48206619	SPIDR	shared	41	0.683333	0.922727	1.04722	80	0.175055	0.992556	1.01215	No
chr17_78298829-78302277	RNF213	shared	14	0.233333	1.50649	0.690476	5	0.0109409	1.6129	0	No
chr1_63944434-63955889	ITGB3BP	shared	7	0.116667	0.376623	1.38095	4	0.00875274	1.20968	0.657895	No
chr2_24733837-24807429	NCOA1	shared	15	0.25	1.12987	0.920635	9	0.0196937	0.896057	1.16959	No
chr1_15956819-15978390	DDI2	shared	10	0.166667	1.58182	0.644444	37	0.0809628	1.16487	0.730994	No
chr15_30053341-30092905	TJP1	shared	11	0.183333	0.790909	1.12778	24	0.0525164	1.05189	0.915332	No
chr2_72786581-72802797	EXOC6B	shared	21	0.35	1.25541	0.843915	37	0.0809628	0.896057	1.16959	No
chr4_146806829-146824367	ZNF827	private	4	0.0666667	1.75758	0.537037	0	0	0	0	No
chr12_98921663-98931350	TMPO	private	5	0.0833333	0	1.61111	0	0	0	0	Yes
chr6_76412360-76412788	SENP6	shared	44	0.733333	1.19264	0.882275	74	0.161926	1.15519	0.746799	No
chr13_47297355-47308133	LRCH1	shared	18	0.3	1.08556	0.947712	110	0.2407	1.01553	0.974659	No
chr3_119222378-119222868	TIMMDC1	shared	15	0.25	0.527273	1.28889	2	0.00437637	1.6129	0	No
chr4_123848788-123868643	SPATA5	shared	2	0.0333333	1.31818	0.805556	2	0.00437637	0.806452	1.31579	No
chr2_211018218-211019335	KANSL1L	shared	30	0.5	1.09091	0.944444	124	0.271335	1.09304	0.848195	No
chr3_197592293-197593090	LRCH3	shared	21	0.35	1.25541	0.843915	7	0.0153173	1.15207	0.75188	No
chr7_90376995-90419967	CDK14	shared	10	0.166667	0.790909	1.12778	39	0.0853392	0.951199	1.07962	No
chr2_44021595-44032385	DYNC2LI1	shared	5	0.0833333	1.58182	0.644444	12	0.0262582	1.02639	0.956938	No
chrX_103838699-103903676	IL1RAPL2	private	5	0.0833333	1.05455	0.966667	0	0	0	0	No
chr1_113140592-113159517	ST7L	shared	8	0.133333	1.97727	0.402778	4	0.00875274	1.20968	0.657895	No
chr7_151960100-152012423	KMT2C	shared	19	0.316667	1.17172	0.895062	2	0.00437637	0.806452	1.31579	No
chr8_52758220-52773806	PCMTD1	shared	40	0.666667	1.05455	0.966667	87	0.190372	0.834915	1.26935	No
chr13_20567202-20580726	ZMYM2	shared	17	0.283333	1.08556	0.947712	53	0.115974	0.868486	1.21457	No
chr2_71623270-71645769	ZNF638	private	47	0.783333	0.99596	1.00247	0	0	0	0	No
chr5_54763696-54786942	PPAP2A	shared	8	0.133333	0.329545	1.40972	18	0.0393873	0.537634	1.75439	No
chr3_195016436-195022903	ACAP2	shared	9	0.15	0.878788	1.07407	9	0.0196937	0.604839	1.64474	No
chr2_209150449-209153542	PIKFYVE	shared	8	0.133333	0.988636	1.00694	4	0.00875274	1.6129	0	No
chrX_19968870-19988416	CXorf23	shared	4	0.0666667	0.659091	1.20833	22	0.04814	0.879765	1.19617	No
chr8_101596338-101601207	SNX31	shared	8	0.133333	1.31818	0.805556	6	0.0131291	0.537634	1.75439	No
chr15_44615162-44624276	CASC4	shared	5	0.0833333	2.10909	0.322222	2	0.00437637	0	2.63158	No
chr2_9675962-9683414	ADAM17	shared	2	0.0333333	1.31818	0.805556	14	0.0306346	0.921659	1.12782	No
chr1_97235258-97250810	PTBP2	shared	7	0.116667	1.75758	0.537037	37	0.0809628	0.896057	1.16959	No
chr7_26724354-26766625	SKAP2	shared	5	0.0833333	1.58182	0.644444	45	0.0984683	1.32616	0.467836	No
chr15_63845913-63866602	USP3	shared	10	0.166667	0.790909	1.12778	9	0.0196937	0.806452	1.31579	No
chr19_52887101-52888995	ZNF880	shared	23	0.383333	1.19835	0.878788	60	0.131291	1.04839	0.921053	No
chr7_17479290-17490685	AC019117.1	private	7	0.116667	0	1.61111	0	0	0	0	Yes
chr11_120276826-120280159	ARHGEF12	private	39	0.65	1.14005	0.914414	0	0	0	0	No
chr6_170159933-170168267	ERMARD	private	11	0.183333	1.19835	0.878788	0	0	0	0	No
chr20_32207322-32211102	CBFA2T2	shared	48	0.8	0.974308	1.0157	23	0.0503282	1.05189	0.915332	No
chr5_32135677-32143986	GOLPH3	shared	48	0.8	0.953578	1.02837	72	0.157549	0.81781	1.29726	No
chr2_100029192-100081447	REV1	shared	11	0.183333	1.19835	0.878788	31	0.0678337	0.860215	1.22807	No
chr3_136141251-136141886	STAG1	private	8	0.133333	0.659091	1.20833	0	0	0	0	No
chr3_169854206-169867032	PHC3	shared	53	0.883333	1.13725	0.916122	229	0.501094	1.02247	0.963346	No
chr12_116668337-116675510	MED13L	shared	60	1	1	1	339	0.741794	1.02683	0.956219	No
chr9_115200710-115204050	HSDL2	shared	10	0.166667	1.58182	0.644444	6	0.0131291	0.537634	1.75439	No
chr9_19070216-19096767	HAUS6	shared	8	0.133333	1.31818	0.805556	8	0.0175055	1.41129	0.328947	No
chr15_62312677-62336454	VPS13C	shared	21	0.35	0.69378	1.18713	5	0.0109409	0.967742	1.05263	No
chr14_91808723-91810001	CCDC88C	private	2	0.0333333	1.31818	0.805556	0	0	0	0	No
chr12_69644908-69663448	CPSF6	shared	2	0.0333333	1.31818	0.805556	3	0.00656455	0	2.63158	No
chr1_236969443-236979843	MTR	shared	29	0.483333	1.17172	0.895062	76	0.166302	1.02441	0.960171	No
chr18_29237938-29246335	B4GALT6	shared	4	0.0666667	0	1.61111	2	0.00437637	0.806452	1.31579	No
chr8_141799572-141900868	PTK2	private	39	0.65	1.35381	0.783784	0	0	0	0	No
chr14_75576387-75577074	NEK9	shared	26	0.433333	1.20833	0.872685	11	0.02407	1.17302	0.717703	No
chr22_22153300-22162135	MAPK1	shared	7	0.116667	1.12987	0.920635	94	0.205689	0.974832	1.04106	No
chr6_9769163-9819657	OFCC1	shared	2	0.0333333	0	1.61111	2	0.00437637	0.806452	1.31579	No
chr5_132227855-132232932	AFF4	shared	7	0.116667	0.878788	1.07407	6	0.0131291	1.07527	0.877193	No
chr18_2890558-2892484	EMILIN2	shared	4	0.0666667	0.659091	1.20833	2	0.00437637	0	2.63158	No
chr6_16658006-16753578	ATXN1	private	4	0.0666667	0.659091	1.20833	0	0	0	0	No
chr8_37720254-37735069	RAB11FIP1	shared	14	0.233333	0.564935	1.26587	31	0.0678337	1.07527	0.877193	No
chr20_36685933-36694658	RPRD1B	shared	38	0.633333	0.832536	1.10234	134	0.293217	0.933786	1.10803	No
chr2_214012431-214014971	IKZF2	shared	6	0.1	0	1.61111	3	0.00656455	0	2.63158	No
chr14_97299803-97327072	VRK1	shared	56	0.933333	0.976431	1.0144	261	0.571116	0.960211	1.06492	No
chr1_247302017-247323115	ZNF124	private	44	0.733333	1.10359	0.936693	0	0	0	0	No
chr22_46780439-46785396	CELSR1	private	7	0.116667	1.12987	0.920635	0	0	0	0	No
chr3_24270428-24378862	THRB	private	11	0.183333	1.05455	0.966667	0	0	0	0	No
chr11_66589113-66595835	C11orf80	shared	4	0.0666667	1.31818	0.805556	9	0.0196937	0.896057	1.16959	No
chr5_38991050-39021238	RICTOR	shared	24	0.4	1.14625	0.910628	55	0.12035	1.11663	0.809717	No
chr11_85961337-85967554	EED	shared	8	0.133333	0.753247	1.15079	60	0.131291	1.05673	0.907441	No
chr12_69222550-69230529	MDM2	shared	13	0.216667	1.21678	0.867521	58	0.126915	0.848896	1.24654	No
chr16_53189837-53191453	CHD9	shared	34	0.566667	1.19835	0.878788	88	0.19256	1.08777	0.856793	No
chr2_190656515-190682906	PMS1	shared	46	0.766667	1.05455	0.966667	231	0.50547	1.05158	0.915836	No
chr4_103610730-103612114	MANBA	shared	6	0.1	0	1.61111	18	0.0393873	0.716846	1.46199	No
chr21_38126480-38139586	HLCS	private	5	0.0833333	1.58182	0.644444	0	0	0	0	No
chr2_203818727-203820481	CARF	shared	16	0.266667	1.15341	0.90625	18	0.0393873	1.07527	0.877193	No
chr3_174814579-175042114	NAALADL2	private	2	0.0333333	1.31818	0.805556	0	0	0	0	No
chr8_116599227-116635985	TRPS1	private	2	0.0333333	1.31818	0.805556	0	0	0	0	No
chr18_55328405-55329847	ATP8B1	shared	2	0.0333333	1.31818	0.805556	4	0.00875274	1.20968	0.657895	No
chrX_36116909-36122808	CHDC2	shared	6	0.1	0	1.61111	11	0.02407	0.439883	1.91388	No
chr1_17907047-17914974	ARHGEF10L	shared	19	0.316667	1.38756	0.763158	2	0.00437637	0	2.63158	No
chr3_57643406-57658165	DENND6A	private	19	0.316667	1.17172	0.895062	0	0	0	0	No
chr7_158566031-158591763	ESYT2	private	27	0.45	1.17172	0.895062	0	0	0	0	No
chr17_58538023-58539422	APPBP2	shared	23	0.383333	1.14625	0.910628	48	0.105033	1.15708	0.743707	No
chr2_219520872-219521186	ZNF142	private	3	0.05	0.878788	1.07407	0	0	0	0	No
chr17_65906992-65909303	BPTF	shared	4	0.0666667	1.31818	0.805556	48	0.105033	0.873656	1.20614	No
chr1_15964801-15970145	DDI2	shared	35	0.583333	1.24064	0.852941	159	0.347921	1.05419	0.911593	No
chr2_111302645-111303208	RGPD6	private	40	0.666667	1.01399	0.991453	0	0	0	0	No
chr9_33996220-34017187	UBAP2	shared	23	0.383333	1.37549	0.770531	32	0.0700219	1.04058	0.933786	No
chr16_3586121-3586994	CLUAP1	private	2	0.0333333	2.63636	0	0	0	0	0	No
chr1_205693053-205698749	NUCKS1	private	9	0.15	1.46465	0.716049	0	0	0	0	No
chr1_179631238-179638539	TDRD5	shared	10	0.166667	0.292929	1.4321	8	0.0175055	0.604839	1.64474	No
chr3_71090478-71102924	FOXP1	shared	39	0.65	0.997543	1.0015	324	0.708972	0.958612	1.06753	No
chr1_62321701-62350080	INADL	shared	4	0.0666667	1.31818	0.805556	33	0.0722101	0.907258	1.15132	No
chr15_36983885-37002162	C15orf41	shared	4	0.0666667	0	1.61111	5	0.0109409	1.29032	0.526316	No
chr3_141772956-141820683	TFDP2	private	18	0.3	1.5508	0.663399	0	0	0	0	No
chr3_169863210-169867032	PHC3	shared	53	0.883333	1.08556	0.947712	365	0.798687	1.00189	0.996921	No
chr7_140439611-140508795	BRAF	private	12	0.2	0.878788	1.07407	0	0	0	0	No
chr7_33060883-33063720	NT5C3A	private	7	0.116667	0.376623	1.38095	0	0	0	0	No
chr11_67953247-67957619	SUV420H1	shared	3	0.05	0	1.61111	5	0.0109409	1.29032	0.526316	No
chr8_101642554-101648239	SNX31	shared	4	0.0666667	0.659091	1.20833	5	0.0109409	0.967742	1.05263	No
chr4_48686689-48689177	FRYL	shared	4	0.0666667	0.659091	1.20833	3	0.00656455	0	2.63158	No
chr16_4950830-4951090	PPL	private	3	0.05	0	1.61111	0	0	0	0	No
chr4_100054705-100125588	RP11-696N14.1	shared	5	0.0833333	2.10909	0.322222	3	0.00656455	1.07527	0.877193	No
chr7_87593948-87607727	ADAM22	shared	15	0.25	0.188312	1.49603	11	0.02407	0.733138	1.43541	No
chr9_85605305-85640836	RASEF	shared	7	0.116667	0.376623	1.38095	5	0.0109409	0.967742	1.05263	No
chr18_29866993-29868166	GAREM	shared	7	0.116667	1.12987	0.920635	15	0.0328228	0.645161	1.57895	No
chr18_60206913-60242783	ZCCHC2	shared	2	0.0333333	0	1.61111	5	0.0109409	0.645161	1.57895	No
chr1_76205664-76216231	ACADM	shared	13	0.216667	1.01399	0.991453	16	0.0350109	0.907258	1.15132	No
chr12_28458581-28460682	CCDC91	shared	47	0.783333	1.05455	0.966667	4	0.00875274	0.806452	1.31579	No
chr8_124089350-124121860	TBC1D31	shared	10	0.166667	1.17172	0.895062	9	0.0196937	1.07527	0.877193	No
chr8_42761315-42798588	HOOK3	shared	36	0.6	1.20519	0.874603	154	0.33698	1.02542	0.958522	No
chr15_75219106-75221573	COX5A	shared	21	0.35	0.922727	1.04722	12	0.0262582	0.94086	1.09649	No
chr1_67356836-67371058	WDR78	shared	50	0.833333	1.09848	0.939815	162	0.354486	1.17115	0.720751	No
chr16_17352844-17353355	XYLT1	shared	11	0.183333	1.19835	0.878788	34	0.0743982	0.85389	1.23839	No
chr4_52729602-52758017	DCUN1D4	shared	46	0.766667	1.07851	0.95202	146	0.319475	0.990783	1.01504	No
chr14_71492833-71502874	PCNX	shared	10	0.166667	1.31818	0.805556	27	0.059081	1.19474	0.682261	No
chr20_58755107-58755971	RP5-1043L13.1	shared	11	0.183333	0.479339	1.31818	15	0.0328228	1.07527	0.877193	No
chr12_70953122-70975082	PTPRB	private	2	0.0333333	1.31818	0.805556	0	0	0	0	No
chrX_36197461-36223227	not_annotated	private	2	0.0333333	0	1.61111	0	0	0	0	No
chr5_124036706-124036962	ZNF608	shared	24	0.4	1.43802	0.732323	10	0.0218818	1.45161	0.263158	No
chr17_45447802-45507327	EFCAB13	shared	5	0.0833333	0.659091	1.20833	22	0.04814	1.24633	0.598086	No
chr5_73136304-73136585	ARHGEF28	shared	28	0.466667	1.26936	0.835391	24	0.0525164	1.26227	0.572082	Yes
chr3_8977554-8990254	RAD18	private	5	0.0833333	0	1.61111	0	0	0	0	No
chr10_99922639-99969656	R3HCC1L	private	2	0.0333333	0	1.61111	0	0	0	0	No
chr15_85610244-85626875	PDE8A	shared	11	0.183333	0.719008	1.17172	31	0.0678337	1.12903	0.789474	No
chr22_28306951-28310335	PITPNB	private	23	0.383333	0.958678	1.02525	0	0	0	0	No
chr2_64083439-64085070	UGP2	shared	40	0.666667	0.901914	1.05994	67	0.146608	0.890708	1.17832	No
chrX_67731690-67742759	YIPF6	shared	2	0.0333333	0	1.61111	24	0.0525164	0.701262	1.48741	No
chr6_10702601-10702872	PAK1IP1	shared	3	0.05	1.75758	0.537037	21	0.0459519	0.998464	1.00251	No
chr2_201721404-201721708	CLK1	shared	39	0.65	0.997543	1.0015	26	0.0568928	0.930521	1.11336	Yes
chr5_68862793-68864034	GTF2H2C	private	2	0.0333333	2.63636	0	0	0	0	0	No
chr2_203817281-203818857	CARF	shared	11	0.183333	1.31818	0.805556	4	0.00875274	1.20968	0.657895	No
chr3_127980970-127983624	EEFSEC	shared	30	0.5	0.966667	1.02037	10	0.0218818	0.645161	1.57895	No
chr15_80412669-80415142	ZFAND6	shared	58	0.966667	1.03571	0.978175	2	0.00437637	0.806452	1.31579	No
chr18_55352303-55362764	ATP8B1	shared	5	0.0833333	2.10909	0.322222	5	0.0109409	0.645161	1.57895	No
chr14_32559707-32586493	ARHGAP5	private	58	0.966667	1.03571	0.978175	0	0	0	0	No
chr7_107002477-107013205	COG5	private	8	0.133333	0.329545	1.40972	0	0	0	0	No
chr2_109408130-109421464	CCDC138	private	2	0.0333333	1.31818	0.805556	0	0	0	0	No
chr4_140314744-140325644	NAA15	private	3	0.05	1.75758	0.537037	0	0	0	0	No
chr10_128768965-128810638	DOCK1	shared	6	0.1	0.878788	1.07407	17	0.0371991	0.664137	1.54799	No
chr15_44620882-44630515	CASC4	private	18	0.3	1.17172	0.895062	0	0	0	0	No
chr15_93496586-93499879	CHD2	shared	17	0.283333	1.39572	0.75817	5	0.0109409	0.645161	1.57895	No
chr9_103082546-103111654	TEX10	shared	9	0.15	0.988636	1.00694	16	0.0350109	1.20968	0.657895	No
chr4_110412482-110437796	SEC24B	shared	3	0.05	0.878788	1.07407	2	0.00437637	1.6129	0	No
chr7_90355880-90419967	CDK14	shared	3	0.05	0.878788	1.07407	7	0.0153173	0.460829	1.8797	No
chr3_184654033-184689540	VPS8	shared	6	0.1	1.31818	0.805556	3	0.00656455	1.07527	0.877193	No
chr7_102412855-102427916	FAM185A	private	2	0.0333333	2.63636	0	0	0	0	0	No
chr9_74838035-74846097	GDA	private	2	0.0333333	0	1.61111	0	0	0	0	No
chr4_38055819-38104778	TBC1D1	shared	32	0.533333	1.19062	0.883513	96	0.210066	1.0017	0.99723	No
chr3_65415194-65428524	MAGI1	shared	23	0.383333	0.753247	1.15079	163	0.356674	1.05189	0.915332	No
chr1_203680004-203691817	ATP2B4	shared	7	0.116667	0.753247	1.15079	9	0.0196937	1.25448	0.584795	No
chr12_19615443-19626289	AEBP2	shared	37	0.616667	1.05455	0.966667	161	0.352298	1.10951	0.821321	No
chr1_151288048-151288985	PI4KB	shared	37	0.616667	0.828571	1.10476	45	0.0984683	0.900225	1.16279	No
chr10_96018556-96018907	PLCE1	shared	21	0.35	1.25541	0.843915	60	0.131291	0.984144	1.02587	No
chr10_43650344-43654379	CSGALNACT2	shared	18	0.3	1.39572	0.75817	23	0.0503282	1.05189	0.915332	No
chr1_24140679-24147083	HMGCL	shared	27	0.45	0.912587	1.05342	17	0.0371991	1.04364	0.928793	No
chr1_225266908-225284941	DNAH14	shared	4	0.0666667	0.659091	1.20833	30	0.0656455	1.15207	0.75188	No
chr12_116668237-116675510	MED13L	shared	32	0.533333	0.935484	1.03943	30	0.0656455	1.02151	0.964912	No
chr13_20439610-20530751	snoU13	private	3	0.05	0	1.61111	0	0	0	0	No
chr1_8601272-8674745	RERE	shared	40	0.666667	1.28438	0.826211	33	0.0722101	1.00806	0.986842	No
chr1_171492359-171496983	PRRC2C	shared	18	0.3	0.878788	1.07407	4	0.00875274	0.806452	1.31579	No
chr17_11958205-11984847	MAP2K4	private	14	0.233333	1.12987	0.920635	0	0	0	0	No
chr11_85701292-85742653	PICALM	shared	18	0.3	0.585859	1.25309	7	0.0153173	1.07527	0.877193	No
chr8_141803452-141900868	PTK2	private	3	0.05	1.31818	0.805556	0	0	0	0	No
chr1_14104912-14109326	PRDM2	private	9	0.15	0.585859	1.25309	0	0	0	0	No
chr9_35546426-35548532	RUSC2	private	9	0.15	1.17172	0.895062	0	0	0	0	No
chr10_21246659-21250708	NEBL	shared	7	0.116667	0.439394	1.34259	24	0.0525164	0.806452	1.31579	No
chr19_41089303-41089623	SHKBP1	shared	50	0.833333	0.988636	1.00694	31	0.0678337	0.780437	1.35823	No
chr6_130505247-130505768	SAMD3	shared	8	0.133333	0.753247	1.15079	3	0.00656455	0.537634	1.75439	No
chr14_21698477-21702388	HNRNPC	private	48	0.8	0.988636	1.00694	0	0	0	0	No
chr1_8672104-8684439	RERE	private	2	0.0333333	1.31818	0.805556	0	0	0	0	No
chr6_158994451-159010814	TMEM181	shared	31	0.516667	1.14242	0.912963	29	0.0634573	1.05673	0.907441	No
chr6_84894904-84896341	KIAA1009	shared	12	0.2	1.43802	0.732323	36	0.0787746	0.761649	1.38889	No
chr10_4872866-4932115	AKR1E2	shared	6	0.1	1.31818	0.805556	3	0.00656455	0	2.63158	No
chr4_38037208-38051519	TBC1D1	shared	8	0.133333	1.50649	0.690476	15	0.0328228	0.752688	1.40351	No
chr10_128768965-128926028	DOCK1	private	57	0.95	1.05455	0.966667	0	0	0	0	No
chr7_91924202-91957214	ANKIB1	shared	55	0.916667	0.994854	1.00314	187	0.40919	1.08408	0.862813	No
chr18_29210921-29238052	B4GALT6	private	2	0.0333333	1.31818	0.805556	0	0	0	0	No
chr13_21742126-21742538	SKA3	shared	20	0.333333	0.527273	1.28889	23	0.0503282	0.280505	2.17391	Yes
chr9_16435552-16437522	BNC2	shared	7	0.116667	1.31818	0.805556	4	0.00875274	1.20968	0.657895	No
chr8_141745349-141762415	PTK2	shared	13	0.216667	1.62238	0.619658	178	0.389497	1.02555	0.958321	No
chr10_33093942-33113532	C10ORF68	shared	8	0.133333	0.988636	1.00694	42	0.0919037	1.11367	0.814536	No
chr3_9711115-9712854	MTMR14	private	5	0.0833333	0.527273	1.28889	0	0	0	0	No
chr22_46189424-46202902	ATXN10	shared	33	0.55	1.44575	0.727599	46	0.100656	1.12202	0.800915	No
chr2_100029192-100052403	REV1	shared	10	0.166667	1.17172	0.895062	27	0.059081	1.05459	0.910931	No
chr12_69218142-69218431	MDM2	shared	2	0.0333333	0	1.61111	3	0.00656455	1.07527	0.877193	No
chr1_51032748-51061888	FAF1	shared	10	0.166667	0.292929	1.4321	42	0.0919037	0.806452	1.31579	No
chr17_73038275-73038754	ATP5H	private	6	0.1	1.75758	0.537037	0	0	0	0	No
chr5_128440648-128442755	ISOC1	shared	14	0.233333	1.01399	0.991453	21	0.0459519	0.844854	1.25313	No
chr10_15858833-15885271	FAM188A	shared	3	0.05	0.878788	1.07407	6	0.0131291	1.6129	0	No
chr11_85685750-85695016	PICALM	shared	33	0.55	0.90625	1.05729	10	0.0218818	1.45161	0.263158	No
chr12_100598717-100599522	ACTR6	shared	8	0.133333	0.376623	1.38095	21	0.0459519	0.921659	1.12782	No
chr3_169694733-169706147	SEC62	shared	23	0.383333	1.12987	0.920635	92	0.201313	1.06923	0.887049	No
chr2_190656515-190670480	PMS1	shared	7	0.116667	1.12987	0.920635	28	0.0612691	0.776583	1.36452	No
chr8_101624227-101648239	SNX31	shared	7	0.116667	1.88312	0.460317	7	0.0153173	1.15207	0.75188	No
chr1_21071236-21107033	HP1BP3	private	12	0.2	0.719008	1.17172	0	0	0	0	No
chr2_37543379-37544322	PRKD3	shared	36	0.6	1.00802	0.995098	177	0.387309	1.0069	0.988744	No
chrX_13762533-13767652	OFD1	private	3	0.05	0	1.61111	0	0	0	0	No
chr14_35062250-35078948	SNX6	private	8	0.133333	0.988636	1.00694	0	0	0	0	No
chr10_103432671-103436193	FBXW4	shared	17	0.283333	0.659091	1.20833	19	0.0415755	1.13852	0.773994	Yes
chr7_6859396-6862991	CCZ1B	private	9	0.15	0.585859	1.25309	0	0	0	0	No
chr20_6077548-6078278	FERMT1	shared	11	0.183333	0.479339	1.31818	47	0.102845	1.01683	0.97254	No
chr11_9451220-9452550	IPO7	private	14	0.233333	0.941558	1.03571	0	0	0	0	No
chr5_172535626-172550205	CREBRF	shared	5	0.0833333	1.58182	0.644444	19	0.0415755	1.2334	0.619195	No
chr11_18305341-18307006	HPS5	shared	4	0.0666667	0	1.61111	9	0.0196937	1.43369	0.292398	No
chr15_64791491-64792365	ZNF609	shared	59	0.983333	1.01754	0.989279	400	0.875274	1.02751	0.955116	No
chr19_11835008-11836142	ZNF823	private	18	0.3	1.08556	0.947712	0	0	0	0	No
chr6_47575662-47580272	CD2AP	shared	34	0.566667	1.27824	0.829966	8	0.0175055	1.20968	0.657895	No
chr15_72810407-72848248	ARIH1	shared	18	0.3	1.17172	0.895062	13	0.0284464	1.48883	0.202429	No
chr17_34864900-34867294	MYO19	private	17	0.283333	1.08556	0.947712	0	0	0	0	Yes
chr9_37126308-37147442	ZCCHC7	shared	22	0.366667	1.38095	0.767196	57	0.124726	1.03687	0.93985	No
chr7_42187824-42188067	GLI3	shared	3	0.05	0	1.61111	6	0.0131291	0.806452	1.31579	No
chr8_72964773-72988862	RP11-383H13.1	private	2	0.0333333	1.31818	0.805556	0	0	0	0	No
chr7_11101417-11151094	PHF14	shared	12	0.2	0.878788	1.07407	9	0.0196937	0.179211	2.33918	No
chr12_96692646-96694138	CDK17	shared	16	0.266667	1.40606	0.751852	13	0.0284464	0.992556	1.01215	No
chr9_114842353-114860942	SUSD1	shared	8	0.133333	1.31818	0.805556	24	0.0525164	1.27688	0.548246	No
chr18_56601664-56621031	ZNF532	private	16	0.266667	1.15341	0.90625	0	0	0	0	No
chr7_35006505-35013217	DPY19L1	private	9	0.15	0.878788	1.07407	0	0	0	0	No
chrX_76907603-76912143	ATRX	shared	17	0.283333	1.48295	0.704861	34	0.0743982	1.2334	0.619195	No
chr3_12641189-12645788	RAF1	private	2	0.0333333	2.63636	0	0	0	0	0	No
chr6_158850767-158852695	TULP4	shared	9	0.15	0.878788	1.07407	25	0.0547046	0.953079	1.07656	No
chr17_54926056-54933986	DGKE	shared	27	0.45	1.07407	0.954733	86	0.188184	1.10149	0.834403	No
chr18_9524591-9525849	RALBP1	private	50	0.833333	1.02226	0.986395	0	0	0	0	No
chr5_132426884-132428481	HSPA4	shared	24	0.4	1.26087	0.84058	31	0.0678337	1.2487	0.594228	No
chr6_107016346-107016846	AIM1	shared	3	0.05	0.878788	1.07407	20	0.0437637	1.04839	0.921053	No
chr8_124089350-124117704	TBC1D31	shared	26	0.433333	0.949091	1.03111	58	0.126915	1.01868	0.969529	No
chr17_49340634-49346265	UTP18	shared	56	0.933333	1.07407	0.954733	161	0.352298	1.01062	0.982678	No
chr6_16586010-16753578	ATXN1	private	5	0.0833333	1.31818	0.805556	0	0	0	0	No
chr13_41826780-41828756	MTRF1	shared	11	0.183333	1.31818	0.805556	7	0.0153173	1.6129	0	No
chr6_36492117-36507981	STK38	shared	13	0.216667	1.09848	0.939815	48	0.105033	1.31048	0.493421	No
chr1_20063864-20082259	TMCO4	private	2	0.0333333	0	1.61111	0	0	0	0	No
chr2_165548730-165552343	COBLL1	shared	14	0.233333	1.50649	0.690476	13	0.0284464	0.868486	1.21457	No
chr21_32554737-32567621	TIAM1	shared	6	0.1	0.527273	1.28889	16	0.0350109	0.907258	1.15132	No
chr17_27975161-27977818	SSH2	shared	10	0.166667	0.790909	1.12778	37	0.0809628	0.828248	1.28023	No
chr3_43640023-43647355	ANO10	private	9	0.15	0.585859	1.25309	0	0	0	0	No
chr1_151060665-151090615	GABPB2	shared	11	0.183333	0.958678	1.02525	41	0.0897155	0.992556	1.01215	No
chr13_20625572-20641530	ZMYM2	shared	19	0.316667	0.878788	1.07407	133	0.291028	1.03423	0.944154	No
chr1_14042035-14068652	PRDM2	shared	12	0.2	0.878788	1.07407	10	0.0218818	0.645161	1.57895	No
chr6_3410421-3416089	SLC22A23	private	11	0.183333	0.479339	1.31818	0	0	0	0	No
chr12_116534473-116549317	MED13L	shared	36	0.6	0.775401	1.13725	18	0.0393873	0.907258	1.15132	No
chr16_66764014-66766408	DYNC1LI2	shared	20	0.333333	1.2488	0.847953	31	0.0678337	1.00111	0.998185	No
chr10_112356155-112358048	SMC3	shared	47	0.783333	0.974308	1.0157	118	0.258206	1.00982	0.983982	No
chr11_107260799-107263621	CWF19L2	shared	13	0.216667	1.01399	0.991453	3	0.00656455	1.6129	0	No
chr3_47719687-47727660	SMARCC1	shared	11	0.183333	1.19835	0.878788	17	0.0371991	0.759013	1.39319	No
chr4_38037208-38104778	TBC1D1	shared	5	0.0833333	1.05455	0.966667	14	0.0306346	0.691244	1.50376	No
chr5_153413350-153414527	FAM114A2	shared	44	0.733333	1.25541	0.843915	142	0.310722	1.16036	0.738357	No
chr7_129760588-129762042	KLHDC10	shared	36	0.6	1.08556	0.947712	175	0.382932	1.10357	0.831025	No
chr6_35825037-35858790	SRPK1	shared	4	0.0666667	0	1.61111	8	0.0175055	1.20968	0.657895	No
chr9_4286037-4286523	GLIS3	shared	16	0.266667	0.70303	1.18148	13	0.0284464	0.744417	1.417	No
chr2_36623756-36691798	CRIM1	shared	11	0.183333	0.719008	1.17172	3	0.00656455	0	2.63158	No
chrX_10491131-10535643	MID1	shared	38	0.633333	1.17943	0.890351	242	0.52954	0.939159	1.09927	No
chr7_74143123-74149874	GTF2I	private	8	0.133333	1.64773	0.604167	0	0	0	0	No
chr12_69109406-69119576	NUP107	private	4	0.0666667	0	1.61111	0	0	0	0	No
chr2_86088303-86090608	ST3GAL5	shared	33	0.55	1.3607	0.77957	74	0.161926	1.14892	0.75703	No
chr1_208383624-208391347	PLXNA2	shared	5	0.0833333	0	1.61111	38	0.083151	1.06112	0.900277	No
chr1_92798947-92811471	RPAP2	shared	16	0.266667	1.05455	0.966667	27	0.059081	1.07527	0.877193	No
chr8_15508205-15531345	TUSC3	shared	15	0.25	1.50649	0.690476	21	0.0459519	1.07527	0.877193	No
chr6_42235891-42237586	TRERF1	shared	10	0.166667	1.31818	0.805556	20	0.0437637	1.12903	0.789474	No
chr12_28408513-28544344	CCDC91	private	18	0.3	1.02525	0.984568	0	0	0	0	No
chr16_70292882-70296427	AARS	shared	3	0.05	0.878788	1.07407	17	0.0371991	1.00806	0.986842	No
chr1_94360169-94363454	GCLM	private	4	0.0666667	0.659091	1.20833	0	0	0	0	No
chrY_21749095-21749393	TXLNG2P	shared	36	0.6	0.979221	1.0127	82	0.179431	1.02823	0.953947	No
chr13_96409897-96416207	DNAJC3	shared	47	0.783333	0.937374	1.03827	134	0.293217	0.965298	1.05662	No
chr2_168920009-168986268	STK39	shared	43	0.716667	1.31818	0.805556	100	0.218818	1.11916	0.805585	No
chr11_30516842-30602041	MPPED2	shared	6	0.1	0.527273	1.28889	13	0.0284464	0.992556	1.01215	No
chr1_21071236-21100103	HP1BP3	private	9	0.15	0.292929	1.4321	0	0	0	0	No
chr18_76953182-76974038	ATP9B	shared	21	0.35	1.00433	0.997354	45	0.0984683	1.06305	0.897129	No
chr1_151139409-151139890	SCNM1	shared	30	0.5	1.09091	0.944444	147	0.321663	1.08263	0.865177	No
chr17_7402357-7402810	POLR2A	shared	25	0.416667	0.878788	1.07407	32	0.0700219	0.832466	1.27334	No
chr3_172080422-172098883	FNDC3B	shared	6	0.1	1.31818	0.805556	13	0.0284464	0.744417	1.417	No
chr17_75398140-75398785	2009-09-01	shared	46	0.766667	1.11313	0.930864	44	0.0962801	1.05026	0.917993	No
chr12_111991961-111993723	ATXN2	shared	26	0.433333	1.16	0.902222	22	0.04814	1.02639	0.956938	No
chr16_21973780-21987564	UQCRC2	shared	21	0.35	1.00433	0.997354	8	0.0175055	0.604839	1.64474	No
chr5_36211945-36227667	NADK2	shared	6	0.1	0.878788	1.07407	9	0.0196937	1.07527	0.877193	No
chr18_56363597-56367823	MALT1	shared	27	0.45	1.26936	0.835391	10	0.0218818	0.896057	1.16959	No
chr8_124089350-124096580	TBC1D31	shared	16	0.266667	0.70303	1.18148	5	0.0109409	0.967742	1.05263	No
chr3_119219541-119222868	TIMMDC1	shared	50	0.833333	1.07607	0.953515	131	0.286652	1.07107	0.884046	No
chr3_27490141-27493989	SLC4A7	shared	26	0.433333	0.912587	1.05342	32	0.0700219	0.907258	1.15132	No
chr4_140046317-140060651	ELF2	shared	25	0.416667	0.659091	1.20833	23	0.0503282	0.806452	1.31579	No
chr8_48320422-48353104	SPIDR	shared	17	0.283333	0.465241	1.3268	8	0.0175055	0.604839	1.64474	No
chr10_27453992-27454468	MASTL	shared	14	0.233333	1.01399	0.991453	43	0.0940919	1.02282	0.962773	Yes
chr7_140055467-140069482	SLC37A3	shared	6	0.1	0.878788	1.07407	2	0.00437637	1.6129	0	No
chr18_55833019-55919286	NEDD4L	shared	13	0.216667	0.608392	1.23932	10	0.0218818	1.29032	0.526316	No
chr8_56695306-56708711	TGS1	shared	16	0.266667	1.05455	0.966667	10	0.0218818	1.07527	0.877193	No
chr22_46085591-46136418	ATXN10	shared	18	0.3	0.930481	1.04248	26	0.0568928	0.682382	1.51822	No
chr3_176782707-176816329	TBL1XR1	shared	9	0.15	1.46465	0.716049	4	0.00875274	1.20968	0.657895	No
chr8_42183487-42186732	IKBKB	shared	47	0.783333	1.11313	0.930864	76	0.166302	1.10357	0.831025	No
chr19_52887101-52888577	ZNF880	private	7	0.116667	0.753247	1.15079	0	0	0	0	No
chr1_245006436-245012158	HNRNPU-AS1	private	4	0.0666667	0	1.61111	0	0	0	0	No
chr1_8601272-8684439	RERE	private	6	0.1	0.878788	1.07407	0	0	0	0	No
chr16_19063007-19068019	TMC7	shared	4	0.0666667	1.97727	0.402778	15	0.0328228	1.4977	0.18797	No
chr7_17885217-17890587	SNX13	shared	21	0.35	0.659091	1.20833	87	0.190372	0.956489	1.07099	No
chr6_47541799-47549801	CD2AP	shared	25	0.416667	0.843636	1.09556	25	0.0547046	1.12202	0.800915	No
chr2_208841374-208842310	PLEKHM3	shared	49	0.816667	1.06576	0.959811	98	0.214442	1.00806	0.986842	No
chr19_47767859-47768203	CCDC9	shared	30	0.5	0.818182	1.11111	226	0.49453	0.988085	1.01944	No
chr16_87782278-87795646	KLHDC4	shared	7	0.116667	0.376623	1.38095	11	0.02407	0.879765	1.19617	No
chr15_31200320-31206294	FAN1	shared	5	0.0833333	1.05455	0.966667	4	0.00875274	1.6129	0	No
chr8_54723723-54742093	ATP6V1H	shared	6	0.1	1.31818	0.805556	11	0.02407	0.716846	1.46199	No
chr12_72163579-72167802	RAB21	shared	18	0.3	1.02525	0.984568	15	0.0328228	1.1828	0.701754	No
chr1_19519926-19523759	UBR4	private	2	0.0333333	1.31818	0.805556	0	0	0	0	No
chr3_180665652-180667131	FXR1	shared	5	0.0833333	1.31818	0.805556	4	0.00875274	0.403226	1.97368	No
chr11_118352429-118353210	KMT2A	shared	6	0.1	1.31818	0.805556	5	0.0109409	1.29032	0.526316	No
chr11_102233626-102239279	BIRC2	shared	34	0.566667	1.15341	0.90625	4	0.00875274	0.806452	1.31579	No
chr11_70265851-70266616	CTTN	shared	4	0.0666667	1.97727	0.402778	20	0.0437637	0.848896	1.24654	No
chr4_148778703-148803083	ARHGAP10	shared	54	0.9	0.963287	1.02244	109	0.238512	0.955795	1.07212	No
chr6_42941740-42942776	PEX6	shared	30	0.5	0.636364	1.22222	23	0.0503282	0.806452	1.31579	No
chr15_80390757-80415142	ZFAND6	private	40	0.666667	1.21678	0.867521	0	0	0	0	No
chr18_29218606-29246335	B4GALT6	shared	16	0.266667	1.64773	0.604167	22	0.04814	0.691244	1.50376	No
chr10_120488806-120489922	CACUL1	shared	10	0.166667	1.05455	0.966667	7	0.0153173	0.691244	1.50376	No
chr2_215632205-215661841	BARD1	shared	15	0.25	1.12987	0.920635	8	0.0175055	0.604839	1.64474	No
chr4_87679412-87689129	PTPN13	shared	5	0.0833333	1.97727	0.402778	6	0.0131291	1.07527	0.877193	No
chr3_40502897-40503739	RPL14	private	22	0.366667	0.878788	1.07407	0	0	0	0	No
chr7_104702610-104722244	KMT2E	shared	32	0.533333	0.85044	1.0914	62	0.135667	1.04839	0.921053	No
chr14_91947919-91952074	SMEK1	shared	40	0.666667	1.17943	0.890351	34	0.0743982	0.928641	1.11643	No
chr8_29959413-29962002	LEPROTL1	shared	31	0.516667	1.18182	0.888889	126	0.275711	1.2064	0.663243	No
chr5_122881110-122893258	CSNK1G3	shared	59	0.983333	1.01754	0.989279	188	0.411379	1.11663	0.809717	No
chr1_150997086-150998149	PRUNE	shared	35	0.583333	1.11846	0.927609	14	0.0306346	1.11663	0.809717	No
chr10_70123346-70123870	RUFY2	shared	14	0.233333	1.41958	0.74359	4	0.00875274	1.20968	0.657895	No
chr12_50488219-50490755	SMARCD1	shared	15	0.25	1.2303	0.859259	28	0.0612691	1.07527	0.877193	No
chr14_56114742-56115588	KTN1	shared	26	0.433333	1.11538	0.929487	4	0.00875274	1.6129	0	No
chr1_91403041-91406866	ZNF644	shared	10	0.166667	0.527273	1.28889	5	0.0109409	0.967742	1.05263	No
chr1_23376879-23385660	KDM1A	shared	7	0.116667	0.376623	1.38095	4	0.00875274	1.6129	0	No
chr15_52073240-52075025	TMOD2	shared	7	0.116667	1.12987	0.920635	41	0.0897155	1.02282	0.962773	No
chr22_28910744-28915308	TTC28	shared	10	0.166667	0.292929	1.4321	26	0.0568928	0.682382	1.51822	No
chr5_64747301-64769779	ADAMTS6	shared	5	0.0833333	0	1.61111	15	0.0328228	0.537634	1.75439	No
chr13_42335263-42393522	VWA8	shared	5	0.0833333	2.10909	0.322222	30	0.0656455	1.29032	0.526316	Yes
chr17_18768781-18769265	PRPSAP2	shared	18	0.3	1.39572	0.75817	14	0.0306346	1.4977	0.18797	No
chr11_117150623-117150975	RNF214	shared	23	0.383333	1.31818	0.805556	99	0.21663	1.04756	0.922409	No
chr3_33109721-33110462	GLB1	shared	20	0.333333	0.263636	1.45	2	0.00437637	1.6129	0	No
chr19_20718855-20728782	ZNF737	shared	11	0.183333	1.67769	0.585859	62	0.135667	1.01148	0.981267	No
chr16_23113639-23120102	USP31	shared	10	0.166667	1.31818	0.805556	16	0.0350109	0.806452	1.31579	No
chr12_124904502-124922542	NCOR2	shared	7	0.116667	1.50649	0.690476	43	0.0940919	1.30568	0.501253	No
chr16_53288349-53308214	CHD9	shared	24	0.4	1.49012	0.700483	110	0.2407	1.17576	0.713232	No
chr1_59787207-59844509	FGGY	shared	31	0.516667	0.966667	1.02037	122	0.266958	1.04839	0.921053	No
chr9_20819794-20874806	FOCAD	shared	7	0.116667	1.50649	0.690476	2	0.00437637	0.806452	1.31579	No
chr3_196831773-196846401	DLG1	shared	25	0.416667	0.632727	1.22444	22	0.04814	0.564516	1.71053	No
chr12_88500451-88500875	CEP290	private	9	0.15	0.585859	1.25309	0	0	0	0	No
chr1_204082042-204083733	SOX13	shared	16	0.266667	1.40606	0.751852	42	0.0919037	1.16935	0.723684	No
chr6_88311501-88315739	ORC3	shared	3	0.05	0	1.61111	6	0.0131291	1.07527	0.877193	No
chr5_60768507-60768864	ZSWIM6	shared	20	0.333333	1.05455	0.966667	39	0.0853392	0.82713	1.28205	No
chr6_47501337-47512442	CD2AP	shared	3	0.05	0.878788	1.07407	2	0.00437637	0	2.63158	No
chr1_16528276-16529069	ARHGEF19	shared	19	0.316667	1.17172	0.895062	5	0.0109409	1.6129	0	No
chr5_179134132-179137066	CANX	shared	8	0.133333	1.31818	0.805556	5	0.0109409	0.645161	1.57895	No
chr2_68717321-68765359	APLF	shared	13	0.216667	1.75758	0.537037	51	0.111597	1.25806	0.578947	No
chr7_91621471-91632549	AKAP9	private	7	0.116667	1.12987	0.920635	0	0	0	0	No
chr3_174814579-174815081	NAALADL2	shared	18	0.3	1.24064	0.852941	59	0.129103	1.08504	0.861244	No
chr21_37619814-37620866	DOPEY2	shared	57	0.95	1.05455	0.966667	181	0.396061	0.996738	1.00532	No
chr9_33293677-33295425	NFX1	shared	3	0.05	1.31818	0.805556	4	0.00875274	1.6129	0	No
chr12_112370389-112381173	TMEM116	shared	7	0.116667	1.50649	0.690476	82	0.179431	1.05536	0.909682	No
chr6_170626457-170639638	FAM120B	shared	17	0.283333	1.39572	0.75817	83	0.181619	0.947581	1.08553	No
chr6_16326624-16328701	ATXN1	shared	36	0.6	1.1631	0.900327	170	0.371991	1.06891	0.887574	No
chr20_47708582-47711500	CSE1L	shared	14	0.233333	0.753247	1.15079	56	0.122538	0.950461	1.08083	No
chr22_38641940-38644025	TMEM184B	shared	4	0.0666667	0	1.61111	2	0.00437637	1.6129	0	No
chr9_114860749-114905903	SUSD1	shared	2	0.0333333	1.31818	0.805556	4	0.00875274	0.403226	1.97368	No
chr1_21076215-21100103	HP1BP3	shared	42	0.7	1.05455	0.966667	89	0.194748	0.996738	1.00532	No
chr8_71550049-71553285	LACTB2	shared	19	0.316667	0.732323	1.16358	4	0.00875274	0.806452	1.31579	No
chr6_161455290-161471011	MAP3K4	shared	16	0.266667	1.05455	0.966667	104	0.227571	0.980392	1.03199	No
chr17_45438743-45492285	EFCAB13	private	6	0.1	1.58182	0.644444	0	0	0	0	No
chr1_117944807-117963271	MAN1A2	shared	60	1	1	1	398	0.870897	0.994142	1.00956	No
chr1_47834140-47840965	CMPK1	private	20	0.333333	1.31818	0.805556	0	0	0	0	No
chr4_48371865-48385801	SLAIN2	shared	49	0.816667	1.06576	0.959811	264	0.577681	0.983933	1.02621	No
chr4_107092251-107133992	TBCK	shared	16	0.266667	0.70303	1.18148	20	0.0437637	1.04839	0.921053	No
chr5_38971978-38978752	RICTOR	shared	8	0.133333	1.31818	0.805556	7	0.0153173	1.15207	0.75188	No
chr1_155408117-155408859	ASH1L	shared	54	0.9	1.06469	0.96047	133	0.291028	1.03423	0.944154	No
chr9_19288593-19300329	DENND4C	shared	23	0.383333	1.19835	0.878788	67	0.146608	0.987	1.02121	No
chr7_72617462-72618644	RP11-396K3.1	private	18	0.3	1.24064	0.852941	0	0	0	0	No
chr10_5838725-5842668	GDI2	shared	5	0.0833333	0	1.61111	19	0.0415755	1.07527	0.877193	No
chr9_125042721-125054119	MRRF	shared	25	0.416667	1.20833	0.872685	3	0.00656455	1.07527	0.877193	No
chr13_41943225-41946966	NAA16	shared	17	0.283333	1.15341	0.90625	19	0.0415755	0.933786	1.10803	No
chr1_114377531-114397671	PTPN22	shared	9	0.15	1.31818	0.805556	16	0.0350109	1.31048	0.493421	No
chr1_215749243-215752480	KCTD3	shared	9	0.15	1.17172	0.895062	28	0.0612691	1.07527	0.877193	No
chr5_145176004-145205763	PRELID2	shared	34	0.566667	1.35813	0.781145	54	0.118162	1.00426	0.993049	No
chr17_57814813-57851246	VMP1	shared	4	0.0666667	0.659091	1.20833	4	0.00875274	1.6129	0	No
chr8_71126137-71128999	NCOA2	shared	55	0.916667	0.994854	1.00314	79	0.172867	1.04124	0.932712	No
chr4_151719232-151729550	LRBA	shared	12	0.2	1.09848	0.939815	14	0.0306346	0.921659	1.12782	No
chr9_140611077-140712590	EHMT1	private	14	0.233333	0.753247	1.15079	0	0	0	0	No
chr5_142434003-142437312	ARHGAP26	shared	27	0.45	1.01399	0.991453	8	0.0175055	1.6129	0	No
chr20_34300940-34313077	RBM39	shared	34	0.566667	1.11846	0.927609	3	0.00656455	1.07527	0.877193	No
chr6_146185523-146216113	SHPRH	shared	12	0.2	0.878788	1.07407	7	0.0153173	1.34409	0.438596	No
chr11_77330650-77340944	CLNS1A	private	26	0.433333	1.05455	0.966667	0	0	0	0	No
chr2_215617170-215661841	BARD1	shared	10	0.166667	0.585859	1.25309	2	0.00437637	1.6129	0	No
chr3_43341245-43345284	SNRK	shared	26	0.433333	1.16	0.902222	176	0.38512	0.973304	1.04356	No
chr9_37126308-37127260	ZCCHC7	shared	11	0.183333	2.39669	0.146465	18	0.0393873	1.34409	0.438596	No
chr12_104719114-104721449	TXNRD1	shared	2	0.0333333	0	1.61111	4	0.00875274	0.403226	1.97368	No
chr3_136117590-136141886	STAG1	private	11	0.183333	1.17172	0.895062	0	0	0	0	No
chr1_40306806-40323089	TRIT1	shared	7	0.116667	1.12987	0.920635	10	0.0218818	1.12903	0.789474	No
chr12_100166699-100200478	ANKS1B	private	2	0.0333333	0	1.61111	0	0	0	0	No
chr12_121706440-121708748	CAMKK2	private	8	0.133333	0.753247	1.15079	0	0	0	0	No
chr2_32703702-32707650	BIRC6	shared	4	0.0666667	0.659091	1.20833	21	0.0459519	1.01868	0.969529	No
chr15_90984737-90986710	IQGAP1	shared	37	0.616667	1.02525	0.984568	59	0.129103	1.11437	0.813397	No
chr2_231940224-231951895	PSMD1	shared	20	0.333333	1.45	0.725	18	0.0393873	0.85389	1.23839	No
chr22_36661196-36661902	APOL1	shared	14	0.233333	0.753247	1.15079	19	0.0415755	1.18846	0.692521	No
chr2_214174782-214228869	SPAG16	shared	44	0.733333	1.1649	0.899225	147	0.321663	1.11663	0.809717	No
chr5_93978977-93990457	ANKRD32	shared	13	0.216667	1.01399	0.991453	8	0.0175055	1.00806	0.986842	No
chr18_51804072-51813781	POLI	shared	35	0.583333	1.08556	0.947712	106	0.231947	1.02919	0.952381	No
chr12_71050483-71056385	PTPRR	shared	7	0.116667	1.12987	0.920635	8	0.0175055	0.604839	1.64474	No
chrX_130877123-130919286	RP11-453F18__B.1	private	2	0.0333333	0	1.61111	0	0	0	0	No
chr8_52770019-52773806	PCMTD1	shared	13	0.216667	0.811189	1.11538	4	0.00875274	1.6129	0	No
chr22_45574118-45574781	NUP50	private	18	0.3	1.08556	0.947712	0	0	0	0	No
chr15_85230855-85234875	SEC11A	shared	7	0.116667	1.50649	0.690476	11	0.02407	1.17302	0.717703	No
chr6_86216950-86224347	SNX14	private	2	0.0333333	2.63636	0	0	0	0	0	No
chr20_2944917-2945848	PTPRA	shared	49	0.816667	1.06576	0.959811	270	0.59081	0.998174	1.00298	No
chr11_6962801-6977013	ZNF215	shared	14	0.233333	0.941558	1.03571	44	0.0962801	1.19048	0.689223	No
chr18_10534462-10550251	NAPG	shared	21	0.35	0.922727	1.04722	7	0.0153173	1.38249	0.37594	No
chr21_34713304-34715982	IFNAR1	shared	3	0.05	1.31818	0.805556	2	0.00437637	1.6129	0	No
chr18_45391429-45396935	SMAD2	shared	28	0.466667	0.941558	1.03571	42	0.0919037	0.967742	1.05263	No
chr6_160467529-160469575	IGF2R	shared	33	0.55	0.988636	1.00694	100	0.218818	1.06978	0.886144	No
chr6_161443041-161455481	MAP3K4	shared	16	0.266667	1.05455	0.966667	39	0.0853392	1.01868	0.969529	No
chr16_74949767-74950157	WDR59	shared	9	0.15	1.31818	0.805556	44	0.0962801	0.944138	1.09114	No
chr10_32308785-32310215	KIF5B	shared	21	0.35	1.38095	0.767196	8	0.0175055	1.00806	0.986842	No
chr7_134761148-134766542	AGBL3	shared	4	0.0666667	0.659091	1.20833	3	0.00656455	0.537634	1.75439	No
chr12_27149674-27152609	TM7SF3	shared	26	0.433333	1.31818	0.805556	15	0.0328228	1.29032	0.526316	No
chr3_47079155-47088111	SETD2	shared	17	0.283333	1.31818	0.805556	18	0.0393873	1.16487	0.730994	No
chr11_22696395-22707335	GAS2	shared	4	0.0666667	0.659091	1.20833	17	0.0371991	1.13852	0.773994	No
chr1_172525008-172526934	SUCO	shared	17	0.283333	0.775401	1.13725	39	0.0853392	1.03391	0.944669	No
chr11_108199747-108202764	ATM	shared	3	0.05	0	1.61111	4	0.00875274	1.20968	0.657895	No
chr5_74109664-74137504	FAM169A	shared	14	0.233333	1.41958	0.74359	55	0.12035	1.06512	0.893744	No
chr19_9763628-9764557	ZNF562	private	15	0.25	1.2303	0.859259	0	0	0	0	No
chr2_168869143-168873605	STK39	shared	16	0.266667	1.93333	0.42963	198	0.43326	1.14247	0.767544	No
chr12_69210591-69218431	MDM2	shared	20	0.333333	1.2488	0.847953	47	0.102845	0.860215	1.22807	No
chr9_14146687-14307519	NFIB	private	3	0.05	1.31818	0.805556	0	0	0	0	No
chr2_39406327-39456729	CDKL4	shared	15	0.25	1.05455	0.966667	8	0.0175055	0.806452	1.31579	No
chrY_21088961-21095361	TTTY14	private	6	0.1	0	1.61111	0	0	0	0	No
chr5_65342180-65350779	ERBB2IP	shared	5	0.0833333	2.10909	0.322222	15	0.0328228	1.38249	0.37594	No
chr1_115005725-115007010	TRIM33	shared	45	0.75	0.958678	1.02525	77	0.16849	1.02639	0.956938	No
chr6_51732660-51752043	PKHD1	private	5	0.0833333	1.58182	0.644444	0	0	0	0	No
chr16_84773914-84779279	USP10	private	10	0.166667	1.05455	0.966667	0	0	0	0	No
chr1_51871576-51874004	EPS15	shared	10	0.166667	1.17172	0.895062	36	0.0787746	1.24424	0.601504	No
chr6_165862415-165868183	PDE10A	private	10	0.166667	1.58182	0.644444	0	0	0	0	No
chr4_3088665-3109150	HTT	shared	53	0.883333	1.03387	0.979303	36	0.0787746	0.985663	1.02339	No
chr2_48555699-48573890	FOXN2	shared	12	0.2	0.439394	1.34259	21	0.0459519	0.921659	1.12782	No
chr1_1735857-1737977	GNB1	shared	7	0.116667	1.50649	0.690476	3	0.00656455	0.537634	1.75439	No
chr8_141828375-141874498	PTK2	shared	36	0.6	1.12987	0.920635	202	0.442013	0.993809	1.0101	No
chr13_96577933-96592345	UGGT2	shared	26	0.433333	1.01399	0.991453	11	0.02407	1.17302	0.717703	No
chr2_54114395-54120936	PSME4	private	11	0.183333	1.58182	0.644444	0	0	0	0	No
chr20_40141484-40143591	CHD6	shared	16	0.266667	0.494318	1.30903	44	0.0962801	0.675169	1.52999	No
chr1_59805629-59812070	FGGY	shared	16	0.266667	0.70303	1.18148	11	0.02407	1.02639	0.956938	No
chr10_12039670-12046726	UPF2	shared	4	0.0666667	1.31818	0.805556	5	0.0109409	0.967742	1.05263	No
chr1_179955303-179961356	CEP350	private	6	0.1	0.439394	1.34259	0	0	0	0	No
chr9_123924133-123924549	CNTRL	shared	6	0.1	1.75758	0.537037	4	0.00875274	1.20968	0.657895	No
chr7_141336759-141349133	AGK	private	22	0.366667	0.878788	1.07407	0	0	0	0	No
chr3_149613259-149639014	RNF13	private	24	0.4	1.26087	0.84058	0	0	0	0	No
chr7_44880497-44882953	H2AFV	private	8	0.133333	0	1.61111	0	0	0	0	No
chr2_136360069-136362586	R3HDM1	private	23	0.383333	0.838843	1.09848	0	0	0	0	No
chr14_20871535-20874559	TEP1	shared	7	0.116667	1.12987	0.920635	2	0.00437637	0.806452	1.31579	No
chr20_16359449-16362392	KIF16B	shared	14	0.233333	0.941558	1.03571	3	0.00656455	1.07527	0.877193	No
chr1_12638745-12639440	DHRS3	shared	26	0.433333	1.26545	0.837778	14	0.0306346	1.26728	0.56391	Yes
chr19_53883974-53887309	ZNF525	private	24	0.4	1.03162	0.980676	0	0	0	0	No
chr9_129154344-129184227	MVB12B	shared	7	0.116667	1.50649	0.690476	39	0.0853392	1.27334	0.554017	Yes
chr3_174241202-174271547	NAALADL2	shared	13	0.216667	1.75758	0.537037	4	0.00875274	1.20968	0.657895	No
chr14_64465631-64467437	SYNE2	shared	11	0.183333	0.527273	1.28889	2	0.00437637	1.6129	0	No
chr19_23316881-23318845	ZNF730	shared	24	0.4	0.916996	1.05072	8	0.0175055	1.00806	0.986842	No
chr14_35438375-35441270	RP11-85K15.2	shared	10	0.166667	1.17172	0.895062	28	0.0612691	0.921659	1.12782	No
chr2_61710091-61717911	XPO1	shared	19	0.316667	0.585859	1.25309	4	0.00875274	1.20968	0.657895	No
chr3_108324181-108335504	DZIP3	shared	6	0.1	1.31818	0.805556	3	0.00656455	0.537634	1.75439	No
chr7_24663284-24708279	MPP6	shared	46	0.766667	0.99596	1.00247	257	0.562363	1.02407	0.960735	No
chr17_73951646-73952028	ACOX1	private	9	0.15	0.878788	1.07407	0	0	0	0	No
chr10_12123470-12133683	DHTKD1	shared	15	0.25	0.527273	1.28889	5	0.0109409	0.967742	1.05263	No
chr10_35426709-35441308	CREM	private	4	0.0666667	0	1.61111	0	0	0	0	No
chr19_52468765-52469467	ZNF350	private	6	0.1	2.19697	0.268519	0	0	0	0	No
chr10_70497601-70502326	CCAR1	shared	16	0.266667	1.2303	0.859259	65	0.142232	1.22888	0.626566	No
chr4_87275682-87292020	MAPK10	shared	7	0.116667	1.50649	0.690476	17	0.0371991	0.752688	1.40351	No
chr9_271626-289581	DOCK8	shared	7	0.116667	1.12987	0.920635	17	0.0371991	1.20968	0.657895	No
chr16_48311248-48337216	LONP2	shared	7	0.116667	1.12987	0.920635	71	0.155361	1.01992	0.967492	No
chr3_24338716-24378862	THRB	private	14	0.233333	1.21678	0.867521	0	0	0	0	No
chr8_135612678-135622898	ZFAT	shared	20	0.333333	0.527273	1.28889	88	0.19256	0.926956	1.11918	No
chr14_92126180-92174580	CATSPERB	shared	4	0.0666667	0.659091	1.20833	3	0.00656455	0.806452	1.31579	No
chr5_154330380-154346797	MRPL22	shared	22	0.366667	1.25541	0.843915	76	0.166302	0.976231	1.03878	No
chr8_17611225-17613470	MTUS1	shared	15	0.25	1.40606	0.751852	16	0.0350109	1.10887	0.822368	No
chr8_105080739-105161076	RIMS2	shared	22	0.366667	1.38095	0.767196	175	0.382932	1.113	0.815636	No
chr17_56293448-56294097	MKS1	shared	6	0.1	1.31818	0.805556	10	0.0218818	1.12903	0.789474	No
chrX_119063978-119066179	NKAP	private	7	0.116667	1.75758	0.537037	0	0	0	0	No
chr12_27143382-27156323	TM7SF3	shared	4	0.0666667	0	1.61111	11	0.02407	1.02639	0.956938	No
chr1_171492359-171502100	PRRC2C	shared	15	0.25	1.2303	0.859259	74	0.161926	1.06054	0.901226	No
chr11_120916382-120930794	TBCEL	shared	49	0.816667	1.17795	0.891253	78	0.170678	1.07527	0.877193	No
chr2_68717321-68753374	APLF	shared	26	0.433333	1.26545	0.837778	34	0.0743982	0.996205	1.00619	No
chr20_10536878-10541468	SLX4IP	shared	31	0.516667	1.05455	0.966667	64	0.140044	1.11863	0.806452	No
chr1_179100445-179102509	ABL2	shared	30	0.5	0.966667	1.02037	4	0.00875274	0.806452	1.31579	No
chr5_145144493-145202697	PRELID2	shared	12	0.2	1.09848	0.939815	2	0.00437637	1.6129	0	No
chr1_156290629-156304709	CCT3	shared	23	0.383333	0.958678	1.02525	14	0.0306346	0.576037	1.69173	No
chr18_2732262-2747645	SMCHD1	shared	4	0.0666667	0.659091	1.20833	20	0.0437637	1.16487	0.730994	No
chr1_172520651-172526934	SUCO	shared	29	0.483333	1.17172	0.895062	105	0.229759	1.00219	0.996423	No
chr17_48814320-48819092	LUC7L3	shared	18	0.3	1.46465	0.716049	4	0.00875274	1.20968	0.657895	No
chr10_72604229-72619256	SGPL1	shared	7	0.116667	1.31818	0.805556	57	0.124726	1.00806	0.986842	No
chr15_22835915-22849121	TUBGCP5	shared	16	0.266667	1.2303	0.859259	20	0.0437637	1.01868	0.969529	No
chr10_1118055-1142186	WDR37	shared	13	0.216667	1.09848	0.939815	26	0.0568928	1.05459	0.910931	No
chr11_111625222-111626174	PPP2R1B	private	3	0.05	1.75758	0.537037	0	0	0	0	No
chr3_110830876-110845182	PVRL3	shared	11	0.183333	0.958678	1.02525	21	0.0459519	0.844854	1.25313	No
chr8_38205014-38205733	WHSC1L1	private	22	0.366667	1.43802	0.732323	0	0	0	0	No
chr4_113483526-113511030	C4orf21	shared	12	0.2	0.527273	1.28889	9	0.0196937	0.896057	1.16959	No
chr5_49694940-49707217	EMB	private	48	0.8	0.953578	1.02837	0	0	0	0	No
chr6_18236682-18237747	DEK	shared	12	0.2	1.53788	0.671296	18	0.0393873	1.16487	0.730994	No
chr7_7826418-7841374	RPA3-AS1	shared	16	0.266667	1.58182	0.644444	128	0.280088	1.09677	0.842105	No
chr7_77973094-77975360	MAGI2	shared	3	0.05	2.63636	0	4	0.00875274	1.20968	0.657895	No
chr3_9486731-9487424	SETD5	shared	6	0.1	1.31818	0.805556	2	0.00437637	1.6129	0	No
chr8_141828375-141900868	PTK2	shared	54	0.9	1.11538	0.929487	297	0.649891	1.03448	0.943739	No
chr6_111208707-111211559	AMD1	shared	27	0.45	0.506993	1.30128	3	0.00656455	0.537634	1.75439	No
chrX_322139-323067	PPP2R3B	private	26	0.433333	0.632727	1.22444	0	0	0	0	No
chr2_172325397-172325966	DCAF17	private	3	0.05	1.75758	0.537037	0	0	0	0	No
chr5_145176004-145202697	PRELID2	shared	12	0.2	0.958678	1.02525	2	0.00437637	1.6129	0	No
chr2_223765391-223773868	ACSL3	shared	18	0.3	0.930481	1.04248	12	0.0262582	1.34409	0.438596	No
chr1_154223516-154224129	UBAP2L	shared	15	0.25	1.05455	0.966667	23	0.0503282	0.806452	1.31579	No
chr3_130649259-130660543	ATP2C1	shared	17	0.283333	1.15341	0.90625	48	0.105033	1.11111	0.818713	No
chr16_69189773-69201088	CIRH1A	shared	18	0.3	1.75758	0.537037	17	0.0371991	1.1828	0.701754	No
chr6_89600213-89650899	RNGTT	shared	12	0.2	1.09848	0.939815	2	0.00437637	0	2.63158	No
chr7_115750761-115752092	TFEC	shared	8	0.133333	0.659091	1.20833	3	0.00656455	1.07527	0.877193	No
chr2_15629017-15651474	NBAS	shared	13	0.216667	0.659091	1.20833	8	0.0175055	0.921659	1.12782	No
chr20_16336974-16362392	KIF16B	shared	18	0.3	1.08556	0.947712	14	0.0306346	1.24069	0.607287	No
chr1_33133825-33138502	RBBP4	private	2	0.0333333	1.31818	0.805556	0	0	0	0	No
chr2_207144263-207162097	ZDBF2	shared	30	0.5	1.18182	0.888889	13	0.0284464	1.24069	0.607287	No
chr2_178096616-178098999	NFE2L2	shared	9	0.15	0.878788	1.07407	12	0.0262582	0.806452	1.31579	No
chr1_92327027-92327201	TGFBR3	private	9	0.15	0.585859	1.25309	0	0	0	0	No
chr15_74963795-74967483	EDC3	shared	17	0.283333	0.775401	1.13725	10	0.0218818	0.967742	1.05263	No
chr8_28866588-28876430	HMBOX1	shared	7	0.116667	0.376623	1.38095	88	0.19256	1.10653	0.826193	No
chr2_203947941-203949292	NBEAL1	shared	5	0.0833333	2.10909	0.322222	4	0.00875274	1.20968	0.657895	No
chr10_70246900-70266475	SLC25A16	shared	13	0.216667	1.21678	0.867521	16	0.0350109	1.07527	0.877193	No
chr7_16298014-16317851	ISPD	shared	43	0.716667	1.09313	0.943089	33	0.0722101	1.17302	0.717703	No
chr19_41754418-41754725	AXL	shared	16	0.266667	1.12987	0.920635	23	0.0503282	1.24633	0.598086	No
chr14_64465631-64489581	SYNE2	shared	36	0.6	0.775401	1.13725	33	0.0722101	1.10887	0.822368	No
chr6_165792682-165957056	PDE10A	private	3	0.05	0	1.61111	0	0	0	0	No
chr7_73770739-73771807	CLIP2	shared	4	0.0666667	0.659091	1.20833	4	0.00875274	1.20968	0.657895	No
chr5_102482230-102495032	PPIP5K2	private	3	0.05	1.31818	0.805556	0	0	0	0	No
chr7_148529725-148544397	EZH2	shared	5	0.0833333	0	1.61111	2	0.00437637	0	2.63158	Yes
chr5_70888752-70892191	MCCC2	shared	4	0.0666667	0	1.61111	9	0.0196937	0.896057	1.16959	No
chr12_42604156-42606286	YAF2	private	5	0.0833333	0.527273	1.28889	0	0	0	0	No
chr10_95140975-95148911	MYOF	shared	50	0.833333	1.20833	0.872685	298	0.652079	1.05502	0.910238	No
chr5_98215255-98217079	CHD1	shared	14	0.233333	0.941558	1.03571	5	0.0109409	0.645161	1.57895	No
chr11_34978930-35006275	PDHX	shared	13	0.216667	1.75758	0.537037	59	0.129103	1.05673	0.907441	No
chr1_15860731-15863309	DNAJC16	shared	43	0.716667	1.00433	0.997354	67	0.146608	0.93246	1.1102	No
chr6_107031202-107050797	RTN4IP1	shared	6	0.1	0.527273	1.28889	9	0.0196937	0.896057	1.16959	No
chr2_207705830-207746615	AC008269.2	shared	6	0.1	0.439394	1.34259	46	0.100656	1.09971	0.837321	No
chr4_78694234-78697546	CNOT6L	private	28	0.466667	1.07407	0.954733	0	0	0	0	No
chr10_128768965-128788867	DOCK1	shared	49	0.816667	1.06576	0.959811	174	0.380744	1.08159	0.866873	No
chr13_96375495-96377506	DNAJC3	shared	13	0.216667	0.219697	1.47685	6	0.0131291	0.537634	1.75439	No
chrX_24828014-24861794	POLA1	shared	10	0.166667	0.527273	1.28889	8	0.0175055	0.691244	1.50376	No
chr6_168265230-168291709	MLLT4	shared	3	0.05	0.878788	1.07407	4	0.00875274	1.20968	0.657895	No
chr12_83250788-83251359	TMTC2	shared	40	0.666667	1.04067	0.975146	49	0.107221	1.09815	0.839866	No
chr19_47421744-47425613	ARHGAP35	shared	9	0.15	1.31818	0.805556	16	0.0350109	1.10887	0.822368	No
chr17_30315338-30315516	SUZ12	shared	24	0.4	1.03162	0.980676	12	0.0262582	0.537634	1.75439	No
chr2_114697535-114699936	ACTR3	private	9	0.15	1.75758	0.537037	0	0	0	0	No
chr14_89628044-89629313	FOXN3	shared	12	0.2	0.878788	1.07407	11	0.02407	1.12903	0.789474	No
chr13_77791974-77818086	MYCBP2	shared	13	0.216667	1.01399	0.991453	54	0.118162	1.05459	0.910931	No
chr1_84644859-84663507	PRKACB	private	6	0.1	0.878788	1.07407	0	0	0	0	No
chr11_94219089-94224131	MRE11A	private	5	0.0833333	0.527273	1.28889	0	0	0	0	No
chr3_37323448-37343823	GOLGA4	shared	10	0.166667	1.17172	0.895062	15	0.0328228	0.860215	1.22807	No
chr6_76412360-76421132	SENP6	shared	31	0.516667	1.2303	0.859259	29	0.0634573	0.979263	1.03383	No
chr8_103850971-103855975	AZIN1	shared	12	0.2	0.878788	1.07407	12	0.0262582	0.94086	1.09649	No
chr3_47777523-47814426	SMARCC1	shared	10	0.166667	1.17172	0.895062	9	0.0196937	1.43369	0.292398	No
chr2_72945231-72958374	EXOC6B	shared	10	0.166667	1.05455	0.966667	8	0.0175055	1.00806	0.986842	No
chr12_66603235-66611015	IRAK3	private	5	0.0833333	1.58182	0.644444	0	0	0	0	No
chr2_191774988-191778090	GLS	private	8	0.133333	0.988636	1.00694	0	0	0	0	No
chr18_8244055-8253412	PTPRM	shared	21	0.35	0.790909	1.12778	31	0.0678337	1.07527	0.877193	No
chr2_89100615-89104394	ANKRD36BP2	private	6	0.1	0.439394	1.34259	0	0	0	0	No
chr7_102603979-102669865	FBXL13	shared	4	0.0666667	1.31818	0.805556	20	0.0437637	1.34409	0.438596	No
chr9_81035195-81038128	not_annotated	private	6	0.1	0.878788	1.07407	0	0	0	0	No
chr7_127013395-127017383	ZNF800	shared	37	0.616667	0.828571	1.10476	200	0.437637	0.971034	1.04726	No
chr15_86207793-86236682	AKAP13	shared	8	0.133333	0.659091	1.20833	14	0.0306346	1.24069	0.607287	No
chr2_173423435-173460751	PDK1	shared	4	0.0666667	0.659091	1.20833	6	0.0131291	0.806452	1.31579	No
chr7_72193789-72209578	TYW1B	private	10	0.166667	1.05455	0.966667	0	0	0	0	No
chr6_42541471-42562042	UBR2	shared	7	0.116667	1.12987	0.920635	7	0.0153173	1.15207	0.75188	No
chr5_6604250-6605521	NSUN2	shared	11	0.183333	0.719008	1.17172	53	0.115974	0.760803	1.39027	No
chr14_37754522-37838829	MIPOL1	shared	9	0.15	1.46465	0.716049	105	0.229759	1.00219	0.996423	No
chr8_101271334-101300495	RNF19A	shared	25	0.416667	1.37549	0.770531	173	0.378556	1.06891	0.887574	No
chr14_97026985-97029230	PAPOLA	shared	11	0.183333	0.527273	1.28889	4	0.00875274	1.6129	0	No
chr9_128103455-128109220	GAPVD1	shared	15	0.25	0.564935	1.26587	21	0.0459519	1.12903	0.789474	No
chr3_47139444-47147610	SETD2	shared	47	0.783333	1.11313	0.930864	146	0.319475	1.03767	0.938535	No
chr15_36936478-36950106	C15orf41	private	3	0.05	1.31818	0.805556	0	0	0	0	No
chr11_66254010-66255478	DPP3	private	3	0.05	1.75758	0.537037	0	0	0	0	No
chr4_91645064-91648448	CCSER1	shared	30	0.5	1.31818	0.805556	69	0.150985	0.987	1.02121	No
chr2_68717321-68794519	APLF	shared	8	0.133333	1.64773	0.604167	34	0.0743982	1.12414	0.797448	No
chr3_47716964-47719801	SMARCC1	shared	15	0.25	0.941558	1.03571	68	0.148796	1.05083	0.917065	No
chr19_23541231-23545541	ZNF91	shared	29	0.483333	0.847403	1.09325	2	0.00437637	0.806452	1.31579	No
chr21_42598192-42629253	BACE2	shared	16	0.266667	1.31818	0.805556	54	0.118162	1.09556	0.844091	No
chr12_100598717-100599535	ACTR6	shared	8	0.133333	1.50649	0.690476	40	0.0875274	1.12903	0.789474	No
chr5_54763696-54771278	PPAP2A	shared	6	0.1	0	1.61111	18	0.0393873	0.716846	1.46199	No
chr17_26490568-26499644	NLK	shared	22	0.366667	0.838843	1.09848	147	0.321663	1.02639	0.956938	No
chr5_179136873-179147561	CANX	shared	19	0.316667	1.31818	0.805556	55	0.12035	0.997067	1.00478	No
chr13_42352120-42393522	VWA8	shared	11	0.183333	2.10909	0.322222	29	0.0634573	1.15207	0.75188	Yes
chr5_72285253-72286691	FCHO2	shared	33	0.55	1.31818	0.805556	37	0.0809628	1.12007	0.804094	No
chr11_111907996-111910121	DLAT	shared	6	0.1	1.75758	0.537037	13	0.0284464	0.744417	1.417	No
chr2_61512009-61522425	USP34	shared	6	0.1	0.439394	1.34259	10	0.0218818	1.29032	0.526316	No
chr1_47745912-47748131	STIL	shared	7	0.116667	0	1.61111	5	0.0109409	1.6129	0	Yes
chr8_95676924-95677424	ESRP1	shared	56	0.933333	1.07407	0.954733	71	0.155361	0.86489	1.22044	No
chr12_28408513-28412375	CCDC91	shared	21	0.35	1.00433	0.997354	5	0.0109409	1.29032	0.526316	No
chr14_69583082-69589077	DCAF5	shared	6	0.1	0.439394	1.34259	26	0.0568928	1.11663	0.809717	No
chr7_155499553-155511137	RBM33	shared	6	0.1	0	1.61111	13	0.0284464	0.620347	1.61943	No
chr11_92085261-92088570	FAT3	shared	15	0.25	1.12987	0.920635	51	0.111597	1.00806	0.986842	No
chr8_101721360-101725409	PABPC1	private	24	0.4	1.31818	0.805556	0	0	0	0	No
chr1_100459092-100464971	SLC35A3	shared	11	0.183333	1.43802	0.732323	7	0.0153173	0.921659	1.12782	No
chr1_15693958-15695998	FHAD1	shared	2	0.0333333	1.31818	0.805556	4	0.00875274	0.806452	1.31579	No
chr12_115163105-115163551	RP4-601P9.2	private	4	0.0666667	0	1.61111	0	0	0	0	No
chr8_54896922-54923052	TCEA1	private	8	0.133333	0.753247	1.15079	0	0	0	0	No
chr3_119222378-119232566	TIMMDC1	shared	5	0.0833333	0.527273	1.28889	5	0.0109409	0.645161	1.57895	No
chr14_50262508-50267414	NEMF	shared	21	0.35	1.58182	0.644444	53	0.115974	1	1	No
chr2_170411633-170413807	FASTKD1	shared	7	0.116667	1.75758	0.537037	15	0.0328228	0.860215	1.22807	No
chr12_70671911-70704797	CNOT2	shared	39	0.65	0.624402	1.22953	61	0.133479	0.951877	1.07852	No
chr5_56542126-56543042	GPBP1	shared	18	0.3	1.08556	0.947712	33	0.0722101	1.00806	0.986842	No
chr13_41890981-41910892	NAA16	shared	11	0.183333	1.43802	0.732323	11	0.02407	0.733138	1.43541	No
chr1_247318867-247323115	ZNF124	private	60	1	1	1	0	0	0	0	No
chr4_48686689-48712715	FRYL	shared	34	0.566667	1.03857	0.976431	32	0.0700219	1.12903	0.789474	No
chr1_115267841-115280693	CSDE1	shared	5	0.0833333	1.97727	0.402778	33	0.0722101	0.928641	1.11643	No
chr9_140685299-140695436	EHMT1	shared	5	0.0833333	1.05455	0.966667	11	0.02407	1.02639	0.956938	No
chr8_141856358-141900868	PTK2	shared	56	0.933333	1.07407	0.954733	274	0.599562	1.01931	0.968499	No
chr13_42439871-42461497	VWA8	shared	19	0.316667	1.46465	0.716049	36	0.0787746	1.16487	0.730994	Yes
chr12_69985838-69987393	CCT2	shared	5	0.0833333	1.05455	0.966667	9	0.0196937	0.896057	1.16959	No
chr2_29356520-29368233	CLIP4	shared	8	0.133333	0.753247	1.15079	22	0.04814	1.02639	0.956938	No
chr9_79829244-79842401	VPS13A	shared	33	0.55	1.02053	0.987455	29	0.0634573	1.22358	0.635209	No
chr15_93543741-93552553	CHD2	shared	16	0.266667	1.31818	0.805556	59	0.129103	1.12327	0.798872	No
chr18_20570899-20581692	RBBP8	shared	13	0.216667	0.659091	1.20833	16	0.0350109	1.26728	0.56391	No
chr17_49118861-49133843	SPAG9	shared	16	0.266667	0.823864	1.10764	3	0.00656455	1.07527	0.877193	No
chr2_136467002-136467801	R3HDM1	shared	12	0.2	1.43802	0.732323	60	0.131291	1.20284	0.669045	No
chr7_43679047-43680248	COA1	shared	38	0.633333	0.659091	1.20833	6	0.0131291	0.537634	1.75439	No
chr2_39564060-39564722	MAP4K3	shared	32	0.533333	1.27566	0.831541	52	0.113786	1.07527	0.877193	No
chr8_107691437-107705105	OXR1	shared	8	0.133333	0.753247	1.15079	5	0.0109409	0.645161	1.57895	No
chr17_73238416-73239651	GGA3	shared	18	0.3	0.878788	1.07407	130	0.284464	0.875219	1.20359	No
chr11_108098321-108106561	ATM	shared	10	0.166667	1.17172	0.895062	5	0.0109409	0.967742	1.05263	No
chr5_58476420-58511794	PDE4D	shared	5	0.0833333	2.10909	0.322222	3	0.00656455	1.6129	0	No
chr2_32312560-32314674	SPAST	shared	13	0.216667	0.878788	1.07407	25	0.0547046	1.40252	0.343249	No
chr20_32996456-33001685	ITCH	shared	4	0.0666667	1.97727	0.402778	51	0.111597	0.948767	1.08359	No
chr1_211526580-211527809	TRAF5	shared	12	0.2	1.19835	0.878788	12	0.0262582	0.672043	1.53509	No
chr8_142264087-142264728	SLC45A4	shared	54	0.9	1.0446	0.972746	276	0.603939	0.999881	1.00019	No
chr11_103173821-103194718	DYNC2H1	shared	8	0.133333	1.31818	0.805556	34	0.0743982	1.2219	0.637959	No
chr2_43939363-43965659	PLEKHH2	shared	2	0.0333333	0	1.61111	2	0.00437637	0.806452	1.31579	No
chr10_22193450-22209892	DNAJC1	shared	10	0.166667	0.585859	1.25309	28	0.0612691	0.83632	1.26706	No
chr7_35050079-35058208	DPY19L1	private	20	0.333333	0.790909	1.12778	0	0	0	0	No
chr1_246754813-246755243	CNST	shared	15	0.25	0.878788	1.07407	8	0.0175055	1.00806	0.986842	No
chr13_20425494-20426330	ZMYM5	shared	15	0.25	0.878788	1.07407	5	0.0109409	1.29032	0.526316	No
chr6_82923943-82924546	IBTK	shared	34	0.566667	1.07102	0.956597	10	0.0218818	0.483871	1.84211	No
chr21_34804483-34805178	IFNGR2	shared	38	0.633333	0.92629	1.04505	34	0.0743982	1.26008	0.575658	No
chr2_231325976-231339162	SP100	private	10	0.166667	1.46465	0.716049	0	0	0	0	No
chr1_27267947-27268309	NUDC	private	4	0.0666667	0	1.61111	0	0	0	0	No
chr13_61013821-61034674	TDRD3	shared	30	0.5	1.18182	0.888889	58	0.126915	1.00111	0.998185	No
chr1_247319707-247323115	ZNF124	shared	60	1	1	1	96	0.210066	1.05793	0.90549	No
chr2_136505836-136519481	UBXN4	shared	25	0.416667	0.768939	1.1412	22	0.04814	1.09971	0.837321	No
chr1_201970503-201972589	RNPEP	shared	7	0.116667	1.88312	0.460317	3	0.00656455	0.537634	1.75439	No
chr1_108724562-108738102	SLC25A24	private	3	0.05	2.63636	0	0	0	0	0	No
chr2_203817281-203820481	CARF	shared	14	0.233333	1.12987	0.920635	82	0.179431	1.12903	0.789474	No
chrX_151804335-151809756	not_annotated	shared	3	0.05	0	1.61111	3	0.00656455	0	2.63158	No
chr4_113483526-113506881	C4orf21	shared	21	0.35	0.790909	1.12778	42	0.0919037	1.03687	0.93985	No
chr7_30395343-30405911	ZNRF2	shared	4	0.0666667	0.878788	1.07407	11	0.02407	1.17302	0.717703	No
chr19_20727424-20728782	ZNF737	private	48	0.8	1.23404	0.856974	0	0	0	0	No
chr17_45438743-45455269	EFCAB13	private	6	0.1	1.31818	0.805556	0	0	0	0	No
chr7_74119495-74133260	GTF2I	shared	41	0.683333	1.09313	0.943089	12	0.0262582	1.20968	0.657895	No
chr2_30748452-30756180	LCLAT1	shared	16	0.266667	0.823864	1.10764	51	0.111597	0.948767	1.08359	No
chr9_20819794-20823114	FOCAD	shared	28	0.466667	0.683502	1.19342	72	0.157549	1.04498	0.926612	No
chr17_4186092-4210418	UBE2G1	shared	19	0.316667	0.878788	1.07407	54	0.118162	0.973828	1.0427	No
chr2_240929490-240946787	NDUFA10	shared	39	0.65	1.04067	0.975146	117	0.256018	1.06148	0.899685	No
chr20_34304661-34313077	RBM39	private	50	0.833333	0.933712	1.04051	0	0	0	0	No
chr15_57383986-57387361	TCF12	private	3	0.05	0	1.61111	0	0	0	0	No
chr15_99250790-99251336	IGF1R	shared	26	0.433333	0.912587	1.05342	17	0.0371991	1.32827	0.464396	Yes
chr6_170667313-170704667	FAM120B	private	3	0.05	0.878788	1.07407	0	0	0	0	No
chr21_37775055-37783902	CHAF1B	private	2	0.0333333	0	1.61111	0	0	0	0	Yes
chr15_43627893-43641243	ADAL	shared	7	0.116667	1.31818	0.805556	52	0.113786	1.20968	0.657895	No
chr17_29483000-29497015	NF1	shared	44	0.733333	0.941558	1.03571	205	0.448578	0.998084	1.00313	No
chr1_236572515-236590750	EDARADD	shared	12	0.2	1.19835	0.878788	4	0.00875274	0.806452	1.31579	No
chr4_72102292-72121116	SLC4A4	private	3	0.05	1.75758	0.537037	0	0	0	0	No
chr17_28011580-28030080	SSH2	shared	21	0.35	0.527273	1.28889	25	0.0547046	0.94086	1.09649	No
chr16_66642211-66643906	CMTM3	private	3	0.05	0.878788	1.07407	0	0	0	0	No
chr1_76198328-76200556	ACADM	shared	7	0.116667	2.19697	0.268519	10	0.0218818	0.967742	1.05263	No
chr19_45781180-45783992	MARK4	shared	16	0.266667	1.31818	0.805556	153	0.334792	1.05332	0.912997	No
chr5_137288316-137290065	FAM13B	shared	24	0.4	1.14625	0.910628	85	0.185996	1.14083	0.770218	No
chr13_28155433-28155940	LNX2	shared	11	0.183333	1.19835	0.878788	24	0.0525164	0.873656	1.20614	No
chr2_144966169-144993304	GTDC1	shared	12	0.2	1.09848	0.939815	32	0.0700219	0.907258	1.15132	No
chr22_34157357-34161940	LARGE	shared	18	0.3	0.930481	1.04248	86	0.188184	0.929791	1.11455	No
chr10_112645010-112650428	PDCD4	shared	5	0.0833333	1.31818	0.805556	77	0.16849	1.24237	0.604552	No
chr5_109049220-109051965	MAN2A1	shared	31	0.516667	1.27273	0.833333	18	0.0393873	1.00806	0.986842	No
chr15_91256397-91258273	RP11-387D10.2	private	13	0.216667	1.01399	0.991453	0	0	0	0	No
chr22_32108068-32134897	PRR14L	shared	2	0.0333333	0	1.61111	2	0.00437637	0.806452	1.31579	No
chr20_57014000-57016139	VAPB	shared	52	0.866667	1.13725	0.916122	290	0.634573	1.04331	0.929334	No
chr2_128087496-128100770	MAP3K2	shared	6	0.1	0.878788	1.07407	4	0.00875274	1.20968	0.657895	No
chr10_29801663-29820217	SVIL	shared	7	0.116667	1.31818	0.805556	3	0.00656455	1.6129	0	No
chr21_32537278-32575328	TIAM1	shared	10	0.166667	0.527273	1.28889	4	0.00875274	1.20968	0.657895	No
chr15_85657103-85661070	PDE8A	shared	9	0.15	1.75758	0.537037	60	0.131291	1.25139	0.589837	No
chr13_21974511-21995303	ZDHHC20	shared	11	0.183333	1.58182	0.644444	12	0.0262582	1.17302	0.717703	No
chr1_40656443-40668286	RLF	shared	10	0.166667	0.878788	1.07407	3	0.00656455	1.6129	0	No
chr6_165792682-165806285	PDE10A	shared	11	0.183333	1.19835	0.878788	50	0.109409	1.17608	0.712719	No
chr1_149931602-149936274	OTUD7B	shared	10	0.166667	1.31818	0.805556	68	0.148796	0.977517	1.03668	No
chr4_107114765-107133992	TBCK	shared	14	0.233333	1.31818	0.805556	17	0.0371991	0.907258	1.15132	No
chr19_11527287-11527733	RGL3	private	11	0.183333	1.19835	0.878788	0	0	0	0	Yes
chr9_98740342-98766983	ERCC6L2	shared	38	0.633333	1.02525	0.984568	177	0.387309	1.06284	0.897475	No
chr3_11399891-11421526	ATG7	shared	15	0.25	0.175758	1.5037	3	0.00656455	0.537634	1.75439	No
chr2_210962809-211019335	KANSL1L	shared	11	0.183333	1.31818	0.805556	26	0.0568928	0.645161	1.57895	No
chr3_152132729-152150709	MBNL1	shared	9	0.15	0.659091	1.20833	2	0.00437637	0.806452	1.31579	No
chr1_99945669-99958525	RP11-413P11.1	private	4	0.0666667	0	1.61111	0	0	0	0	No
chr1_52981562-52992045	ZCCHC11	shared	41	0.683333	0.946387	1.03276	126	0.275711	0.877419	1.2	No
chrY_2821949-2829687	ZFY	shared	40	0.666667	0.971292	1.01754	234	0.512035	1.00281	0.995423	No
chr2_197653927-197657876	GTF3C3	shared	2	0.0333333	1.31818	0.805556	44	0.0962801	0.786782	1.34788	No
chr12_100676720-100691953	SCYL2	private	38	0.633333	0.95202	1.02932	0	0	0	0	No
chr9_126519981-126531842	DENND1A	private	6	0.1	0	1.61111	0	0	0	0	No
chr17_80721840-80730383	TBCD	private	4	0.0666667	0	1.61111	0	0	0	0	No
chr1_95303266-95305593	SLC44A3	shared	4	0.0666667	1.31818	0.805556	3	0.00656455	1.07527	0.877193	No
chr20_21346058-21349228	XRN2	shared	33	0.55	0.823864	1.10764	51	0.111597	1.04364	0.928793	No
chr6_165792682-165809948	PDE10A	shared	10	0.166667	1.58182	0.644444	29	0.0634573	1.25448	0.584795	No
chr5_68590619-68607031	CCDC125	shared	23	0.383333	1.55785	0.659091	74	0.161926	1.20968	0.657895	No
chr6_13579682-13584457	SIRT5	shared	52	0.866667	1.10727	0.934444	46	0.100656	1.05026	0.917993	No
chr12_124071293-124074996	TMED2	shared	45	0.75	1.07851	0.95202	78	0.170678	1.06829	0.888585	No
chr3_71739160-71748859	EIF4E3	shared	10	0.166667	1.31818	0.805556	119	0.260394	1.09397	0.846682	No
chr15_85656607-85669605	PDE8A	shared	15	0.25	1.05455	0.966667	45	0.0984683	1.12528	0.795594	No
chr3_50145502-50145737	RBM5	shared	21	0.35	1.11005	0.932749	3	0.00656455	1.07527	0.877193	No
chr19_19675741-19680393	PBX4	shared	10	0.166667	1.05455	0.966667	19	0.0415755	1.18846	0.692521	No
chr2_111525944-111562972	ACOXL	shared	7	0.116667	1.88312	0.460317	53	0.115974	1.19355	0.684211	No
chr17_62817884-62818511	PLEKHM1P	private	28	0.466667	0.941558	1.03571	0	0	0	0	No
chr2_135694410-135705469	CCNT2	shared	6	0.1	0.878788	1.07407	14	0.0306346	0.691244	1.50376	No
chr19_6702137-6702590	C3	shared	9	0.15	0.292929	1.4321	6	0.0131291	1.07527	0.877193	No
chr2_120830753-120836157	EPB41L5	shared	29	0.483333	1.12987	0.920635	7	0.0153173	0.691244	1.50376	No
chr7_135262543-135277940	NUP205	shared	18	0.3	0.775401	1.13725	22	0.04814	0.844854	1.25313	No
chr11_85723323-85742653	PICALM	shared	9	0.15	0.878788	1.07407	15	0.0328228	0.967742	1.05263	No
chr1_35846859-35855699	ZMYM4	shared	20	0.333333	0.971292	1.01754	42	0.0919037	1.07527	0.877193	No
chr17_6563243-6564732	not_annotated	private	2	0.0333333	0	1.61111	0	0	0	0	No
chr1_176050287-176105683	RFWD2	shared	18	0.3	1.31818	0.805556	23	0.0503282	1.02639	0.956938	No
chr7_17349559-17375410	AHR	shared	6	0.1	0.878788	1.07407	3	0.00656455	0.537634	1.75439	No
chr8_109462051-109468159	EMC2	shared	41	0.683333	0.988636	1.00694	62	0.135667	1.07527	0.877193	No
chr2_177161587-177193640	MTX2	private	15	0.25	1.2303	0.859259	0	0	0	0	No
chr5_167915606-167922441	RARS	shared	14	0.233333	1.01399	0.991453	22	0.04814	0.806452	1.31579	No
chr1_22404921-22417994	CDC42	private	13	0.216667	0.608392	1.23932	0	0	0	0	No
chr11_77394754-77404656	RSF1	shared	51	0.85	1.07607	0.953515	11	0.02407	1.17302	0.717703	No
chr2_215645283-215661841	BARD1	private	6	0.1	0.878788	1.07407	0	0	0	0	No
chr2_111212427-111213132	LIMS3	private	21	0.35	1.31818	0.805556	0	0	0	0	No
chr6_145103057-145124283	UTRN	shared	9	0.15	0.878788	1.07407	22	0.04814	1.17302	0.717703	No
chr7_24854677-24874355	OSBPL3	private	2	0.0333333	0	1.61111	0	0	0	0	No
chr13_42860121-42882745	AKAP11	shared	16	0.266667	0.70303	1.18148	2	0.00437637	0.806452	1.31579	No
chr2_64778576-64780543	AFTPH	shared	34	0.566667	0.823864	1.10764	198	0.43326	0.868486	1.21457	No
chr20_2928627-2945848	PTPRA	shared	35	0.583333	1.27824	0.829966	3	0.00656455	1.07527	0.877193	No
chr1_203676136-203677232	ATP2B4	private	14	0.233333	0.941558	1.03571	0	0	0	0	No
chr7_91924202-91991587	ANKIB1	shared	17	0.283333	0.988636	1.00694	24	0.0525164	0.701262	1.48741	No
chr16_354303-364683	AXIN1	shared	4	0.0666667	0.659091	1.20833	4	0.00875274	0.403226	1.97368	No
chr2_101910475-101911643	RNF149	shared	8	0.133333	0.988636	1.00694	25	0.0547046	1.09677	0.842105	No
chr9_77631183-77632364	C9orf41	shared	35	0.583333	1.08556	0.947712	47	0.102845	1.14695	0.760234	No
chr8_42211942-42229180	POLB	shared	17	0.283333	0.823864	1.10764	29	0.0634573	0.945495	1.08893	No
chr2_170394522-170401345	FASTKD1	shared	12	0.2	0.719008	1.17172	4	0.00875274	0.403226	1.97368	No
chr22_41670603-41677086	RANGAP1	shared	5	0.0833333	0	1.61111	7	0.0153173	0.921659	1.12782	No
chr10_1118055-1126416	WDR37	shared	13	0.216667	0.608392	1.23932	27	0.059081	0.716846	1.46199	No
chr19_37209849-37211463	ZNF567	shared	2	0.0333333	0	1.61111	4	0.00875274	0.403226	1.97368	No
chr1_179955303-179975702	CEP350	shared	19	0.316667	1.17172	0.895062	24	0.0525164	0.94086	1.09649	No
chr16_67644726-67646024	CTCF	shared	25	0.416667	1.20833	0.872685	108	0.236324	0.958612	1.06753	No
chr21_40578033-40584633	BRWD1	shared	53	0.883333	1.03387	0.979303	56	0.122538	1.14764	0.759109	No
chr2_48725631-48738607	PPP1R21	shared	12	0.2	0.958678	1.02525	47	0.102845	1.26227	0.572082	No
chr2_9079949-9098771	MBOAT2	private	13	0.216667	1.31818	0.805556	0	0	0	0	No
chr4_15613888-15646331	FBXL5	shared	6	0.1	1.31818	0.805556	4	0.00875274	0.403226	1.97368	No
chr3_47155365-47168153	SETD2	private	3	0.05	0.878788	1.07407	0	0	0	0	No
chr3_49372452-49373029	USP4	shared	49	0.816667	0.988636	1.00694	196	0.428884	1.09744	0.84102	No
chr11_86778735-86802437	TMEM135	shared	43	0.716667	1.09313	0.943089	2	0.00437637	0.806452	1.31579	No
chr17_78022381-78024082	CCDC40	shared	12	0.2	0.439394	1.34259	30	0.0656455	0.698925	1.49123	No
chr18_21703797-21705514	TTC39C	private	3	0.05	0.878788	1.07407	0	0	0	0	No
chr9_22046749-22097363	CDKN2B-AS1	shared	5	0.0833333	0.527273	1.28889	10	0.0218818	0.483871	1.84211	No
chr7_40027197-40041630	CDK13	shared	51	0.85	0.96846	1.01927	175	0.382932	0.990379	1.0157	No
chr4_183812555-183836728	DCTD	shared	7	0.116667	0.878788	1.07407	36	0.0787746	1.01382	0.977444	No
chr11_34736240-34776154	RP4-743O11.1	shared	8	0.133333	2.25974	0.230159	68	0.148796	0.942928	1.09312	No
chr1_222897433-222903519	BROX	shared	4	0.0666667	1.31818	0.805556	6	0.0131291	1.07527	0.877193	No
chr3_47476497-47484581	SCAP	shared	15	0.25	0.527273	1.28889	4	0.00875274	0	2.63158	No
chr5_72370568-72373320	FCHO2	shared	58	0.966667	1.03571	0.978175	194	0.424508	1.06961	0.886427	No
chr13_95813442-95822882	ABCC4	shared	23	0.383333	1.37549	0.770531	123	0.269147	1.17302	0.717703	Yes
chr7_103828698-103844682	ORC5	private	17	0.283333	0.823864	1.10764	0	0	0	0	No
chr17_67124759-67130883	ABCA6	shared	10	0.166667	1.31818	0.805556	36	0.0787746	1.10599	0.827068	No
chr15_63998978-64008672	HERC1	shared	15	0.25	0.878788	1.07407	83	0.181619	1.02993	0.951173	No
chr19_18648410-18649246	FKBP8	shared	32	0.533333	1.02053	0.987455	56	0.122538	0.950461	1.08083	No
chr11_128910822-128936763	ARHGAP32	shared	5	0.0833333	1.58182	0.644444	6	0.0131291	1.34409	0.438596	No
chr16_53175090-53191453	CHD9	shared	52	0.866667	1.16	0.902222	248	0.54267	0.979739	1.03306	No
chr3_12558109-12560696	TSEN2	private	11	0.183333	0.958678	1.02525	0	0	0	0	No
chr11_14793482-14840755	PDE3B	private	8	0.133333	0	1.61111	0	0	0	0	No
chr6_47251673-47254331	TNFRSF21	shared	60	1	1	1	325	0.71116	0.980888	1.03118	No
chr19_33604672-33605325	GPATCH1	shared	12	0.2	1.19835	0.878788	77	0.16849	0.976231	1.03878	No
chr7_24663284-24690331	MPP6	shared	30	0.5	0.909091	1.05556	69	0.150985	1.01992	0.967492	No
chr5_36953719-36976504	NIPBL	shared	54	0.9	1.01399	0.991453	141	0.308534	1.10666	0.82597	No
chr8_80830212-80831383	MRPS28	shared	3	0.05	0	1.61111	5	0.0109409	0.403226	1.97368	No
chr11_34991685-35006275	PDHX	shared	15	0.25	1.21678	0.867521	93	0.203501	1.01028	0.983227	No
chr10_24669797-24673352	KIAA1217	shared	27	0.45	1.21678	0.867521	34	0.0743982	0.806452	1.31579	No
chr3_47651555-47680270	SMARCC1	shared	16	0.266667	1.31818	0.805556	23	0.0503282	0.701262	1.48741	No
chr4_1902352-1932497	WHSC1	shared	11	0.183333	0.719008	1.17172	33	0.0722101	0.537634	1.75439	Yes
chr10_7839009-7844817	ATP5C1	shared	59	0.983333	1.01754	0.989279	20	0.0437637	1.01868	0.969529	No
chr10_76602357-76603236	KAT6B	shared	9	0.15	1.46465	0.716049	4	0.00875274	1.20968	0.657895	No
chr11_47774467-47776216	FNBP4	shared	13	0.216667	0.878788	1.07407	32	0.0700219	1.14464	0.764007	No
chr22_34157357-34252790	LARGE	shared	19	0.316667	1.2488	0.847953	48	0.105033	0.907258	1.15132	No
chr14_35055435-35078948	SNX6	private	14	0.233333	1.31818	0.805556	0	0	0	0	No
chr7_22347957-22357656	RAPGEF5	shared	28	0.466667	0.912587	1.05342	31	0.0678337	0.988554	1.01868	No
chr5_74041502-74046492	GFM2	shared	33	0.55	1.10557	0.935484	110	0.2407	1.14121	0.769613	No
chr3_131181592-131190123	MRPL3	private	3	0.05	0.878788	1.07407	0	0	0	0	No
chr15_83819966-83832827	HDGFRP3	shared	26	0.433333	1.58182	0.644444	107	0.234136	1.15642	0.744786	No
chr10_5751492-5756170	FAM208B	shared	25	0.416667	0.632727	1.22444	13	0.0284464	0.992556	1.01215	No
chr13_61013821-61084889	TDRD3	private	4	0.0666667	0.659091	1.20833	0	0	0	0	No
chr11_120343758-120348235	ARHGEF12	shared	34	0.566667	1.19835	0.878788	157	0.343545	1.11744	0.808394	No
chr9_138773478-138780119	CAMSAP1	shared	9	0.15	1.31818	0.805556	3	0.00656455	1.6129	0	No
chr6_52132662-52134024	MCM3	shared	3	0.05	0	1.61111	9	0.0196937	0.358423	2.04678	No
chr3_149563797-149629870	RNF13	shared	24	0.4	1.03162	0.980676	2	0.00437637	0	2.63158	No
chr5_78734832-78752841	HOMER1	shared	56	0.933333	1.07407	0.954733	198	0.43326	1.00599	0.990233	No
chr6_18256591-18258636	DEK	shared	14	0.233333	0.376623	1.38095	4	0.00875274	0.403226	1.97368	No
chr12_58340777-58347472	XRCC6BP1	shared	13	0.216667	1.31818	0.805556	23	0.0503282	1.05189	0.915332	No
chr2_10098914-10105510	GRHL1	shared	4	0.0666667	0.659091	1.20833	10	0.0218818	1.07527	0.877193	No
chr2_181589322-181692234	not_annotated	private	4	0.0666667	1.31818	0.805556	0	0	0	0	No
chr1_8674619-8716500	RERE	shared	34	0.566667	1.11846	0.927609	14	0.0306346	1.38249	0.37594	No
chr3_12458202-12458653	PPARG	shared	21	0.35	0.753247	1.15079	40	0.0875274	0.992556	1.01215	No
chr4_89028335-89036210	ABCG2	shared	2	0.0333333	1.31818	0.805556	2	0.00437637	1.6129	0	No
chr16_88008653-88017865	BANP	shared	34	0.566667	0.775401	1.13725	43	0.0940919	0.750188	1.40759	No
chr10_7409610-7423911	SFMBT2	shared	6	0.1	1.58182	0.644444	27	0.059081	0.896057	1.16959	No
chr12_122995655-122999774	RSRC2	shared	22	0.366667	0.878788	1.07407	6	0.0131291	1.07527	0.877193	No
chr5_76342171-76344812	AGGF1	shared	10	0.166667	0.527273	1.28889	26	0.0568928	1.29032	0.526316	No
chr15_59179173-59179739	SLTM	shared	24	0.4	1.03162	0.980676	163	0.356674	1.06855	0.888158	No
chr1_225140371-225156576	DNAH14	shared	7	0.116667	0	1.61111	4	0.00875274	1.20968	0.657895	No
chr2_73659325-73682422	ALMS1	private	14	0.233333	0.941558	1.03571	0	0	0	0	No
chr3_58111307-58112489	FLNB	shared	16	0.266667	1.15341	0.90625	4	0.00875274	0.806452	1.31579	No
chrX_6069035-6069812	NLGN4X	private	4	0.0666667	1.97727	0.402778	0	0	0	0	No
chr15_72810407-72864506	ARIH1	shared	11	0.183333	1.31818	0.805556	17	0.0371991	0.907258	1.15132	No
chr12_56742312-56743420	STAT2	shared	13	0.216667	1.62238	0.619658	3	0.00656455	1.07527	0.877193	No
chr7_12263851-12269445	TMEM106B	private	10	0.166667	1.05455	0.966667	0	0	0	0	No
chr13_100982814-100992513	PCCA	shared	18	0.3	1.61111	0.626543	35	0.0765864	1.12414	0.797448	No
chrX_19983161-19988416	CXorf23	shared	32	0.533333	1.2303	0.859259	223	0.487965	1.01361	0.977789	No
chr20_40141484-40179999	CHD6	shared	22	0.366667	1.25541	0.843915	5	0.0109409	1.29032	0.526316	No
chr6_53363404-53387325	GCLC	shared	6	0.1	0.878788	1.07407	43	0.0940919	0.937734	1.10159	No
chr19_49407603-49409142	NUCB1	private	2	0.0333333	0	1.61111	0	0	0	0	No
chr12_12397195-12397589	LRP6	shared	34	0.566667	0.988636	1.00694	80	0.175055	0.806452	1.31579	No
chr5_43122140-43162033	ZNF131	shared	12	0.2	0.659091	1.20833	4	0.00875274	0	2.63158	Yes
chr4_143324090-143383879	INPP4B	shared	19	0.316667	1.11005	0.932749	74	0.161926	0.851254	1.24269	No
chr1_1747194-1756938	GNB1	shared	24	0.4	0.916996	1.05072	83	0.181619	0.967742	1.05263	No
chr1_179316734-179319566	SOAT1	shared	5	0.0833333	0.527273	1.28889	14	0.0306346	0.921659	1.12782	No
chr19_53541022-53545817	ZNF702P	shared	4	0.0666667	0	1.61111	11	0.02407	1.02639	0.956938	No
chr13_61013821-61042537	TDRD3	shared	4	0.0666667	0	1.61111	2	0.00437637	0.806452	1.31579	No
chr12_100926235-100934596	NR1H4	shared	10	0.166667	1.05455	0.966667	51	0.111597	0.967742	1.05263	No
chr13_32652970-32691610	FRY	shared	15	0.25	1.58182	0.644444	36	0.0787746	0.875576	1.20301	No
chr9_6420911-6434173	UHRF2	shared	13	0.216667	1.01399	0.991453	13	0.0284464	1.11663	0.809717	No
chr20_34446223-34459751	PHF20	shared	21	0.35	0.922727	1.04722	27	0.059081	0.868486	1.21457	No
chr2_45773870-45789895	SRBD1	shared	26	0.433333	0.878788	1.07407	98	0.214442	0.947788	1.08519	No
chr7_66456123-66459328	SBDS	private	12	0.2	0.878788	1.07407	0	0	0	0	No
chr2_135848567-135851263	RAB3GAP1	shared	9	0.15	1.64773	0.604167	4	0.00875274	0.806452	1.31579	No
chr1_246890193-246903603	SCCPDH	shared	29	0.483333	1.27273	0.833333	90	0.196937	0.879765	1.19617	No
chr6_24777449-24781849	GMNN	shared	4	0.0666667	0.878788	1.07407	5	0.0109409	1.29032	0.526316	No
chr1_91403041-91447927	ZNF644	shared	31	0.516667	0.790909	1.12778	12	0.0262582	0.94086	1.09649	No
chr1_94341823-94343418	DNTTIP2	shared	15	0.25	0.527273	1.28889	29	0.0634573	0.979263	1.03383	No
chr19_3000644-3002501	TLE2	shared	3	0.05	0	1.61111	2	0.00437637	1.6129	0	No
chr8_68200189-68214701	ARFGEF1	private	38	0.633333	1.17172	0.895062	0	0	0	0	No
chr5_179688683-179707608	MAPK9	shared	37	0.616667	0.732323	1.16358	39	0.0853392	1.06112	0.900277	No
chr5_167927595-167929110	RARS	shared	14	0.233333	1.01399	0.991453	4	0.00875274	1.6129	0	No
chr10_18885136-18905222	NSUN6	shared	5	0.0833333	1.05455	0.966667	8	0.0175055	1.38249	0.37594	No
chr2_207013743-207017234	NDUFS1	shared	9	0.15	1.50649	0.690476	4	0.00875274	1.6129	0	No
chr10_76598440-76603236	KAT6B	shared	12	0.2	0.659091	1.20833	13	0.0284464	0.992556	1.01215	No
chr14_39623414-39627606	TRAPPC6B	shared	8	0.133333	0.988636	1.00694	8	0.0175055	1.20968	0.657895	No
chr13_28830428-28835595	PAN3	shared	35	0.583333	1.1631	0.900327	34	0.0743982	1.18596	0.696594	No
chr17_54985828-54986238	TRIM25	private	2	0.0333333	1.31818	0.805556	0	0	0	0	No
chr14_80963811-80997230	CEP128	shared	19	0.316667	0.620321	1.23203	44	0.0962801	0.862716	1.22399	No
chr3_122422588-122427115	PARP14	shared	7	0.116667	1.12987	0.920635	2	0.00437637	0.806452	1.31579	No
chr12_113707561-113722576	TPCN1	private	4	0.0666667	1.31818	0.805556	0	0	0	0	No
chr18_56585502-56587865	ZNF532	shared	15	0.25	1.31818	0.805556	4	0.00875274	1.6129	0	No
chr18_51686134-51731527	MBD2	shared	24	0.4	1.55785	0.659091	33	0.0722101	1.15927	0.740132	No
chr10_21234266-21250708	NEBL	shared	3	0.05	0	1.61111	16	0.0350109	1.10887	0.822368	No
chr10_131969847-131977684	GLRX3	private	7	0.116667	1.88312	0.460317	0	0	0	0	No
chr14_20811305-20811436	RPPH1	private	35	0.583333	1.08556	0.947712	0	0	0	0	No
chr4_76711302-76711950	USO1	shared	25	0.416667	1.20833	0.872685	4	0.00875274	1.20968	0.657895	No
chr13_25049609-25052414	PARP4	private	21	0.35	1.00433	0.997354	0	0	0	0	No
chr2_183993014-183995273	NUP35	private	12	0.2	1.31818	0.805556	0	0	0	0	No
chr13_78293666-78327493	SLAIN1	shared	14	0.233333	0.811189	1.11538	42	0.0919037	1.06216	0.898588	No
chr17_29061914-29111910	SUZ12P	private	8	0.133333	1.88312	0.460317	0	0	0	0	No
chr6_86227473-86239993	SNX14	shared	21	0.35	1.38095	0.767196	53	0.115974	1.17015	0.722394	No
chr3_119219541-119232566	TIMMDC1	shared	35	0.583333	1.1631	0.900327	190	0.415755	1.09539	0.844357	No
chr3_32774914-32778982	CNOT10	shared	15	0.25	1.05455	0.966667	5	0.0109409	1.29032	0.526316	No
chr1_235643369-235658138	B3GALNT2	shared	4	0.0666667	0	1.61111	4	0.00875274	0.806452	1.31579	No
chr3_195415403-195416309	LINC00969	private	25	0.416667	0.988636	1.00694	0	0	0	0	No
chr7_73510951-73511519	LIMK1	shared	3	0.05	0.878788	1.07407	3	0.00656455	0	2.63158	No
chr4_17910716-17974508	LCORL	shared	2	0.0333333	1.31818	0.805556	2	0.00437637	1.6129	0	No
chr1_60366636-60381772	CYP2J2	shared	27	0.45	1.17172	0.895062	29	0.0634573	0.633641	1.59774	No
chr8_141799572-141829119	PTK2	shared	19	0.316667	0.732323	1.16358	17	0.0371991	1.2334	0.619195	No
chr8_141828375-141889736	PTK2	shared	14	0.233333	1.69481	0.575397	80	0.175055	1.08923	0.854409	No
chr11_108098321-108100050	ATM	shared	14	0.233333	0.811189	1.11538	69	0.150985	1.08329	0.864101	No
chr10_4872866-4884696	AKR1E2	shared	6	0.1	0.439394	1.34259	19	0.0415755	0.764007	1.38504	No
chr8_112015642-112039662	RP11-946L20.2	private	3	0.05	0	1.61111	0	0	0	0	No
chr16_11815432-11830089	TXNDC11	shared	9	0.15	0.292929	1.4321	2	0.00437637	0	2.63158	No
chr15_78805425-78807449	HYKK	shared	3	0.05	1.75758	0.537037	4	0.00875274	0.403226	1.97368	No
chr2_29356520-29380268	CLIP4	private	3	0.05	0.878788	1.07407	0	0	0	0	No
chr18_33606862-33613800	RPRD1A	shared	38	0.633333	0.997543	1.0015	139	0.304158	1.01992	0.967492	No
chr10_76978820-76979114	VDAC2	private	13	0.216667	0.878788	1.07407	0	0	0	0	No
chr2_27430506-27435014	SLC5A6	shared	2	0.0333333	1.31818	0.805556	5	0.0109409	1.29032	0.526316	No
chr21_34922525-34923595	SON	shared	2	0.0333333	1.31818	0.805556	3	0.00656455	1.07527	0.877193	No
chr4_76573822-76581054	G3BP2	shared	8	0.133333	0.988636	1.00694	24	0.0525164	1.26227	0.572082	No
chr4_120166491-120194863	USP53	shared	13	0.216667	1.31818	0.805556	15	0.0328228	0.921659	1.12782	No
chr10_12039670-12056183	UPF2	shared	51	0.85	0.914657	1.05215	65	0.142232	0.936524	1.10357	No
chr5_54570441-54577343	DHX29	private	13	0.216667	0.608392	1.23932	0	0	0	0	No
chr11_120345268-120348235	ARHGEF12	shared	46	0.766667	1.19835	0.878788	48	0.105033	1.14247	0.767544	No
chr10_75830427-75834661	VCL	shared	6	0.1	1.58182	0.644444	12	0.0262582	1.20968	0.657895	No
chr13_98865473-98865667	FARP1	shared	16	0.266667	0.659091	1.20833	28	0.0612691	0.748848	1.40977	No
chr13_80094944-80113910	NDFIP2	shared	11	0.183333	1.05455	0.966667	27	0.059081	1.01553	0.974659	No
chr10_27311486-27337908	ANKRD26	private	7	0.116667	0.439394	1.34259	0	0	0	0	No
chr12_122218777-122219098	RHOF	private	3	0.05	0	1.61111	0	0	0	0	No
chr2_201303844-201305507	SPATS2L	shared	9	0.15	1.64773	0.604167	2	0.00437637	0.806452	1.31579	No
chr1_220752695-220777479	MARK1	shared	4	0.0666667	0	1.61111	11	0.02407	0.879765	1.19617	No
chr6_100006372-100009557	CCNC	private	6	0.1	0.878788	1.07407	0	0	0	0	No
chr19_20718855-20721359	ZNF737	shared	7	0.116667	0.753247	1.15079	2	0.00437637	0.806452	1.31579	No
chr3_150834124-150845771	MED12L	shared	2	0.0333333	0	1.61111	5	0.0109409	0.322581	2.10526	No
chr1_9991948-9994918	LZIC	shared	52	0.866667	1.00182	0.998889	162	0.354486	1.0144	0.976498	No
chr11_119155678-119156276	CBL	shared	13	0.216667	0.878788	1.07407	8	0.0175055	1.00806	0.986842	No
chr17_30500849-30503232	RHOT1	private	9	0.15	0.988636	1.00694	0	0	0	0	No
chr15_32820732-32825569	RP11-632K20.7	private	6	0.1	1.31818	0.805556	0	0	0	0	No
chr18_74153200-74155167	ZNF516	shared	6	0.1	2.19697	0.268519	8	0.0175055	1.00806	0.986842	No
chr2_106739425-106782539	UXS1	shared	18	0.3	0.292929	1.4321	4	0.00875274	1.20968	0.657895	No
chr19_45528586-45528995	RELB	shared	24	0.4	1.03162	0.980676	13	0.0284464	1.24069	0.607287	No
chr1_155340294-155340774	ASH1L	shared	7	0.116667	0.753247	1.15079	27	0.059081	1.13501	0.779727	No
chr2_100065797-100081447	REV1	shared	30	0.5	0.941558	1.03571	27	0.059081	1.17866	0.708502	No
chr12_73701962-73711586	not_annotated	private	8	0.133333	0.376623	1.38095	0	0	0	0	No
chr13_95686858-95735544	ABCC4	shared	3	0.05	1.75758	0.537037	3	0.00656455	1.6129	0	Yes
chr6_87920168-87928449	ZNF292	shared	41	0.683333	1.35198	0.7849	241	0.527352	1.02265	0.963046	No
chr1_234582548-234608557	TARBP1	private	3	0.05	0	1.61111	0	0	0	0	No
chr8_618597-624047	ERICH1	shared	28	0.466667	0.878788	1.07407	40	0.0875274	0.82713	1.28205	No
chr7_158580694-158591763	ESYT2	shared	55	0.916667	1.0446	0.972746	146	0.319475	1.00383	0.993743	No
chr2_61505299-61508377	USP34	shared	15	0.25	0.753247	1.15079	111	0.242888	1.03047	0.950292	No
chr20_32207322-32216241	CBFA2T2	shared	7	0.116667	0.376623	1.38095	6	0.0131291	0.806452	1.31579	No
chr4_128564675-128609022	INTU	shared	4	0.0666667	2.63636	0	5	0.0109409	0.806452	1.31579	No
chr6_84894904-84913814	KIAA1009	shared	29	0.483333	1.07407	0.954733	77	0.16849	1.08263	0.865177	No
chr5_9379934-9437964	SEMA5A	shared	10	0.166667	0.527273	1.28889	6	0.0131291	0.537634	1.75439	No
chr14_50262508-50298079	NEMF	shared	9	0.15	1.46465	0.716049	18	0.0393873	0.896057	1.16959	No
chr2_100078957-100081447	REV1	shared	36	0.6	1.28052	0.828571	164	0.358862	0.979616	1.03326	No
chr6_137015277-137041727	MAP3K5	shared	12	0.2	0.878788	1.07407	105	0.229759	1.15878	0.74093	No
chr1_48821341-48825442	SPATA6	shared	29	0.483333	1.31818	0.805556	133	0.291028	1.00655	0.989315	No
chr2_197777605-197786910	PGAP1	shared	34	0.566667	1.27824	0.829966	12	0.0262582	1.07527	0.877193	No
chr8_62489330-62531578	ASPH	shared	11	0.183333	1.58182	0.644444	2	0.00437637	1.6129	0	No
chr11_110007387-110030215	ZC3H12C	private	11	0.183333	0.958678	1.02525	0	0	0	0	No
chrX_77270158-77275895	ATP7A	shared	23	0.383333	1.31818	0.805556	16	0.0350109	1.10887	0.822368	No
chr10_99196173-99197507	EXOSC1	shared	42	0.7	1.12045	0.926389	28	0.0612691	1.09447	0.845865	No
chr2_20453582-20460227	PUM2	private	2	0.0333333	2.63636	0	0	0	0	0	No
chr10_115636279-115644139	NHLRC2	shared	9	0.15	0.988636	1.00694	23	0.0503282	1.17302	0.717703	No
chr18_20516716-20529676	RBBP8	shared	13	0.216667	1.41958	0.74359	46	0.100656	1.15708	0.743707	No
chr3_38263068-38271921	OXSR1	shared	7	0.116667	0.753247	1.15079	2	0.00437637	0	2.63158	No
chr1_185183638-185200840	SWT1	shared	28	0.466667	1.50649	0.690476	123	0.269147	0.970365	1.04835	No
chr1_202724398-202733273	KDM5B	shared	6	0.1	0.439394	1.34259	28	0.0612691	0.992556	1.01215	No
chr1_46124699-46126897	GPBP1L1	shared	7	0.116667	1.75758	0.537037	5	0.0109409	0.967742	1.05263	No
chr4_143003183-143045913	INPP4B	shared	4	0.0666667	1.97727	0.402778	8	0.0175055	1.00806	0.986842	No
chr13_20315704-20333558	PSPC1	shared	6	0.1	1.31818	0.805556	3	0.00656455	1.07527	0.877193	No
chr15_58284902-58306479	ALDH1A2	shared	4	0.0666667	0	1.61111	15	0.0328228	1.15207	0.75188	No
chr10_111883774-111890244	ADD3	shared	26	0.433333	1.52098	0.681624	33	0.0722101	1.10887	0.822368	No
chr7_17908029-17915413	SNX13	shared	44	0.733333	0.753247	1.15079	187	0.40919	1.05151	0.915964	No
chr7_158552176-158557544	ESYT2	shared	46	0.766667	0.99596	1.00247	145	0.317287	1.09041	0.852483	No
chr2_89084114-89092011	ANKRD36BP2	private	4	0.0666667	0.659091	1.20833	0	0	0	0	No
chr21_30677524-30702014	BACH1	shared	8	0.133333	0.329545	1.40972	2	0.00437637	0.806452	1.31579	No
chr16_2312278-2314761	RNPS1	private	4	0.0666667	0.659091	1.20833	0	0	0	0	No
chr1_233353644-233372726	PCNXL2	private	4	0.0666667	1.31818	0.805556	0	0	0	0	No
chr13_100909848-100925600	PCCA	shared	41	0.683333	1.01399	0.991453	76	0.166302	0.989247	1.01754	No
chr10_1125950-1126416	WDR37	shared	17	0.283333	0.659091	1.20833	11	0.02407	0.879765	1.19617	No
chr14_31585441-31590711	HECTD1	shared	9	0.15	0.988636	1.00694	8	0.0175055	0.806452	1.31579	No
chr1_46105881-46108171	GPBP1L1	shared	52	0.866667	1.10727	0.934444	140	0.306346	1.02425	0.96043	No
chr16_9009110-9011013	USP7	private	33	0.55	0.958678	1.02525	0	0	0	0	No
chr9_99220660-99220823	HABP4	shared	17	0.283333	1.39572	0.75817	28	0.0612691	1.07527	0.877193	No
chr6_43565432-43568828	POLH	private	3	0.05	0	1.61111	0	0	0	0	No
chr2_24103508-24108699	ATAD2B	shared	16	0.266667	1.05455	0.966667	41	0.0897155	1.16935	0.723684	No
chr2_10101174-10105510	GRHL1	private	2	0.0333333	1.31818	0.805556	0	0	0	0	No
chr16_2607703-2616454	PDPK1	private	10	0.166667	1.05455	0.966667	0	0	0	0	No
chr2_70402804-70409129	C2orf42	private	2	0.0333333	1.31818	0.805556	0	0	0	0	No
chr9_140705912-140712590	EHMT1	shared	12	0.2	0.659091	1.20833	8	0.0175055	1.20968	0.657895	No
chr5_121354954-121358102	SRFBP1	private	21	0.35	0.878788	1.07407	0	0	0	0	No
chr2_153519116-153525784	PRPF40A	shared	3	0.05	1.75758	0.537037	7	0.0153173	1.15207	0.75188	No
chr2_20478343-20527139	PUM2	shared	14	0.233333	1.12987	0.920635	43	0.0940919	0.944138	1.09114	No
chr1_14057494-14068652	PRDM2	shared	31	0.516667	1.05455	0.966667	70	0.153173	0.990783	1.01504	No
chr7_98988515-98988876	ARPC1B	private	8	0.133333	0	1.61111	0	0	0	0	No
chr6_157150360-157157084	ARID1B	private	4	0.0666667	0	1.61111	0	0	0	0	No
chr17_80714040-80739597	TBCD	private	4	0.0666667	0.659091	1.20833	0	0	0	0	No
chr3_119582265-119595355	GSK3B	shared	13	0.216667	0.878788	1.07407	2	0.00437637	0.806452	1.31579	No
chr10_90653627-90665417	STAMBPL1	shared	8	0.133333	0.753247	1.15079	8	0.0175055	1.6129	0	No
chr7_24659670-24708279	MPP6	shared	27	0.45	1.11538	0.929487	104	0.227571	0.970874	1.04752	No
chr11_122953792-122955421	CLMP	private	3	0.05	0.878788	1.07407	0	0	0	0	No
chr9_111812562-111826847	TMEM245	shared	12	0.2	0.719008	1.17172	178	0.389497	1.04089	0.933293	No
chr4_151719232-151738409	LRBA	shared	36	0.6	1.08556	0.947712	24	0.0525164	1.19215	0.686499	No
chr6_136922159-136944119	MAP3K5	private	4	0.0666667	0.878788	1.07407	0	0	0	0	No
chr8_141856358-141889736	PTK2	shared	13	0.216667	1.62238	0.619658	65	0.142232	1.10087	0.835422	No
chr10_225933-267296	ZMYND11	shared	36	0.6	1.12987	0.920635	108	0.236324	0.986533	1.02197	No
chr11_128932174-128936763	ARHGAP32	shared	14	0.233333	0.941558	1.03571	40	0.0875274	0.846774	1.25	No
chr11_2991032-2993473	NAP1L4	shared	11	0.183333	1.05455	0.966667	6	0.0131291	1.07527	0.877193	No
chr6_20546576-20548936	CDKAL1	shared	11	0.183333	0.479339	1.31818	100	0.218818	0.83871	1.26316	No
chr9_131271154-131277918	GLE1	shared	10	0.166667	1.05455	0.966667	89	0.194748	1.01965	0.967937	No
chr14_92185761-92195823	CATSPERB	private	11	0.183333	0.958678	1.02525	0	0	0	0	No
chr2_135694410-135696632	CCNT2	private	6	0.1	1.31818	0.805556	0	0	0	0	No
chr2_144966169-144969146	GTDC1	shared	24	0.4	0.802372	1.12077	88	0.19256	1.00111	0.998185	No
chr19_38229803-38231095	ZNF573	shared	2	0.0333333	1.31818	0.805556	3	0.00656455	0.806452	1.31579	No
chr2_148653869-148657467	ACVR2A	shared	51	0.85	1.02226	0.986395	272	0.595186	0.987	1.02121	No
chr11_65202523-65205128	NEAT1	shared	3	0.05	1.75758	0.537037	2	0.00437637	0.806452	1.31579	No
chr18_9583114-9595151	PPP4R1	shared	37	0.616667	1.14005	0.914414	44	0.0962801	1.11367	0.814536	No
chr19_4354945-4355170	MPND	shared	8	0.133333	1.31818	0.805556	7	0.0153173	1.15207	0.75188	No
chrGL000196.1_12891-27060	AC145060.1	private	18	0.3	0.732323	1.16358	0	0	0	0	No
chr10_128768965-128824688	DOCK1	shared	5	0.0833333	1.05455	0.966667	21	0.0459519	0.768049	1.37845	No
chr2_225400244-225422573	CUL3	shared	40	0.666667	1.11005	0.932749	20	0.0437637	1.10357	0.831025	No
chr7_6150755-6155154	USP42	shared	3	0.05	0.878788	1.07407	17	0.0371991	1.00806	0.986842	No
chr18_66564455-66564919	CCDC102B	private	8	0.133333	0.376623	1.38095	0	0	0	0	No
chr20_34317233-34320057	RBM39	shared	54	0.9	1.06469	0.96047	18	0.0393873	1.2334	0.619195	No
chr10_3160973-3162236	PFKP	shared	25	0.416667	1.37549	0.770531	26	0.0568928	1.00806	0.986842	No
chr7_102944288-102944937	PMPCB	shared	6	0.1	1.05455	0.966667	19	0.0415755	1.25448	0.584795	No
chr1_117944807-117948267	MAN1A2	shared	40	0.666667	0.811189	1.11538	196	0.428884	0.952699	1.07717	No
chr3_12570386-12574272	TSEN2	shared	20	0.333333	1.18636	0.886111	17	0.0371991	1.29032	0.526316	No
chr2_197653927-197656184	GTF3C3	shared	2	0.0333333	0	1.61111	38	0.083151	1.18846	0.692521	No
chr3_195686053-195686957	SDHAP1	private	41	0.683333	0.946387	1.03276	0	0	0	0	No
chr6_71136141-71162274	FAM135A	shared	15	0.25	1.12987	0.920635	5	0.0109409	1.29032	0.526316	No
chr1_78098799-78107340	ZZZ3	shared	20	0.333333	1.52632	0.678363	59	0.129103	1.08454	0.862069	No
chr5_43295853-43297268	HMGCS1	shared	31	0.516667	0.878788	1.07407	40	0.0875274	0.967742	1.05263	Yes
chr15_50875285-50884823	TRPM7	shared	26	0.433333	0.912587	1.05342	90	0.196937	1.05673	0.907441	No
chr5_73930508-73932323	ENC1	shared	14	0.233333	1.09848	0.939815	11	0.02407	0.806452	1.31579	No
chr15_50592985-50593565	GABPB1	shared	28	0.466667	1.17172	0.895062	12	0.0262582	1.07527	0.877193	No
chr15_20867288-20876597	NBEAP1	private	2	0.0333333	1.31818	0.805556	0	0	0	0	No
chr15_44907560-44912601	SPG11	shared	36	0.6	1.28052	0.828571	114	0.249453	1.1437	0.76555	No
chr1_246078831-246093239	SMYD3	shared	9	0.15	0.585859	1.25309	18	0.0393873	1.13852	0.773994	No
chr7_129679303-129688984	ZC3HC1	shared	14	0.233333	0.753247	1.15079	10	0.0218818	1.6129	0	No
chr9_132569466-132571311	TOR1B	shared	2	0.0333333	1.31818	0.805556	9	0.0196937	0.896057	1.16959	No
chr5_56160560-56161804	MAP3K1	shared	36	0.6	1.1631	0.900327	110	0.2407	1.10039	0.836203	No
chr1_6867042-6885270	CAMTA1	shared	10	0.166667	1.17172	0.895062	28	0.0612691	0.864055	1.2218	No
chr21_34713304-34721849	IFNAR1	shared	7	0.116667	1.88312	0.460317	5	0.0109409	0.967742	1.05263	No
chr8_62546241-62566219	ASPH	shared	20	0.333333	1.11005	0.932749	22	0.04814	0.806452	1.31579	No
chr4_87967317-87968746	AFF1	shared	54	0.9	1.01399	0.991453	326	0.713348	0.992944	1.01151	No
chr13_77589543-77595996	FBXL3	shared	8	0.133333	0.329545	1.40972	23	0.0503282	1.05189	0.915332	No
chr14_37777260-37892154	MIPOL1	private	7	0.116667	1.31818	0.805556	0	0	0	0	Yes
chr17_30498061-30503232	RHOT1	private	14	0.233333	1.01399	0.991453	0	0	0	0	No
chr1_227381486-227441856	CDC42BPA	shared	8	0.133333	2.25974	0.230159	48	0.105033	1.01683	0.97254	No
chr9_19360241-19361961	DENND4C	private	11	0.183333	0.958678	1.02525	0	0	0	0	No
chr1_78183551-78191447	USP33	shared	27	0.45	1.01399	0.991453	59	0.129103	1.06616	0.892061	No
chr3_133876964-133914026	RYK	shared	25	0.416667	0.843636	1.09556	26	0.0568928	0.868486	1.21457	No
chr3_182602540-182605501	ATP11B	shared	9	0.15	1.46465	0.716049	17	0.0371991	0.907258	1.15132	No
chr17_29550461-29554624	NF1	private	25	0.416667	0.988636	1.00694	0	0	0	0	No
chr10_52193235-52226692	SGMS1	private	22	0.366667	1.00433	0.997354	0	0	0	0	No
chr14_89041036-89076147	ZC3H14	shared	2	0.0333333	2.63636	0	5	0.0109409	0.967742	1.05263	No
chr8_125597327-125603476	MTSS1	shared	4	0.0666667	0	1.61111	35	0.0765864	1.05991	0.902256	No
chr5_65317149-65350779	ERBB2IP	shared	20	0.333333	1.2488	0.847953	74	0.161926	1.18728	0.694444	No
chr13_73352324-73352518	DIS3	shared	12	0.2	0.719008	1.17172	23	0.0503282	0.981767	1.02975	No
chr19_30462099-30503438	URI1	shared	17	0.283333	0.988636	1.00694	48	0.105033	0.94086	1.09649	No
chr7_32584305-32594208	AVL9	private	15	0.25	1.2303	0.859259	0	0	0	0	No
chr6_165862415-165957056	PDE10A	shared	29	0.483333	1.27273	0.833333	108	0.236324	1.04991	0.91857	No
chr11_85685750-85742653	PICALM	shared	29	0.483333	1	1	110	0.2407	1.03581	0.941574	No
chr8_141874410-141935848	PTK2	shared	13	0.216667	1.21678	0.867521	4	0.00875274	0.806452	1.31579	No
chrX_84322132-84329397	APOOL	private	25	0.416667	1.03162	0.980676	0	0	0	0	No
chrX_76937011-76940498	ATRX	shared	7	0.116667	1.12987	0.920635	14	0.0306346	1.15207	0.75188	No
chr6_7602855-7606428	SNRNP48	shared	21	0.35	1.18636	0.886111	35	0.0765864	1.09108	0.851393	No
chr1_42730785-42744343	FOXJ3	shared	31	0.516667	0.765396	1.14337	11	0.02407	0.879765	1.19617	No
chr9_100780570-100788733	not_annotated	private	11	0.183333	1.58182	0.644444	0	0	0	0	No
chr11_24927536-25004839	LUZP2	shared	2	0.0333333	1.31818	0.805556	2	0.00437637	1.6129	0	No
chr5_176963358-176966148	FAM193B	shared	19	0.316667	1.2488	0.847953	9	0.0196937	0.896057	1.16959	No
chr17_4186092-4200109	UBE2G1	shared	31	0.516667	1.05455	0.966667	148	0.323851	1.07159	0.883201	No
chr10_35805450-35819171	CCNY	shared	14	0.233333	0.811189	1.11538	20	0.0437637	1.04839	0.921053	No
chrX_154736558-154766779	TMLHE	shared	16	0.266667	1.31818	0.805556	90	0.196937	1.00806	0.986842	No
chr10_76153898-76158337	ADK	shared	2	0.0333333	0	1.61111	4	0.00875274	0.403226	1.97368	No
chr3_175165016-175189546	NAALADL2	shared	34	0.566667	1.27824	0.829966	79	0.172867	1.1828	0.701754	No
[truncated: 2,370 more rows]

## Sheet: Significant & in Urine
Gene	CircularRNA			Legend
NEIL3	chr4_178274461-178281831			Gene: parental gene.
ABCC4	chr13_95813442-95840796			CircularRNA: chromosome and coordinates of the circRNA.
MCTP2	chr15_94899365-94945248
CEP128	chr14_81209418-81227957
MCTP2	chr15_94899365-94913409
ZBTB44	chr11_130130750-130131824
ABCC4	chr13_95813442-95822882
MCTP2	chr15_94910833-94928754
MCTP2	chr15_94899365-94928754
ARHGEF12	chr11_120310837-120316173
SPATA7	chr14_88883054-88904247
NEK1	chr4_170428187-170459062
NEIL3	chr4_178274461-178274882

## Sheet: Bladder & Urine
Gene	CircularRNA			Legend
CEP350	chr1_179972308-179993717			Gene: parental gene.
MED13	chr17_60111147-60112969			CircularRNA: chromosome and coordinates of the circRNA.
RCAN3	chr1_24840803-24841057
ZSWIM5	chr1_45553552-45553909
TBC1D12	chr10_96201652-96234540
NAALADL2	chr3_174814579-175042114
MGA	chr15_41961025-41962156
FGD4	chr12_32751430-32764217
EIF4G3	chr1_21167348-21191755
LMBR1L	chr12_49491348-49491888
UQCRC2	chr16_21973780-21987564
PCNXL2	chr1_233353644-233363117
FGD6	chr12_95602618-95605043
ZNF577	chr19_52364156-52380630
ETFA	chr15_76576097-76585041
WDR33	chr2_128520635-128528578
MKRN2	chr3_12616290-12618240
XPO1	chr2_61749745-61753656
PIK3CA	chr3_178921331-178922376
FANCL	chr2_58449076-58459247
MYCBP2	chr13_77779390-77818086
LPAR3	chr1_85331067-85331821
SH3GLB1	chr1_87181406-87190088
VAPB	chr20_57014000-57016139
MLH3	chr14_75513078-75516421
PPP2R5C	chr14_102368055-102372866
KTN1	chr14_56078736-56086030
SNX13	chr7_17929985-17937069
STXBP4	chr17_53108528-53124515
PUM1	chr1_31465236-31479949
SMG1	chr16_18852886-18856973
TTC39C	chr18_21644103-21649235
PTPN4	chr2_120684173-120702816
SNX13	chr7_17908029-17915413
MKLN1	chr7_131060182-131084192
DOPEY2	chr21_37619814-37620866
ZMYM4	chr1_35846859-35854683
AFF3	chr2_100623093-100625394
BACH1	chr21_30698379-30702014
ABCC4	chr13_95813442-95840796
SNX25	chr4_186168447-186209236
HP1BP3	chr1_21083658-21100103
EPS15	chr1_51868106-51874004
GSPT1	chr16_11988810-11991892
PRKACB	chr1_84644859-84680000
IFNGR2	chr21_34793786-34805178
UBAC2	chr13_99890680-99896878
GBAS	chr7_56049902-56052571
URI1	chr19_30476129-30503438
ZC3HC1	chr7_129679303-129688984
SETD3	chr14_99924615-99932150
TBCD	chr17_80842020-80861354
MALT1	chr18_56363597-56367823
FNDC3A	chr13_49742748-49752790
DYNC2H1	chr11_103173821-103194718
PIP5K1C	chr19_3660963-3661999
PTPRM	chr18_8113483-8143777
PHC3	chr3_169854206-169896726
SUCLG2	chr3_67546221-67559327
ZFY	chrY_2821949-2829687
USP48	chr1_22041881-22050588
ZCCHC11	chr1_52959282-52975384
ZC3H14	chr14_89041036-89076147
RPAP2	chr1_92798947-92846430
RNF149	chr2_101898320-101911643
ZC3H13	chr13_46577273-46594692
LARP1B	chr4_128995614-129003460
RFC1	chr4_39328182-39329376
TJP1	chr15_30053341-30092905
DNAH14	chr1_225140371-225161855
SFMBT2	chr10_7285519-7327916
SPATA7	chr14_88883054-88899556
PCCA	chr13_100909848-100962162
IDE	chr10_94291504-94297307
USP34	chr2_61505299-61508377
LRBA	chr4_151656409-151729550
MBOAT2	chr2_9083315-9114564
ITCH	chr20_33057852-33069011
LZIC	chr1_9991948-9994918
FAM193A	chr4_2701406-2702271
HNRNPM	chr19_8520288-8528570
PDS5A	chr4_39915230-39927553
WBSCR22	chr7_73100965-73101425
TAX1BP1	chr7_27824781-27839709
SLX4IP	chr20_10536878-10541468
EPS15	chr1_51871576-51874004
RERE	chr1_8674619-8716500
TMC5	chr16_19474601-19475346
ZBTB11	chr3_101389973-101391057
MPP6	chr7_24663284-24708279
TRPM7	chr15_50878588-50884823
RLF	chr1_40654726-40668286
NOP14	chr4_2951660-2952972
PTPRA	chr20_2928627-2945848
DNAJC3	chr13_96409897-96416207
SEC24B	chr4_110412482-110437796
TMPRSS2	chr21_42860320-42861520
CAMKK2	chr12_121706440-121708748
CAMSAP2	chr1_200729966-200784772
USP48	chr1_22041881-22048257
FKBP8	chr19_18650180-18650530
HPCAL1	chr2_10559859-10560261
TPST1	chr7_65705311-65751696
CTCF	chr16_67644726-67646024
RAP1B	chr12_69044179-69048032
SBDS	chr7_66456123-66459328
BACH1	chr21_30693541-30702014
APLP2	chr11_129979323-129980556
PCCA	chr13_100909848-100992513
KDM5B	chr1_202724398-202733273
MPP6	chr7_24663284-24720139
MYSM1	chr1_59147456-59150923
ZFAND6	chr15_80390757-80415142
CEPT1	chr1_111690263-111703918
ARFGEF2	chr20_47570092-47580435
LUZP2	chr11_24927536-25004839
FGGY	chr1_59787207-59812070
PSMA7	chr20_60714130-60716000
TMCC1	chr3_129546645-129551669
ATXN2	chr12_111947352-111948386
BRWD1	chr21_40600425-40601362
RSF1	chr11_77386080-77404656
BANP	chr16_88061088-88071617
CDK13	chr7_40027197-40041630
ATXN2	chr12_111990083-111990781
INTS2	chr17_59999085-60002460
BTBD10	chr11_13435076-13443385
EIF4G3	chr1_21295966-21307720
RERE	chr1_8684368-8716500
EDC3	chr15_74963795-74967483
ENGASE	chr17_77073511-77073946
SETD2	chr3_47079155-47108608
ATXN7	chr3_63884074-63938159
SCAF11	chr12_46319924-46322642
COPG1	chr3_128984391-128985942
ADAM10	chr15_58913669-58936177
UBE2K	chr4_39739039-39757359
UBA2	chr19_34922765-34955036
USP7	chr16_9009110-9011013
USP9Y	chrY_14832521-14851563
SETBP1	chr18_42529845-42533305
DDX3Y	chrY_15021270-15024974
CDK13	chr7_40027197-40027857
TXNDC16	chr14_52977957-53011089
TJP1	chr15_30053341-30065560
FOXK2	chr17_80521229-80526077
FBXL3	chr13_77589543-77595996
EEA1	chr12_93244886-93246801
HMGCL	chr1_24140679-24147083
ARID1A	chr1_27056141-27059283
BCAR3	chr1_94032835-94033408
NAA25	chr12_112513481-112516545
COX5A	chr15_75219106-75221573
TRIM33	chr1_115005725-115007010
VPS36	chr13_52992126-53001354
MCTP2	chr15_94910833-94928754
MCTP2	chr15_94899365-94913409
MGAT5	chr2_135010665-135012215
ZC3H14	chr14_89041036-89044484
MTR	chr1_236969443-236979843
NUP205	chr7_135262543-135277940
MBOAT2	chr2_9028147-9098771
RPS6KA6	chrX_83351201-83375035
ATRX	chrX_76907603-76912143
PNN	chr14_39648294-39648666
PRIMPOL	chr4_185580493-185599548
SAFB	chr19_5653125-5654467
GNB1	chr1_1735857-1749314
SEC11A	chr15_85223943-85234875
IQGAP1	chr15_90984737-90986710
TOM1L1	chr17_53016284-53024673
TM9SF3	chr10_98303832-98336586
UBA2	chr19_34921480-34929671
MYCBP2	chr13_77791974-77818086
PPP1R12A	chr12_80187642-80215970
CCZ1B	chr7_6854394-6862991
WDR60	chr7_158662545-158669382
PKN2	chr1_89206670-89251896
NUDC	chr1_27269150-27269556
PLCE1	chr10_95790439-95792009
EML5	chr14_89192884-89221015
RALBP1	chr18_9524591-9525849
NEMF	chr14_50292584-50298079
UNC13B	chr9_35228011-35243361
TMEM87A	chr15_42553155-42560230
FAM208A	chr3_56661064-56662642
EIF3B	chr7_2403266-2404164
IFNGR2	chr21_34804483-34805178
ETFA	chr15_76566752-76588078
INTU	chr4_128564675-128609022
VMP1	chr17_57808781-57816308
TBCD	chr17_80842020-80869665
SMO	chr7_128845043-128846428
VPS13C	chr15_62299506-62306191
FBXW4	chr10_103427642-103436193
KDM4B	chr19_5047486-5082515
MYO9B	chr19_17212469-17213367
BACE2	chr21_42598192-42629253
EXOC6B	chr2_72945231-72960247
TXLNG2P	chrY_21749095-21749393
INO80	chr15_41377566-41379880
NEIL3	chr4_178274461-178281831
ZBTB1	chr14_64988204-64990120
TRAPPC8	chr18_29412046-29419420
USP13	chr3_179481789-179483636
ZCCHC2	chr18_60206913-60217693
PTPRM	chr18_8076452-8088849
PDS5A	chr4_39900008-39904080
CHD2	chr15_93496586-93499879
CNOT2	chr12_70671911-70704797
FBXW7	chr4_153332454-153333681
DHDDS	chr1_26772806-26774151
PVRL3	chr3_110830876-110845182
RSF1	chr11_77404551-77413540
SNX25	chr4_186168447-186188309
SMCHD1	chr18_2732262-2740819
RAB3D	chr19_11446122-11446459
DCAF6	chr1_168007608-168014465
ZCCHC11	chr1_52981562-52992045
SCCPDH	chr1_246890193-246907427
SLMAP	chr3_57875767-57882659
ZNF680	chr7_64004084-64004810
GSE1	chr16_85667519-85667738
SLTM	chr15_59204761-59205895
TEX9	chr15_56680669-56687032
PTPRA	chr20_2944917-2945848
GRHL1	chr2_10101174-10139157
EPB41L5	chr2_120885263-120903865
PAPOLA	chr14_97022183-97022750
USP3	chr15_63824845-63852169
MCCC1	chr3_182788786-182789145
SPPL2A	chr15_51039691-51041067
ZNF236	chr18_74561481-74563895
ARHGEF12	chr11_120343758-120348235
HIBADH	chr7_27668989-27672064
CHD2	chr15_93467550-93472321
ELK4	chr1_205585605-205593019
POF1B	chrX_84558411-84563222
ARHGAP10	chr4_148778703-148803083
CHD2	chr15_93540186-93541851
ATP2C1	chr3_130649259-130660543
SCCPDH	chr1_246890193-246903603
FNDC3B	chr3_171965322-172003774
SDCCAG8	chr1_243579003-243589860
ISPD	chr7_16255690-16317851
RSF1	chr11_77383086-77404656
NCOR2	chr12_124904502-124922542
XRN2	chr20_21306916-21349228
C16orf62	chr16_19656207-19663412
ARHGEF12	chr11_120310837-120316173
MPP6	chr7_24663284-24690331
STXBP3	chr1_109336203-109342927
BAZ1B	chr7_72873865-72884813
CIRBP	chr19_1271327-1272050
TTC6	chr14_38256672-38266152
POM121	chr7_72361165-72361649
NEIL3	chr4_178274461-178274882
RERE	chr1_8716031-8716500
KIDINS220	chr2_8910799-8917022
ANKRD11	chr16_89371613-89383483
KLHL24	chr3_183361267-183369064
TMED2	chr12_124071293-124074996
YTHDF1	chr20_61833638-61835159
EPCAM	chr2_47600601-47601187
TNPO3	chr7_128655032-128658211
RSF1	chr11_77386080-77389198
ABCC4	chr13_95813442-95822882
HIBADH	chr7_27668989-27689252
ATP7A	chrX_77270158-77275895
COG3	chr13_46090277-46093229
VMP1	chr17_57808781-57851246
CNOT11	chr2_101874252-101883341
SBDS	chr7_66458203-66459328
ITCH	chr20_33057852-33080402
ATP9A	chr20_50290691-50307358
RALGAPA1	chr14_36133847-36194359
B4GALT5	chr20_48256214-48257202
EYA3	chr1_28362054-28384605
TM9SF3	chr10_98303832-98325183
DOPEY2	chr21_37619814-37623582
ZNF577	chr19_52364156-52384130
PPP4R1	chr18_9583114-9595100
RPRD1A	chr18_33606862-33613800
TTLL7	chr1_84376847-84412965
TBCD	chr17_80721840-80739597
CEP192	chr18_12999419-13019205
CPSF6	chr12_69644908-69656342
MGA	chr15_41988272-41991357
SMARCC1	chr3_47702783-47719801
ZNF532	chr18_56601664-56621031
ACADM	chr1_76205664-76216231
HTT	chr4_3088665-3109150
ARHGAP5	chr14_32559707-32586493
LMBR1	chr7_156549086-156619438
ZCCHC11	chr1_52943379-52947595
ZNF208	chr19_22157530-22171711
BICD1	chr12_32480394-32481489
ERC1	chr12_1289705-1299218
IFNAR1	chr21_34717551-34721849
SOAT1	chr1_179306971-179312078
BRWD3	chrX_79962925-79975155
SOS2	chr14_50616725-50616948
SMAD2	chr18_45391429-45396935
SPICE1	chr3_113207791-113225452
BRWD1	chr21_40596333-40601362
GARS	chr7_30661008-30662078
BBX	chr3_107429298-107435696
SOGA2	chr18_8718421-8720494
SFMBT2	chr10_7318853-7327916
CTBP1	chr4_1219147-1235307
EEA1	chr12_93226287-93246801
ZNF532	chr18_56585502-56587865
ARCN1	chr11_118451960-118455359
UBE4B	chr1_10155518-10165802
CBL	chr11_119155678-119156276
SCYL2	chr12_100676720-100691953
NCEH1	chr3_172363412-172365904
SMCHD1	chr18_2732262-2752550
CDK17	chr12_96717725-96728643
GTF2I	chr7_74119495-74131270
CDR2	chr16_22360599-22361170
FNDC3B	chr3_171969049-172028671
TMTC2	chr12_83250788-83251359
HP1BP3	chr1_21076215-21100103
MAGI1	chr3_65415194-65428524
FAF1	chr1_51121113-51210447
FARSA	chr19_13039155-13039661
KLHDC10	chr7_129760588-129762042
SYNE2	chr14_64465631-64483349
TCEA3	chr1_23735156-23745632
EPS15	chr1_51860052-51913807
PHC3	chr3_169863210-169867032
UBXN4	chr2_136505836-136530117
IDE	chr10_94243011-94267962
BTBD7	chr14_93760203-93761283
SMEK1	chr14_91947919-91952074
KCTD3	chr1_215749243-215752480
MCTP2	chr15_94899365-94928754
MPP6	chr7_24659670-24708279
ATXN2	chr12_111951160-111957880
FAM126A	chr7_22999874-23030758
UBE3A	chr15_25650607-25657118
BBX	chr3_107429298-107451870
GPBP1L1	chr1_46105881-46108171
PCCA	chr13_100953713-100962162
BBS9	chr7_33185853-33217203
SKIL	chr3_170077486-170109048
CBFA2T2	chr20_32207322-32217720
KMT2C	chr7_152007050-152012423
ZC3H7A	chr16_11873021-11876244
XPO1	chr2_61722589-61726048
PCNXL2	chr1_233313547-233363117
ISPD	chr7_16298014-16317851
TYW1B	chr7_72193789-72209578
EMILIN2	chr18_2890558-2892484
SPATA7	chr14_88883054-88904247
DGKE	chr17_54926056-54933986
NR1H4	chr12_100926235-100934596
SLTM	chr15_59204761-59209198
FAM178A	chr10_102683731-102685776
TXLNG	chrX_16836696-16838378
RNF111	chr15_59323002-59323901
ADAM17	chr2_9675962-9683414
KDM8	chr16_27224905-27226329
TTC39C	chr18_21644103-21663045
LRBA	chr4_151682934-151729550
NEK1	chr4_170428187-170459062
MORC3	chr21_37734480-37744829
CCT2	chr12_69983264-69985939
ZNF236	chr18_74561481-74583781
SLTM	chr15_59179173-59179739
RMDN3	chr15_41036244-41037457
KCTD3	chr1_215759837-215768813
CXorf23	chrX_19983161-19988416
NEMF	chr14_50262508-50298079
ZBTB44	chr11_130130750-130131824
NEMF	chr14_50262508-50267414
ETFA	chr15_76584771-76588078
C1orf116	chr1_207200838-207201024
ARHGEF12	chr11_120346048-120348235
SOX13	chr1_204082042-204083733
NIPAL3	chr1_24766661-24771734
WDR7	chr18_54423813-54426184
VAPA	chr18_9931806-9937063
ZNF236	chr18_74561481-74593468
UBA2	chr19_34922765-34929671
LARP1B	chr4_128995614-128999117
DDX26B	chrX_134679347-134690225
EVI5	chr1_93070863-93101893
OPHN1	chrX_67412760-67421552
FNDC3B	chr3_171965322-171969331
NCOR2	chr12_124904502-124915333
USP3	chr15_63824845-63855207
DNAJB12	chr10_74100546-74100928
FGD4	chr12_32760890-32764217
FLNB	chr3_58111307-58112489
KIAA1841	chr2_61343113-61345251
DNM2	chr19_10906047-10909248
RTN4	chr2_55209650-55214834
PUM1	chr1_31465236-31468067
PDE8A	chr15_85656607-85669605
TSGA10	chr2_99721821-99734222
TBC1D1	chr4_38091552-38104778
ARHGEF12	chr11_120345268-120348235
RBM33	chr7_155465560-155473602
MAML2	chr11_95825055-95826681
KIF16B	chr20_16359449-16362392
NEMF	chr14_50266192-50298079
PDE8A	chr15_85657103-85664245
RELL1	chr4_37633006-37640126
ATXN2	chr12_111990083-111993723
MYOF	chr10_95140975-95148911
CEP128	chr14_81209418-81227957
FOXP1	chr3_71037144-71102924
EPB41L5	chr2_120830753-120836157
USP25	chr21_17135209-17138460
GOLGA4	chr3_37323448-37343823
SCMH1	chr1_41578954-41608784
SMARCC1	chr3_47676679-47719801
CUL5	chr11_107916996-107925682
NRD1	chr1_52293467-52299842
PCCA	chr13_100909848-101020828
PIK3C3	chr18_39607406-39629569
GSPT1	chr16_11988810-11990642
TRAPPC6B	chr14_39620949-39628754
RGL3	chr19_11526612-11527733
HIF1A	chr14_62187099-62188541
CUL5	chr11_107965117-107966418
ATXN2	chr12_111962995-111990781
ZCRB1	chr12_42711141-42717906
SAFB2	chr19_5604593-5604947
HDGFRP3	chr15_83819966-83832827
SIPA1L3	chr19_38609945-38610522
MNAT1	chr14_61262934-61285565
COG3	chr13_46090277-46099186
TBC1D1	chr4_38055819-38104778
MIPOL1	chr14_37754522-37838829
FXR1	chr3_180665652-180667131
MCTP2	chr15_94899365-94945248
PRDM5	chr4_121675707-121732604
PIK3R3	chr1_46521466-46546422
CCNT2	chr2_135694410-135705469
PCCA	chr13_100953713-101020828
DNTTIP2	chr1_94341823-94343418
BRWD1	chr21_40619626-40646398
FKBP8	chr19_18648410-18649246
KLHL24	chr3_183368083-183369064
PHF8	chrX_54013510-54014377
PHLDB2	chr3_111632165-111639266
RSF1	chr11_77409531-77413540
SPATA6	chr1_48821341-48825442
PCCA	chr13_100953713-100992513
IQGAP1	chr15_91030185-91035943
SEPSECS	chr4_25128885-25160729
CEP128	chr14_80963811-80997230
CSE1L	chr20_47707278-47711500
NEK11	chr3_130881251-130889731
PAFAH1B2	chr11_117023156-117034608
ZMYM4	chr1_35824525-35827390
CSDE1	chr1_115267841-115280693
TRPM7	chr15_50875285-50884823
RILPL1	chr12_123983090-123984083
HP1BP3	chr1_21097422-21100103
PPP1R21	chr2_48725631-48738607
SOAT1	chr1_179316734-179319566
PKN2	chr1_89236034-89237562
MED13	chr17_60061531-60062451
DHTKD1	chr10_12123470-12133683
USP34	chr2_61570949-61577828
PCCA	chr13_100909848-100925600
FGGY	chr1_59787207-59844509
ZNF577	chr19_52380534-52384130
MPP5	chr14_67736417-67770316
ELMOD3	chr2_85595808-85598685
LRCH1	chr13_47297355-47308133
FAM208A	chr3_56694758-56707753
KLHDC1	chr14_50175876-50210523
DENND1B	chr1_197611840-197627499
RNASEH2B	chr13_51501542-51523641
C16orf62	chr16_19627435-19659204
ABHD2	chr15_89656955-89659752
CBFB	chr16_67070541-67116242
RPS6KC1	chr1_213251037-213290752
SMEK1	chr14_91947919-91957146
FNDC3A	chr13_49741379-49749677
ETFA	chr15_76580186-76585041
FGGY	chr1_59805629-59844509
XRN2	chr20_21321358-21327188
CCT2	chr12_69983264-69987393
XRN2	chr20_21319681-21324846
BTBD10	chr11_13435076-13466728
PRKAR1B	chr7_716865-751164
MBOAT2	chr2_9048750-9098771
ANKS1B	chr12_100166699-100175875
ZBTB46	chr20_62407030-62422143
APPL1	chr3_57276883-57301820
ZFX	chrX_24190831-24197887
ATXN2	chr12_111923068-111924628
REV1	chr2_100029192-100052403
POC1B	chr12_89853414-89866052
REV1	chr2_100065797-100081447
AKT3	chr1_243708811-243736350
SIPA1L3	chr19_38631823-38633350
CAPZA1	chr1_113196219-113202401
CCDC47	chr17_61838273-61843554
AFF2	chrX_147743428-147744289
RSF1	chr11_77394754-77404656
TBCD	chr17_80858526-80869665
SCMH1	chr1_41536266-41541123
ZFAND6	chr15_80412669-80415142
LRBA	chr4_151719232-151738409
FAT1	chr4_187627716-187630999
SLC15A4	chr12_129299319-129299615
CHD2	chr15_93489050-93510743
PPP4R1	chr18_9583114-9595151
RNF10	chr12_120995084-120995485
GPATCH1	chr19_33604672-33605325
APPL1	chr3_57276883-57282379
RNF168	chr3_196214269-196215554
VRK1	chr14_97299803-97327072
DYNC1H1	chr14_102506572-102507010
UBA2	chr19_34921480-34925873
ZFY	chrY_2829114-2829687
ANKRD13C	chr1_70758070-70781249
RBM33	chr7_155457868-155473602
BAZ1B	chr7_72883846-72884813
SH3RF1	chr4_170076630-170077830
HUWE1	chrX_53641494-53642796
CCDC126	chr7_23650789-23651172
BAZ1A	chr14_35331249-35331528
XPO1	chr2_61709514-61717911
KIF3B	chr20_30904020-30904677
NAALADL2	chr3_175165016-175189546
CDC14A	chr1_100889777-100908552
MITD1	chr2_99786012-99787892
TBCEL	chr11_120916382-120930794
GTF2I	chr7_74119495-74133260
MKLN1	chr7_131071878-131084192
CORO1C	chr12_109046047-109048186
SLC25A26	chr3_66286967-66313803
PTPRM	chr18_8244055-8253412
RPS6KC1	chr1_213251037-213303232
LCOR	chr10_98703869-98711953
MPP5	chr14_67768105-67770316
FNDC3B	chr3_171969049-172025291
PEX13	chr2_61258553-61259248
SPPL3	chr12_121220457-121222396
TSN	chr2_122514815-122519100
BANP	chr16_88008653-88017865
ALG8	chr11_77823695-77832220
MBOAT2	chr2_9083315-9098771
AEBP2	chr12_19615443-19653155
